# Supplementary material for: A genome-wide screen for noncoding elements important in primate evolution
Source: BMC Evol Biol. 2008 Jan 23;8:17. doi: 10.1186/1471-2148-8-17 (PMC2242780; doi:10.1186/1471-2148-8-17)
Supplement: Additional file 1 — Tab delimited text file, containing the 10% FDR elements for the human terminal branch, the human long branch, and internal branch 2. Includes element position on the March 2006 human genome assembly, LRT score, and newick format trees for the element itself and nearby ancestral repeats. [file 1471-2148-8-17-S1.csv]

		Element tree	Nearby Repeats tree	LRT
Human terminal
	chr10 80093651 80093740	(((hs:0.0632942,pt:2.45254e-31)n1:4.69e-31,rh:2.45254e-31)n2:0.0122369,(mm:2.45254e-31,rn:0.0121876)n3:0,cf:2.45254e-31);	(((hs:0.00415547,pt:0.00423319)n1:0.0169504,rh:0.0286316)n2:0.140482,(mm:0.069534,rn:0.0731693)n3:0.262474,cf:0.198808);	34.78
	chr2 236438746 236438901	(((hs:0.049976,pt:4.99399e-31)n1:0.0162305,rh:4.99399e-31)n2:0.0166327,(mm:0.0080318,rn:7.41557e-31)n3:0.0245697,cf:0.0245003);	(((hs:0.00511594,pt:0.00454657)n1:0.0201463,rh:0.0298786)n2:0.173537,(mm:0.0718737,rn:0.0647832)n3:0.252949,cf:0.190674);	28.02
	chr14 81645456 81645581	(((hs:0.0591775,pt:1.78106e-31)n1:4.99769e-31,rh:0.00814125)n2:0.037373,(mm:6.77875e-31,rn:0.0413342)n3:0.106564,cf:0.0232006);	(((hs:0.00443436,pt:0.00535927)n1:0.0136357,rh:0.0289204)n2:0.130286,(mm:0.0783231,rn:0.075094)n3:0.266569,cf:0.187863);	27.77
	chr20 29888860 29889054	(((hs:0.0356514,pt:7.40665e-31)n1:0.0177786,rh:0.0117098)n2:0.0428494,(mm:0.0150278,rn:0.0149587)n3:0.0422729,cf:0.0182979);	(((hs:0.00229937,pt:0.00257638)n1:0.0126417,rh:0.0250126)n2:0.131026,(mm:0.0694706,rn:0.0688872)n3:0.243824,cf:0.167061);	27.14
	chr3 18512895 18512971	(((hs:0.0878907,pt:6.73191e-31)n1:0,rh:6.73191e-31)n2:4.32978e-31,(mm:2.40213e-31,rn:0.0165317)n3:0.10704,cf:0.0346202);	(((hs:0.00455336,pt:0.00421188)n1:0.0139101,rh:0.0301632)n2:0.125207,(mm:0.0696945,rn:0.0764023)n3:0.279108,cf:0.154905);	24.88
	chr7 3648681 3648835	(((hs:0.0789747,pt:2.41645e-31)n1:4.51223e-31,rh:2.41645e-31)n2:0.00825107,(mm:0.0130817,rn:0.0769423)n3:0.195388,cf:0.0162161);	(((hs:0.00804635,pt:0.00780295)n1:0.019468,rh:0.0313617)n2:0.146159,(mm:0.0612029,rn:0.0771404)n3:0.247881,cf:0.20775);	24.37
	chr11 31993775 31993909	(((hs:0.0389904,pt:0)n1:0.00760861,rh:0.0153188)n2:0.0153975,(mm:0.00764558,rn:0.0153751)n3:0.0392463,cf:0);	(((hs:0.00366968,pt:0.00613398)n1:0.0170131,rh:0.0273199)n2:0.129324,(mm:0.0684466,rn:0.075466)n3:0.25291,cf:0.179766);	23.63
	chr7 116713792 116713975	(((hs:0.0345664,pt:7.41026e-31)n1:0,rh:7.41026e-31)n2:0.0276362,(mm:0.0137579,rn:4.98539e-31)n3:0.0207882,cf:0.0493456);	(((hs:0.00312889,pt:0.00314871)n1:0.0141078,rh:0.0278807)n2:0.119602,(mm:0.0697316,rn:0.082626)n3:0.239775,cf:0.179592);	23.34
	chrX 24858717 24859046	(((hs:0.0166315,pt:0.00661535)n1:0.00319492,rh:0.0032551)n2:0.0168885,(mm:0.00507566,rn:0.0113565)n3:0.0184438,cf:0.0354471);	(((hs:0.00312744,pt:0.00222709)n1:0.0134622,rh:0.0239501)n2:0.0978197,(mm:0.0615537,rn:0.0688063)n3:0.228992,cf:0.176063);	21.68
	chr9 14779363 14779438	(((hs:0.0756207,pt:7.25341e-31)n1:0.0142052,rh:0.0147585)n2:0.00977573,(mm:0.0741036,rn:0.0140702)n3:0.0917309,cf:0.00488181);	(((hs:0.00412388,pt:0.00523531)n1:0.0154168,rh:0.0256933)n2:0.12724,(mm:0.0712077,rn:0.0784536)n3:0.257412,cf:0.175704);	21.22
	chr11 79016077 79016313	(((hs:0.0230759,pt:2.31995e-31)n1:0.00453305,rh:2.31995e-31)n2:0.00453305,(mm:7.31104e-31,rn:0.00910609)n3:0.0279471,cf:0.0137356);	(((hs:0.00501618,pt:0.00537289)n1:0.0175448,rh:0.0286204)n2:0.126756,(mm:0.0662663,rn:0.0692176)n3:0.25643,cf:0.176695);	21.12
	chr16 80852597 80852842	(((hs:0.0312958,pt:4.98915e-31)n1:0.00881562,rh:0.017979)n2:0.00948797,(mm:0.0145322,rn:0.0211249)n3:0.0503722,cf:0.0267522);	(((hs:0.00594242,pt:0.00624065)n1:0.0194942,rh:0.0295826)n2:0.127217,(mm:0.0705676,rn:0.0817297)n3:0.262143,cf:0.171521);	20.52
	chr13 67092795 67093031	(((hs:0.0329229,pt:2.10338e-31)n1:0.0046163,rh:0.0139486)n2:0.0330019,(mm:0.00913546,rn:0.0141953)n3:0.154363,cf:0);	(((hs:0.00455702,pt:0.00447363)n1:0.0190288,rh:0.036034)n2:0.130078,(mm:0.0865566,rn:0.0928853)n3:0.27328,cf:0.168211);	20.33
	chr7 15263995 15264202	(((hs:0.0373434,pt:2.09573e-31)n1:0.0105507,rh:0.027061)n2:0.0104391,(mm:0.00445139,rn:0.011132)n3:0.124752,cf:0.0389311);	(((hs:0.00569314,pt:0.00519826)n1:0.0176816,rh:0.0306775)n2:0.140418,(mm:0.0864782,rn:0.0938554)n3:0.29698,cf:0.176346);	19.73
	chr21 26548379 26548443	(((hs:0.0834646,pt:1.98459e-31)n1:0.0321982,rh:0.0158759)n2:0.0337442,(mm:0.0185897,rn:0.0152548)n3:0.111275,cf:0.0344143);	(((hs:0.00535782,pt:0.00537746)n1:0.0180221,rh:0.0316407)n2:0.133965,(mm:0.0753684,rn:0.0752653)n3:0.258723,cf:0.188006);	19.38
	chr3 2392345 2392505	(((hs:0.0436553,pt:0.0140988)n1:0.00702257,rh:0.0441523)n2:0.0258322,(mm:0.0103195,rn:0.0311075)n3:0.0576493,cf:0.0239969);	(((hs:0.00545007,pt:0.00676627)n1:0.0173983,rh:0.0283305)n2:0.133923,(mm:0.0859529,rn:0.0956455)n3:0.28556,cf:0.199107);	18.81
	chr2 57835325 57835635	(((hs:0.0207396,pt:0.00313943)n1:0.0243797,rh:0.0311949)n2:0.00973486,(mm:0.0100955,rn:0.0102035)n3:0.0533788,cf:0.0206953);	(((hs:0.00323244,pt:0.00491161)n1:0.0179677,rh:0.0288318)n2:0.128028,(mm:0.0772024,rn:0.0840825)n3:0.263122,cf:0.172153);	18.7
	chr10 8616153 8616527	(((hs:0.0204731,pt:0.00289078)n1:2.31576e-31,rh:0.00288103)n2:0.0211298,(mm:0.0478004,rn:0)n3:0.026771,cf:0.039239);	(((hs:0.00482458,pt:0.00596598)n1:0.0163719,rh:0.0304788)n2:0.133599,(mm:0.0735887,rn:0.0783108)n3:0.248913,cf:0.199619);	18.61
	chrX 136339384 136339741	(((hs:0.0163831,pt:2.34325e-31)n1:0.00650433,rh:0.0032469)n2:0.00325435,(mm:0.0195131,rn:0.00354591)n3:0.0229372,cf:0.0163324);	(((hs:0.00357345,pt:0.00317692)n1:0.0142459,rh:0.024077)n2:0.107214,(mm:0.0604664,rn:0.0725655)n3:0.247775,cf:0.176493);	18.57
	chr10 127180076 127180414	(((hs:0.0260738,pt:7.1831e-31)n1:0.00971216,rh:0.00982676)n2:0.0215132,(mm:0.0174463,rn:0.0122945)n3:0.10474,cf:0.0392064);	(((hs:0.00483398,pt:0.00412388)n1:0.0162978,rh:0.0277362)n2:0.133698,(mm:0.0699179,rn:0.0788023)n3:0.245732,cf:0.202248);	18.52
	chr2 176473588 176473730	(((hs:0.0577958,pt:0.00905782)n1:0.0090399,rh:0.00907844)n2:0.123444,(mm:0.00872576,rn:0.0374662)n3:0.0585992,cf:0.0582298);	(((hs:0.00366586,pt:0.00395723)n1:0.0140128,rh:0.029108)n2:0.121222,(mm:0.0676542,rn:0.0712823)n3:0.245555,cf:0.181626);	18.51
	chr4 22346413 22346675	(((hs:0.0210517,pt:2.31964e-31)n1:4.99976e-31,rh:0.00415502)n2:7.3194e-31,(mm:0.0039458,rn:0.0129212)n3:0.0614003,cf:0.0125684);	(((hs:0.0042854,pt:0.00395597)n1:0.0183609,rh:0.0347541)n2:0.140907,(mm:0.0813725,rn:0.0752194)n3:0.276051,cf:0.172218);	18.43
	chr3 149086010 149086593	(((hs:0.0145783,pt:7.22277e-31)n1:0.00217398,rh:0.0161956)n2:0.0330129,(mm:0.00333727,rn:0.00756228)n3:0.0435089,cf:0.0472162);	(((hs:0.00395128,pt:0.00436953)n1:0.0144519,rh:0.0314322)n2:0.127852,(mm:0.0733487,rn:0.0850154)n3:0.2776,cf:0.180235);	18.4
	chr17 69282674 69283113	(((hs:0.00958879,pt:0.00237774)n1:2.29784e-31,rh:0.00476592)n2:0.00239763,(mm:4.9992e-31,rn:0.00238358)n3:0.00960861,cf:0.00237502);	(((hs:0.00447961,pt:0.00449556)n1:0.0155041,rh:0.0288447)n2:0.141743,(mm:0.0616692,rn:0.0739919)n3:0.251189,cf:0.196454);	18.08
	chr18 37172920 37173447	(((hs:0.0165557,pt:0.00406079)n1:0.00631225,rh:0.0163106)n2:0.0326796,(mm:0.0182717,rn:0.0271864)n3:0.079423,cf:0.0303821);	(((hs:0.00333929,pt:0.00447834)n1:0.0154386,rh:0.0293537)n2:0.142506,(mm:0.0780096,rn:0.0755152)n3:0.294088,cf:0.153584);	18.02
	chr5 105567917 105568139	(((hs:0.0239875,pt:0)n1:0.00952826,rh:0.00950718)n2:0.0303932,(mm:0.00859303,rn:0.00557066)n3:0.071868,cf:0.0188553);	(((hs:0.00330524,pt:0.00541055)n1:0.019071,rh:0.0270151)n2:0.164053,(mm:0.0735974,rn:0.0987897)n3:0.266339,cf:0.189616);	17.91
	chr13 27438234 27438405	(((hs:0.020038,pt:2.31427e-31)n1:2.67641e-19,rh:1.33821e-19)n2:0.0133143,(mm:2.31427e-31,rn:0.00662876)n3:0.0201399,cf:0);	(((hs:0.00229412,pt:0.00331408)n1:0.0149989,rh:0.0265204)n2:0.122269,(mm:0.0693543,rn:0.0780349)n3:0.275699,cf:0.171291);	17.66
	chr2 121549253 121549552	(((hs:0.0238152,pt:0.0160318)n1:0.0074541,rh:0.0197585)n2:0.0141524,(mm:0.00732309,rn:0.0120995)n3:0.0748258,cf:0.0256478);	(((hs:0.00403494,pt:0.00377009)n1:0.0179118,rh:0.027222)n2:0.161626,(mm:0.0731853,rn:0.075059)n3:0.258258,cf:0.220216);	17.65
	chrX 138116468 138116549	(((hs:0.0559877,pt:4.9996e-31)n1:0.0274048,rh:0)n2:0.0302744,(mm:4.9996e-31,rn:0.02728)n3:0.0446204,cf:0.0734233);	(((hs:0.00330035,pt:0.00336363)n1:0.0139139,rh:0.0286149)n2:0.124771,(mm:0.0725283,rn:0.0768925)n3:0.255908,cf:0.178165);	17.64
	chr4 81926702 81926922	(((hs:0.0247616,pt:2.03732e-31)n1:0.00972984,rh:0.0047708)n2:0.0192529,(mm:0.00482268,rn:0.0048129)n3:0.0681459,cf:0.0150702);	(((hs:0.00391083,pt:0.00312054)n1:0.0158896,rh:0.0332035)n2:0.13422,(mm:0.0783333,rn:0.0883665)n3:0.263531,cf:0.174338);	17.38
	chr5 154858541 154858905	(((hs:0.0172354,pt:0.00584026)n1:0.00567841,rh:0.011525)n2:0.00259538,(mm:0.0112393,rn:0.0144825)n3:0.0296874,cf:0.0265425);	(((hs:0.00490011,pt:0.0056242)n1:0.0161927,rh:0.0303563)n2:0.128304,(mm:0.0730857,rn:0.0733838)n3:0.26311,cf:0.18806);	17.22
	chr16 4149652 4149752	(((hs:0.0605169,pt:7.42286e-31)n1:0,rh:7.42286e-31)n2:0.0919371,(mm:7.42286e-31,rn:0.0363128)n3:0.0635456,cf:0.0367319);	(((hs:0.00537739,pt:0.00456216)n1:0.0143823,rh:0.0323508)n2:0.142147,(mm:0.0680844,rn:0.0774375)n3:0.223124,cf:0.192143);	16.96
	chr13 70723602 70724181	(((hs:0.0112751,pt:0.00371383)n1:0.00191156,rh:0.0112596)n2:0.0151702,(mm:0.00876971,rn:0.0144343)n3:0.0192972,cf:0.0182411);	(((hs:0.00399755,pt:0.00586988)n1:0.0147652,rh:0.0320695)n2:0.13676,(mm:0.0850713,rn:0.0896621)n3:0.273527,cf:0.174831);	16.6
	chr1 82270209 82270343	(((hs:0.0541833,pt:1.92685e-18)n1:2.2215e-31,rh:7.21895e-31)n2:0.0179239,(mm:0.0534654,rn:0.112)n3:0.215247,cf:0.0631806);	(((hs:0.00378411,pt:0.00528301)n1:0.0172648,rh:0.0304338)n2:0.116057,(mm:0.0773025,rn:0.0828915)n3:0.27297,cf:0.154121);	16.34
	chr11 132765961 132766134	(((hs:0.0261175,pt:0.0128988)n1:0.00642741,rh:0.0128732)n2:0.00643077,(mm:2.40413e-31,rn:0.0128889)n3:0.019777,cf:0.00657471);	(((hs:0.00491853,pt:0.00484347)n1:0.0144916,rh:0.0299716)n2:0.143589,(mm:0.072298,rn:0.0699199)n3:0.252457,cf:0.18624);	16.32
	chr9 16707947 16708300	(((hs:0.0179899,pt:0.00295546)n1:0.00294465,rh:0.00601875)n2:0.0261072,(mm:0.00752652,rn:0.0164461)n3:0.038034,cf:0.023147);	(((hs:0.00438426,pt:0.00474958)n1:0.0160835,rh:0.0286383)n2:0.126726,(mm:0.0685264,rn:0.0807143)n3:0.244345,cf:0.169299);	16.21
	chr20 41387334 41387400	(((hs:0.0817997,pt:7.08061e-31)n1:2.11938e-31,rh:0.0190577)n2:2.11938e-31,(mm:0.0387061,rn:0.106197)n3:0.0843811,cf:0.0191108);	(((hs:0.00417555,pt:0.00522911)n1:0.0158975,rh:0.0296258)n2:0.128999,(mm:0.069375,rn:0.0675942)n3:0.24749,cf:0.175764);	16.21
	chr2 21595957 21596027	(((hs:0.0594049,pt:7.36995e-31)n1:0,rh:0.014526)n2:7.36995e-31,(mm:5.80224e-18,rn:6.63113e-18)n3:0.0599825,cf:0.108259);	(((hs:0.00469598,pt:0.00457081)n1:0.0157212,rh:0.0278713)n2:0.130853,(mm:0.0679116,rn:0.0689425)n3:0.255879,cf:0.193435);	16.16
	chr1 216091245 216091421	(((hs:0.0381413,pt:0.00752351)n1:0.02437,rh:0.0234915)n2:0.00741645,(mm:0.0150423,rn:0.0225044)n3:0.098127,cf:0.00744332);	(((hs:0.00468264,pt:0.00563712)n1:0.0147721,rh:0.0325353)n2:0.13865,(mm:0.0758885,rn:0.0907952)n3:0.280188,cf:0.17963);	16.07
	chr2 33783597 33783850	(((hs:0.0240381,pt:7.32283e-31)n1:0.00472436,rh:0.00478397)n2:0.0145095,(mm:2.32729e-31,rn:0.0238421)n3:0.0540528,cf:0.00470377);	(((hs:0.00536804,pt:0.0053887)n1:0.0167703,rh:0.0292644)n2:0.116281,(mm:0.081832,rn:0.0747944)n3:0.261591,cf:0.174625);	16.06
	chrX 16460682 16460779	(((hs:0.0436951,pt:7.01863e-31)n1:0.0113337,rh:0.0547972)n2:0.0223025,(mm:0.00924107,rn:0.0327226)n3:0.0565863,cf:0.0327189);	(((hs:0.00254818,pt:0.00309631)n1:0.0119108,rh:0.0235714)n2:0.0968155,(mm:0.0625635,rn:0.0691004)n3:0.233053,cf:0.16372);	16.02
	chr15 96056873 96057064	(((hs:0.0287742,pt:7.19691e-31)n1:2.21579e-31,rh:7.19691e-31)n2:0.0469367,(mm:7.19691e-31,rn:0.0227074)n3:0.0650237,cf:0.0495083);	(((hs:0.00399522,pt:0.00591865)n1:0.0153709,rh:0.0306074)n2:0.143453,(mm:0.0767453,rn:0.0789281)n3:0.270533,cf:0.201447);	15.99
	chr1 61221943 61222077	(((hs:0.024047,pt:0.00792737)n1:4.98622e-31,rh:0.00790898)n2:0.00792016,(mm:3.78479e-18,rn:5.01253e-18)n3:0.00794211,cf:0.00790586);	(((hs:0.00424572,pt:0.00404451)n1:0.0146149,rh:0.0279956)n2:0.127868,(mm:0.0701736,rn:0.0777623)n3:0.267902,cf:0.173849);	15.96
	chr13 89935655 89936018	(((hs:0.0176369,pt:7.24999e-31)n1:0.0118682,rh:0.0238606)n2:0.0239464,(mm:0.0269069,rn:0.0178603)n3:0.0302044,cf:0.0281656);	(((hs:0.00411128,pt:0.00445814)n1:0.0191914,rh:0.0387138)n2:0.168522,(mm:0.0923041,rn:0.0846661)n3:0.276207,cf:0.195242);	15.88
	chr14 36677779 36678420	(((hs:0.0121483,pt:1.14983e-18)n1:0.00432738,rh:0.0120737)n2:0.0107968,(mm:0.00593807,rn:0.0236939)n3:0.0716224,cf:0.0127733);	(((hs:0.00371179,pt:0.00405906)n1:0.0129249,rh:0.0267791)n2:0.118107,(mm:0.0759546,rn:0.087819)n3:0.256954,cf:0.163883);	15.8
	chr11 113604974 113605397	(((hs:0.0076417,pt:7.33094e-31)n1:0,rh:7.33094e-31)n2:0,(mm:7.33094e-31,rn:0.00253496)n3:0.0127628,cf:7.33094e-31);	(((hs:0.0036988,pt:0.00438704)n1:0.0134083,rh:0.0316666)n2:0.127245,(mm:0.0697154,rn:0.075978)n3:0.252037,cf:0.182726);	15.61
	chr10 120127697 120128094	(((hs:0.0175651,pt:0.0055959)n1:0.0199754,rh:0.0255968)n2:0.0191043,(mm:0.00282237,rn:0.00842116)n3:0.0687941,cf:0.0209587);	(((hs:0.00349082,pt:0.00478357)n1:0.017176,rh:0.0281265)n2:0.127493,(mm:0.0605599,rn:0.0696747)n3:0.253986,cf:0.176409);	15.56
	chr7 68698662 68698819	(((hs:0.0281956,pt:0.00705176)n1:0.0138788,rh:0.00684924)n2:0.0809139,(mm:7.27573e-31,rn:0.0429441)n3:0.0576801,cf:0.0245078);	(((hs:0.00201526,pt:0.0026062)n1:0.0165199,rh:0.0259322)n2:0.120958,(mm:0.0724968,rn:0.0932282)n3:0.23615,cf:0.167799);	15.37
	chr4 113028904 113029290	(((hs:0.0159578,pt:0.00849644)n1:0.00426684,rh:0.00319487)n2:0.0223009,(mm:0.00378705,rn:0.0150984)n3:0.0371855,cf:0.0167635);	(((hs:0.00402504,pt:0.00424843)n1:0.0145249,rh:0.0295342)n2:0.126866,(mm:0.0734829,rn:0.0786431)n3:0.268858,cf:0.175033);	15.35
	chr2 80041110 80041178	(((hs:0.0478597,pt:7.12571e-31)n1:0,rh:0.0155865)n2:0.0156066,(mm:0.0321813,rn:0)n3:0.0313191,cf:0.0312483);	(((hs:0.00332635,pt:0.00364901)n1:0.0162855,rh:0.0295443)n2:0.143333,(mm:0.078768,rn:0.0865729)n3:0.276676,cf:0.187347);	15.32
	chr7 26795704 26796377	(((hs:0.00787323,pt:2.4258e-31)n1:0.00314337,rh:0.00630272)n2:0.00777766,(mm:0.00950957,rn:0.00794557)n3:0.0204237,cf:0.0102243);	(((hs:0.00290487,pt:0.00529988)n1:0.0163615,rh:0.0283851)n2:0.119824,(mm:0.0702833,rn:0.0730575)n3:0.246998,cf:0.174375);	15.3
	chr13 37425944 37426092	(((hs:0.0386516,pt:0.00743886)n1:4.74199e-31,rh:0.00749984)n2:0.040798,(mm:0.0172128,rn:0.0476267)n3:0.0798835,cf:0.0295302);	(((hs:0.00442244,pt:0.00702327)n1:0.0135888,rh:0.0370865)n2:0.146391,(mm:0.073983,rn:0.0777644)n3:0.274028,cf:0.193448);	15.23
	chr3 64165848 64165939	(((hs:0.0484637,pt:4.99817e-31)n1:0.0236714,rh:4.99817e-31)n2:2.37159e-31,(mm:0.0117472,rn:0.0235133)n3:0.0997435,cf:0.0470764);	(((hs:0.00404154,pt:0.0051871)n1:0.0154999,rh:0.0274273)n2:0.146487,(mm:0.0651767,rn:0.0726458)n3:0.257947,cf:0.19315);	15.18
	chr2 144006144 144006494	(((hs:0.0204981,pt:7.24402e-31)n1:0.00337239,rh:0.0171665)n2:0.0134452,(mm:0.034952,rn:0.00699381)n3:0.0894611,cf:0.0249704);	(((hs:0.00389777,pt:0.00409557)n1:0.0159329,rh:0.0315104)n2:0.115991,(mm:0.0719448,rn:0.0754944)n3:0.269531,cf:0.16495);	15.15
	chr12 3117146 3117286	(((hs:0.0382363,pt:7.28147e-31)n1:0.0150169,rh:0.00749862)n2:0.0229698,(mm:0.0488359,rn:0.0228095)n3:0.0815279,cf:0.0227201);	(((hs:0.00452176,pt:0.00469704)n1:0.0159508,rh:0.0323989)n2:0.145575,(mm:0.0681789,rn:0.0675843)n3:0.242335,cf:0.198081);	15.12
	chr19 36090068 36090392	(((hs:0.0131668,pt:0.00327377)n1:0,rh:7.28261e-31)n2:0.00328276,(mm:0.00325093,rn:0.0199302)n3:0.0233304,cf:0.00656767);	(((hs:0.00417068,pt:0.00421634)n1:0.0162029,rh:0.0315979)n2:0.153059,(mm:0.0683403,rn:0.0746809)n3:0.246147,cf:0.216018);	15.08
	chr1 95579489 95579895	(((hs:0.0141227,pt:2.07561e-31)n1:0.00276623,rh:0.00830114)n2:0.0114922,(mm:0.00931035,rn:0.0240342)n3:0.0495172,cf:0.00541032);	(((hs:0.00335265,pt:0.00394505)n1:0.0144098,rh:0.0285714)n2:0.11351,(mm:0.0763741,rn:0.0751737)n3:0.243375,cf:0.170839);	14.99
	chr1 49126342 49126559	(((hs:0.0192839,pt:0.00479439)n1:4.99955e-31,rh:0.0192854)n2:0.00479258,(mm:0.0144057,rn:0.00482503)n3:0.0342275,cf:0.00960176);	(((hs:0.00371155,pt:0.00335174)n1:0.0159311,rh:0.0271778)n2:0.120555,(mm:0.0660407,rn:0.0723133)n3:0.248004,cf:0.174484);	14.96
	chr4 178509892 178510279	(((hs:0.017018,pt:0.00279522)n1:0.0028161,rh:0.0171445)n2:0.0207115,(mm:0.0170654,rn:0.00552743)n3:0.0198867,cf:0.0444662);	(((hs:0.00498479,pt:0.00527063)n1:0.0175712,rh:0.0285429)n2:0.129138,(mm:0.081174,rn:0.0794313)n3:0.246136,cf:0.215374);	14.87
	chr7 10726838 10727117	(((hs:0.032361,pt:0.00389987)n1:0.0248595,rh:0.0148646)n2:0.0430561,(mm:0.0489641,rn:0.0543267)n3:0.16294,cf:0.0113999);	(((hs:0.00476593,pt:0.0044379)n1:0.0151126,rh:0.0271228)n2:0.13535,(mm:0.0801578,rn:0.0800437)n3:0.263147,cf:0.178874);	14.82
	chr10 16745455 16745520	(((hs:0.0497036,pt:7.0334e-31)n1:1.00286e-18,rh:0.0160573)n2:7.0334e-31,(mm:0.0163193,rn:0.0163193)n3:0.0163193,cf:0.0160573);	(((hs:0.00551389,pt:0.0057301)n1:0.0189196,rh:0.0323149)n2:0.148188,(mm:0.075196,rn:0.084499)n3:0.266534,cf:0.185623);	14.76
	chr10 8586540 8587060	(((hs:0.00836757,pt:7.36886e-31)n1:0,rh:7.36886e-31)n2:0.00208227,(mm:0.00622226,rn:0.00633655)n3:0.0127265,cf:0.00629615);	(((hs:0.00465062,pt:0.00590817)n1:0.0164634,rh:0.0309307)n2:0.132431,(mm:0.0732891,rn:0.0777134)n3:0.249915,cf:0.20023);	14.75
	chr1 162616862 162617119	(((hs:0.016686,pt:7.35864e-31)n1:0,rh:7.35864e-31)n2:0.00856646,(mm:0.012432,rn:7.35864e-31)n3:0.0470537,cf:0.00815561);	(((hs:0.0043059,pt:0.0037241)n1:0.0137906,rh:0.0302827)n2:0.141868,(mm:0.0692801,rn:0.0807744)n3:0.257252,cf:0.197788);	14.68
Human long
	chrX 106636689 106636784	(((hs:6.36713e-18,pt:6.69892e-20)n1:0.0939725,rh:2.48849e-31)n2:0,(mm:7.43142e-31,rn:7.43142e-31)n3:7.43142e-31,cf:0.0260727);	(((hs:0.00254189,pt:0.00244924)n1:0.0131584,rh:0.0243733)n2:0.101054,(mm:0.0614193,rn:0.0627621)n3:0.220512,cf:0.166882);	36.8
	chr6 14419506 14419560	(((hs:0.0204287,pt:2.47477e-18)n1:0.133408,rh:4.40013e-19)n2:1.39745e-19,(mm:0.0209022,rn:0.0211219)n3:0.0436863,cf:2.80096e-19);	(((hs:0.00454392,pt:0.00340945)n1:0.0151641,rh:0.0277624)n2:0.14132,(mm:0.0678425,rn:0.0792876)n3:0.253073,cf:0.19143);	29.42
	chr8 35546453 35546556	(((hs:0.0325252,pt:0.00928788)n1:0.0777477,rh:0.0102042)n2:0.00885989,(mm:0.0575919,rn:0.00737306)n3:0.0602689,cf:0.0572546);	(((hs:0.00438811,pt:0.00526572)n1:0.0154863,rh:0.0300568)n2:0.142958,(mm:0.0798426,rn:0.0814333)n3:0.275424,cf:0.189529);	25.37
	chr10 84078858 84078923	(((hs:0.0484975,pt:0.0155848)n1:0.066866,rh:0.0155673)n2:2.24773e-31,(mm:2.90095e-17,rn:2.36453e-17)n3:0.0651876,cf:0.0474869);	(((hs:0.00402183,pt:0.00540384)n1:0.0163097,rh:0.0324449)n2:0.146778,(mm:0.0820216,rn:0.0976864)n3:0.301628,cf:0.195175);	25.23
	chr2 57835325 57835635	(((hs:0.0207396,pt:0.00313943)n1:0.0243797,rh:0.0311949)n2:0.00973486,(mm:0.0100955,rn:0.0102035)n3:0.0533788,cf:0.0206953);	(((hs:0.00323244,pt:0.00491161)n1:0.0179677,rh:0.0288318)n2:0.128028,(mm:0.0772024,rn:0.0840825)n3:0.263122,cf:0.172153);	25.23
	chr2 171149079 171149278	(((hs:0.00627834,pt:7.14711e-31)n1:0.0687768,rh:0.0213554)n2:0.0251552,(mm:0.00615381,rn:0.0319737)n3:0.0798916,cf:0.0214036);	(((hs:0.00556661,pt:0.00419081)n1:0.013878,rh:0.028381)n2:0.110821,(mm:0.0697403,rn:0.0688109)n3:0.248554,cf:0.162594);	25.21
	chr9 121724480 121724630	(((hs:0.0152013,pt:2.25291e-18)n1:0.0461553,rh:7.13748e-31)n2:0.0162178,(mm:0.0150166,rn:0.0149089)n3:0.0475337,cf:0.00667677);	(((hs:0.00487745,pt:0.00358935)n1:0.0150388,rh:0.0283697)n2:0.144905,(mm:0.0761085,rn:0.0830475)n3:0.2474,cf:0.249856);	25.04
	chr11 87432771 87432847	(((hs:0.0188052,pt:0.0202583)n1:0.104475,rh:6.90424e-31)n2:0.060718,(mm:6.90424e-31,rn:6.90424e-31)n3:0.0572539,cf:1.91358e-31);	(((hs:0.00391947,pt:0.00400016)n1:0.0141957,rh:0.0320547)n2:0.12569,(mm:0.0799364,rn:0.0806615)n3:0.271807,cf:0.186548);	23.92
	chr1 88296205 88296554	(((hs:0.00605289,pt:7.0835e-31)n1:0.0279975,rh:0.00594451)n2:0.0127294,(mm:2.09398e-31,rn:0.00594372)n3:0.0273897,cf:0.037544);	(((hs:0.0044156,pt:0.00424656)n1:0.0153058,rh:0.0300554)n2:0.121254,(mm:0.0763788,rn:0.077895)n3:0.261404,cf:0.168837);	23.77
	chr20 29888860 29889054	(((hs:0.0356514,pt:7.40665e-31)n1:0.0177786,rh:0.0117098)n2:0.0428494,(mm:0.0150278,rn:0.0149587)n3:0.0422729,cf:0.0182979);	(((hs:0.00229937,pt:0.00257638)n1:0.0126417,rh:0.0250126)n2:0.131026,(mm:0.0694706,rn:0.0688872)n3:0.243824,cf:0.167061);	23.65
	chr10 80093651 80093740	(((hs:0.0632942,pt:2.45254e-31)n1:4.69e-31,rh:2.45254e-31)n2:0.0122369,(mm:2.45254e-31,rn:0.0121876)n3:0,cf:2.45254e-31);	(((hs:0.00415547,pt:0.00423319)n1:0.0169504,rh:0.0286316)n2:0.140482,(mm:0.069534,rn:0.0731693)n3:0.262474,cf:0.198808);	23.62
	chr14 53272298 53272427	(((hs:0.0080559,pt:6.82976e-31)n1:0.050901,rh:6.82976e-31)n2:0.0162537,(mm:6.82976e-31,rn:0.0162476)n3:0.0161692,cf:0.0165951);	(((hs:0.00428566,pt:0.00395739)n1:0.0156048,rh:0.0280918)n2:0.120162,(mm:0.0735725,rn:0.0805075)n3:0.262856,cf:0.173317);	23.3
	chr16 78453983 78454074	(((hs:0.0112018,pt:0.0232499)n1:0.0848188,rh:0.0113273)n2:0.0119612,(mm:0.0233825,rn:0.0118913)n3:0.0122516,cf:0.0233509);	(((hs:0.00702472,pt:0.00662423)n1:0.0199706,rh:0.033352)n2:0.149002,(mm:0.0670028,rn:0.0799695)n3:0.28777,cf:0.18757);	22.54
	chr2 236438746 236438901	(((hs:0.049976,pt:4.99399e-31)n1:0.0162305,rh:4.99399e-31)n2:0.0166327,(mm:0.0080318,rn:7.41557e-31)n3:0.0245697,cf:0.0245003);	(((hs:0.00511594,pt:0.00454657)n1:0.0201463,rh:0.0298786)n2:0.173537,(mm:0.0718737,rn:0.0647832)n3:0.252949,cf:0.190674);	22.33
	chr7 114023705 114024026	(((hs:0.0130387,pt:0.00324716)n1:0.0231714,rh:0.00324716)n2:0.0373309,(mm:0.00993124,rn:0)n3:0.0388268,cf:0.0222328);	(((hs:0.00517651,pt:0.00405164)n1:0.0152446,rh:0.0285441)n2:0.134784,(mm:0.08126,rn:0.0800225)n3:0.284431,cf:0.164209);	21.93
	chr3 190709461 190709608	(((hs:0.00760108,pt:7.26087e-31)n1:0.0751467,rh:0.0262468)n2:0.0676307,(mm:0.0431816,rn:0.028212)n3:0.0580915,cf:0.0233079);	(((hs:0.00417563,pt:0.00500236)n1:0.0149545,rh:0.0336739)n2:0.146361,(mm:0.0798639,rn:0.0859083)n3:0.286205,cf:0.181421);	21.43
	chr16 63308276 63308700	(((hs:0.00505053,pt:0.00249734)n1:0.0253712,rh:0.0129121)n2:0.0202543,(mm:0.0034873,rn:0.0039254)n3:0.0732623,cf:0.00493826);	(((hs:0.00493122,pt:0.00546405)n1:0.0157817,rh:0.0338982)n2:0.15021,(mm:0.0776274,rn:0.0812199)n3:0.276077,cf:0.199992);	21.35
	chr6 6706457 6706585	(((hs:0.0268359,pt:7.22844e-31)n1:0.0356919,rh:0.0111633)n2:0.00639826,(mm:0.00878325,rn:7.22844e-31)n3:0.0267559,cf:0.0358312);	(((hs:0.00444825,pt:0.00572672)n1:0.0154722,rh:0.0330244)n2:0.133585,(mm:0.0702326,rn:0.0689322)n3:0.27045,cf:0.204717);	20.93
	chr10 120127697 120128094	(((hs:0.0175651,pt:0.0055959)n1:0.0199754,rh:0.0255968)n2:0.0191043,(mm:0.00282237,rn:0.00842116)n3:0.0687941,cf:0.0209587);	(((hs:0.00349082,pt:0.00478357)n1:0.017176,rh:0.0281265)n2:0.127493,(mm:0.0605599,rn:0.0696747)n3:0.253986,cf:0.176409);	20.92
	chrX 103610979 103611113	(((hs:0.00775845,pt:7.31455e-31)n1:0.0491887,rh:0.0144827)n2:0.0494651,(mm:0.0076587,rn:7.31455e-31)n3:0.032338,cf:0.00757871);	(((hs:0.00192085,pt:0.00326977)n1:0.0132664,rh:0.0255787)n2:0.117491,(mm:0.0674888,rn:0.063646)n3:0.249581,cf:0.168164);	20.75
	chr1 207542994 207543388	(((hs:0.00858928,pt:8.01892e-20)n1:0.0114803,rh:7.32972e-31)n2:0.0129444,(mm:4.99697e-31,rn:0.00286217)n3:0.0129677,cf:0.0056986);	(((hs:0.00407776,pt:0.00415023)n1:0.0150812,rh:0.0304981)n2:0.139467,(mm:0.0599205,rn:0.0677486)n3:0.277995,cf:0.1691);	20.65
	chr4 128065316 128065397	(((hs:2.75224e-18,pt:7.02648e-31)n1:0.11698,rh:0.034939)n2:7.02648e-31,(mm:0.039423,rn:0.0132631)n3:0.0938826,cf:0.100409);	(((hs:0.00336044,pt:0.00556118)n1:0.0137198,rh:0.0282221)n2:0.14787,(mm:0.070275,rn:0.075991)n3:0.294021,cf:0.177584);	20.59
	chr6 121323547 121323808	(((hs:0.00526945,pt:3.50762e-18)n1:0.0565118,rh:0.0277869)n2:0.0634186,(mm:0.0204624,rn:0.0171754)n3:0.0430367,cf:0.0649177);	(((hs:0.00448828,pt:0.00418929)n1:0.0149514,rh:0.0344338)n2:0.13786,(mm:0.0778916,rn:0.0842156)n3:0.270988,cf:0.190044);	20.55
	chr12 97059463 97059783	(((hs:0.00349267,pt:7.74329e-19)n1:0.0407437,rh:0.0171826)n2:0.0237597,(mm:0.00799108,rn:0.0199009)n3:0.0363314,cf:0.046819);	(((hs:0.00476994,pt:0.00422585)n1:0.0159491,rh:0.0290131)n2:0.12791,(mm:0.0700938,rn:0.0763635)n3:0.25394,cf:0.179842);	20.44
	chr5 148190787 148190872	(((hs:1.33508e-17,pt:7.3796e-31)n1:0.084669,rh:0.0119574)n2:0.0503547,(mm:0.00884403,rn:0.0164549)n3:4.9968e-31,cf:0.0165025);	(((hs:0.00411186,pt:0.0046296)n1:0.0148312,rh:0.031996)n2:0.133601,(mm:0.0720253,rn:0.0722004)n3:0.255736,cf:0.192652);	20.05
	chr5 31018301 31018521	(((hs:0.0208507,pt:7.3131e-31)n1:0.0369852,rh:0.00514345)n2:0.028963,(mm:0.0273956,rn:0.0251454)n3:0.0838678,cf:0.0360122);	(((hs:0.00475706,pt:0.00545789)n1:0.0149628,rh:0.028423)n2:0.128237,(mm:0.0697111,rn:0.0729514)n3:0.260494,cf:0.174302);	20.02
	chr5 141919761 141919828	(((hs:4.99986e-31,pt:0.016013)n1:0.0837428,rh:7.36877e-31)n2:0,(mm:0.01639,rn:4.99986e-31)n3:0.0672469,cf:7.36877e-31);	(((hs:0.00362468,pt:0.0040128)n1:0.0128124,rh:0.0276588)n2:0.133226,(mm:0.0725198,rn:0.0742189)n3:0.252396,cf:0.188654);	20.02
	chr20 40958952 40959298	(((hs:0.0149304,pt:7.16829e-31)n1:0.0150773,rh:0.0181862)n2:0.0151599,(mm:0.0059308,rn:0.00640028)n3:0.0336103,cf:0.0184018);	(((hs:0.00409436,pt:0.00523309)n1:0.0165302,rh:0.0316581)n2:0.133657,(mm:0.0681521,rn:0.071266)n3:0.257518,cf:0.189695);	19.96
	chr2 181024908 181025039	(((hs:7.21139e-31,pt:4.3117e-18)n1:0.097547,rh:0.0379897)n2:0.0678962,(mm:2.24034e-31,rn:0.022187)n3:0.146326,cf:7.21139e-31);	(((hs:0.00378517,pt:0.00468556)n1:0.0171195,rh:0.0322971)n2:0.140646,(mm:0.0671274,rn:0.072742)n3:0.270728,cf:0.193241);	19.94
	chr8 80556510 80556661	(((hs:0.00733589,pt:0.0150938)n1:0.0545953,rh:0.00733589)n2:0.0343013,(mm:0.00725398,rn:4.97679e-31)n3:0.0735607,cf:0.0572769);	(((hs:0.00406459,pt:0.00456553)n1:0.0124556,rh:0.0313923)n2:0.137265,(mm:0.0791747,rn:0.0803631)n3:0.285736,cf:0.171361);	19.87
	chr2 205708990 205709106	(((hs:0.0183771,pt:7.01299e-31)n1:0.0279341,rh:0.00921205)n2:7.01299e-31,(mm:6.82963e-19,rn:7.07981e-19)n3:0.00931967,cf:0.0187777);	(((hs:0.00353351,pt:0.00501535)n1:0.0158194,rh:0.0287864)n2:0.130174,(mm:0.0634111,rn:0.0719054)n3:0.241715,cf:0.181361);	19.77
	chr1 241935591 241935811	(((hs:0.0100146,pt:7.30084e-31)n1:0.0427509,rh:0.020051)n2:0.0432079,(mm:0.0143175,rn:0.0143302)n3:0.0503688,cf:0.0166093);	(((hs:0.00443536,pt:0.0040518)n1:0.0153624,rh:0.0265493)n2:0.120782,(mm:0.0768326,rn:0.0817593)n3:0.236347,cf:0.20309);	19.7
	chr5 117738661 117738777	(((hs:0.0336357,pt:4.99973e-31)n1:0.100087,rh:0.0105564)n2:0.0481252,(mm:0.0496743,rn:0.0217636)n3:0.0878682,cf:0.0237196);	(((hs:0.00548596,pt:0.00712464)n1:0.0174593,rh:0.0313354)n2:0.142667,(mm:0.0695673,rn:0.0818357)n3:0.273206,cf:0.198158);	19.31
	chr11 131564237 131564548	(((hs:0.00332186,pt:7.34472e-31)n1:0.0278296,rh:0.00978708)n2:0.0171695,(mm:0.013478,rn:0.00318515)n3:0.0312646,cf:0.0207276);	(((hs:0.00542403,pt:0.005458)n1:0.014396,rh:0.0312263)n2:0.147766,(mm:0.07289,rn:0.0768116)n3:0.266751,cf:0.210955);	19.28
	chr6 105198012 105198357	(((hs:0.00305312,pt:0.00611085)n1:0.0404015,rh:0.0137421)n2:0.0261994,(mm:0.01497,rn:0.0390095)n3:0.0800169,cf:0.0303692);	(((hs:0.00421815,pt:0.00470882)n1:0.0167906,rh:0.0288524)n2:0.125048,(mm:0.0706033,rn:0.0925641)n3:0.252145,cf:0.183889);	19.06
	chr17 52064273 52064429	(((hs:0.0142044,pt:0.0144677)n1:0.0353773,rh:0.0169544)n2:0.0290235,(mm:7.37064e-31,rn:0.00711845)n3:0.0217324,cf:0.00716219);	(((hs:0.00363891,pt:0.0041758)n1:0.0164219,rh:0.029315)n2:0.111802,(mm:0.0644435,rn:0.0698379)n3:0.261852,cf:0.169048);	18.93
	chr9 28507000 28507185	(((hs:0.0240213,pt:2.26106e-31)n1:0.0243579,rh:0.00593437)n2:0.0116753,(mm:0.0117122,rn:0.0119024)n3:0.0305378,cf:0.0305043);	(((hs:0.00433885,pt:0.00480467)n1:0.0174801,rh:0.0334702)n2:0.140744,(mm:0.0818129,rn:0.0945034)n3:0.27568,cf:0.191568);	18.92
	chr6 6167845 6168030	(((hs:0.0117987,pt:0.0116676)n1:0.0486038,rh:0.0129423)n2:0.0181903,(mm:4.99102e-31,rn:0.0353829)n3:0.0753948,cf:0.0377994);	(((hs:0.00468372,pt:0.00678078)n1:0.0169697,rh:0.0320103)n2:0.128242,(mm:0.0721809,rn:0.0775935)n3:0.260949,cf:0.190604);	18.91
	chr18 50854943 50855247	(((hs:0.00371402,pt:0.00745069)n1:0.0233163,rh:0.00377398)n2:0.00388307,(mm:0.00371937,rn:0.00748857)n3:0.015271,cf:0.0150629);	(((hs:0.00377024,pt:0.00420327)n1:0.0178652,rh:0.0304635)n2:0.141229,(mm:0.0734986,rn:0.0785077)n3:0.269915,cf:0.185646);	18.91
	chr18 33728151 33728327	(((hs:0.012303,pt:4.9975e-31)n1:0.0376193,rh:0.00612457)n2:0.0189847,(mm:0.0312327,rn:4.9975e-31)n3:0.031536,cf:0.0249725);	(((hs:0.00346956,pt:0.00433449)n1:0.0150216,rh:0.0261179)n2:0.126983,(mm:0.0683922,rn:0.0710585)n3:0.262124,cf:0.161617);	18.69
	chr5 159141477 159141551	(((hs:0.0144185,pt:7.47608e-31)n1:0.0759435,rh:0.0143943)n2:7.47608e-31,(mm:7.47608e-31,rn:0.0143885)n3:0.0449101,cf:0.0293579);	(((hs:0.00390817,pt:0.00467622)n1:0.0144134,rh:0.0295669)n2:0.126916,(mm:0.0678384,rn:0.0737177)n3:0.244972,cf:0.177617);	18.67
	chr1 216091245 216091421	(((hs:0.0381413,pt:0.00752351)n1:0.02437,rh:0.0234915)n2:0.00741645,(mm:0.0150423,rn:0.0225044)n3:0.098127,cf:0.00744332);	(((hs:0.00468264,pt:0.00563712)n1:0.0147721,rh:0.0325353)n2:0.13865,(mm:0.0758885,rn:0.0907952)n3:0.280188,cf:0.17963);	18.62
	chr5 167186911 167187211	(((hs:0.0108087,pt:0.00358982)n1:0.0181993,rh:0.00356746)n2:0.0109909,(mm:7.16014e-31,rn:0.00357507)n3:0.0108237,cf:0.0371106);	(((hs:0.00495408,pt:0.00465024)n1:0.0164695,rh:0.0264328)n2:0.123856,(mm:0.0647734,rn:0.071673)n3:0.250145,cf:0.180803);	18.5
	chrX 104571415 104571484	(((hs:0.0157274,pt:7.26834e-31)n1:0.0856559,rh:7.26834e-31)n2:0.0157593,(mm:7.26834e-31,rn:0.0320338)n3:0.145892,cf:7.26834e-31);	(((hs:0.00230014,pt:0.00351951)n1:0.0122315,rh:0.0277601)n2:0.114597,(mm:0.0682196,rn:0.0744347)n3:0.252713,cf:0.159217);	18.42
	chr4 11759754 11759928	(((hs:0.00613888,pt:7.24012e-31)n1:0.0579876,rh:0.0313832)n2:0.0126003,(mm:7.24012e-31,rn:0.0123838)n3:0.0671218,cf:0.0955797);	(((hs:0.00617943,pt:0.00721486)n1:0.0174948,rh:0.032717)n2:0.1599,(mm:0.077985,rn:0.0894354)n3:0.283961,cf:0.200469);	18.39
	chr11 132687647 132687760	(((hs:0.00911217,pt:0.00948304)n1:0.0571363,rh:2.32304e-31)n2:0.0378833,(mm:1.76305e-19,rn:3.58208e-19)n3:0.0674569,cf:0.0279467);	(((hs:0.00506798,pt:0.00500379)n1:0.0140717,rh:0.0293089)n2:0.143916,(mm:0.0721712,rn:0.0690728)n3:0.251755,cf:0.187341);	18.39
	chrX 136426435 136426509	(((hs:9.67248e-18,pt:7.41971e-31)n1:0.0904813,rh:0.0144167)n2:0.0437297,(mm:2.9645e-18,rn:0.0143639)n3:0.0590914,cf:0.0142468);	(((hs:0.00330824,pt:0.00326956)n1:0.013362,rh:0.0244488)n2:0.107254,(mm:0.0604252,rn:0.0727204)n3:0.248105,cf:0.179803);	18.37
	chr14 66013017 66013191	(((hs:4.9934e-31,pt:0.00643758)n1:0.0784102,rh:0.0183185)n2:0.0704124,(mm:0.0357054,rn:0.0257722)n3:0.106186,cf:0.0563363);	(((hs:0.00243775,pt:0.00385449)n1:0.0124781,rh:0.0309201)n2:0.111529,(mm:0.0608934,rn:0.0691934)n3:0.217143,cf:0.166475);	18.28
	chr8 138301538 138301787	(((hs:0.00429109,pt:0)n1:0.0452042,rh:0.00377581)n2:0.0432323,(mm:0.00431274,rn:0.00857251)n3:0.0658853,cf:0.056263);	(((hs:0.00451572,pt:0.00629294)n1:0.0185262,rh:0.0365713)n2:0.169394,(mm:0.0916032,rn:0.0785062)n3:0.291304,cf:0.207109);	18.19
	chr11 132765961 132766134	(((hs:0.0261175,pt:0.0128988)n1:0.00642741,rh:0.0128732)n2:0.00643077,(mm:2.40413e-31,rn:0.0128889)n3:0.019777,cf:0.00657471);	(((hs:0.00491853,pt:0.00484347)n1:0.0144916,rh:0.0299716)n2:0.143589,(mm:0.072298,rn:0.0699199)n3:0.252457,cf:0.18624);	18.08
	chr14 79966030 79966086	(((hs:0.0193718,pt:0.0188056)n1:0.0572736,rh:2.25728e-31)n2:0.0189004,(mm:0.0189004,rn:2.25728e-31)n3:7.42321e-19,cf:2.25728e-31);	(((hs:0.00436235,pt:0.00409816)n1:0.0151645,rh:0.030716)n2:0.121657,(mm:0.0726229,rn:0.0791194)n3:0.258124,cf:0.170744);	18.04
	chr8 60624803 60624900	(((hs:0.0123742,pt:6.94453e-31)n1:0.081696,rh:6.94453e-31)n2:0.0411912,(mm:9.69964e-20,rn:0.0243559)n3:0.0384557,cf:0.0542263);	(((hs:0.00476697,pt:0.00529908)n1:0.0164541,rh:0.034163)n2:0.137751,(mm:0.0832204,rn:0.0948225)n3:0.280771,cf:0.188714);	18
	chr10 76973573 76973684	(((hs:1.60267e-19,pt:7.26943e-31)n1:0.0633575,rh:0.0442134)n2:0.0382843,(mm:7.26943e-31,rn:0.0195344)n3:0.0268936,cf:0.0129824);	(((hs:0.00395895,pt:0.00402404)n1:0.0153441,rh:0.0244645)n2:0.124346,(mm:0.068091,rn:0.071501)n3:0.257741,cf:0.18234);	17.98
	chr7 10726838 10727117	(((hs:0.032361,pt:0.00389987)n1:0.0248595,rh:0.0148646)n2:0.0430561,(mm:0.0489641,rn:0.0543267)n3:0.16294,cf:0.0113999);	(((hs:0.00476593,pt:0.0044379)n1:0.0151126,rh:0.0271228)n2:0.13535,(mm:0.0801578,rn:0.0800437)n3:0.263147,cf:0.178874);	17.97
	chr21 26548379 26548443	(((hs:0.0834646,pt:1.98459e-31)n1:0.0321982,rh:0.0158759)n2:0.0337442,(mm:0.0185897,rn:0.0152548)n3:0.111275,cf:0.0344143);	(((hs:0.00535782,pt:0.00537746)n1:0.0180221,rh:0.0316407)n2:0.133965,(mm:0.0753684,rn:0.0752653)n3:0.258723,cf:0.188006);	17.73
	chr1 24484343 24484399	(((hs:0.0380475,pt:4.99524e-31)n1:0.080242,rh:0.0200158)n2:7.36264e-31,(mm:6.78444e-18,rn:6.16203e-18)n3:0.122495,cf:0.0401112);	(((hs:0.0035116,pt:0.00420255)n1:0.016679,rh:0.0294856)n2:0.129722,(mm:0.0702245,rn:0.0723341)n3:0.253754,cf:0.172599);	17.67
	chr9 26696539 26696643	(((hs:0,pt:0.01065)n1:0.0874864,rh:0.0534059)n2:0.0471754,(mm:0.0107098,rn:0)n3:0.0697007,cf:0.0696034);	(((hs:0.00353362,pt:0.00440846)n1:0.0147354,rh:0.0298585)n2:0.11658,(mm:0.0712381,rn:0.0705437)n3:0.234364,cf:0.184809);	17.64
	chr4 94090309 94090527	(((hs:0.0198512,pt:0.00483468)n1:0.0305998,rh:0.0094102)n2:0.0355415,(mm:0.0277937,rn:0.0296002)n3:0.118432,cf:0.0217833);	(((hs:0.00351878,pt:0.00674112)n1:0.0137516,rh:0.0357794)n2:0.147064,(mm:0.0929005,rn:0.0964396)n3:0.298897,cf:0.184397);	17.34
	chr2 21700416 21700772	(((hs:0.00883739,pt:0.00289656)n1:0.0177502,rh:0.00289771)n2:0.00286424,(mm:7.24269e-31,rn:0.0296195)n3:0.0358039,cf:0.00586193);	(((hs:0.00493502,pt:0.00467311)n1:0.0155723,rh:0.0286068)n2:0.132683,(mm:0.0687963,rn:0.0693212)n3:0.259463,cf:0.191994);	17.25
	chr10 131589473 131589669	(((hs:7.21702e-31,pt:3.57681e-19)n1:0.0220664,rh:2.25008e-20)n2:2.26848e-31,(mm:0.00551425,rn:4.94854e-31)n3:0.00549229,cf:7.21702e-31);	(((hs:0.00404404,pt:0.00480805)n1:0.0191806,rh:0.0283058)n2:0.176492,(mm:0.0572943,rn:0.0719976)n3:0.243056,cf:0.262915);	17.02
	chr1 73085088 73085172	(((hs:7.11881e-31,pt:7.11881e-31)n1:0.0751326,rh:2.12406e-31)n2:4.99475e-31,(mm:0.0140434,rn:0.0140272)n3:0.0586358,cf:0.0140272);	(((hs:0.00271598,pt:0.00372997)n1:0.0161495,rh:0.0341524)n2:0.165597,(mm:0.0747822,rn:0.0759205)n3:0.325838,cf:0.187301);	16.93
	chrX 123434468 123434901	(((hs:0.00739821,pt:7.11063e-31)n1:0.0124556,rh:0.00998802)n2:0.00250568,(mm:0.00242122,rn:0.0227664)n3:0.0128064,cf:0.0199585);	(((hs:0.00333156,pt:0.00346891)n1:0.0120383,rh:0.0217776)n2:0.110548,(mm:0.0656604,rn:0.0696316)n3:0.255573,cf:0.146899);	16.57
	chrX 138116468 138116549	(((hs:0.0559877,pt:4.9996e-31)n1:0.0274048,rh:0)n2:0.0302744,(mm:4.9996e-31,rn:0.02728)n3:0.0446204,cf:0.0734233);	(((hs:0.00330035,pt:0.00336363)n1:0.0139139,rh:0.0286149)n2:0.124771,(mm:0.0725283,rn:0.0768925)n3:0.255908,cf:0.178165);	16.57
	chr10 130826825 130826919	(((hs:0.0118586,pt:1.66311e-18)n1:0.0485256,rh:7.24421e-31)n2:0.0242418,(mm:6.07116e-18,rn:3.08376e-18)n3:0.0518244,cf:0.0118664);	(((hs:0.00401417,pt:0.00497229)n1:0.0155123,rh:0.0321214)n2:0.164612,(mm:0.065019,rn:0.0662152)n3:0.267536,cf:0.199207);	16.34
	chr3 119834850 119835001	(((hs:0.00717089,pt:0.00720978)n1:0.0525811,rh:0.0071838)n2:0.013289,(mm:0.00749048,rn:0.00683784)n3:0.054873,cf:0.0722219);	(((hs:0.00410618,pt:0.00438541)n1:0.0153931,rh:0.0306478)n2:0.134835,(mm:0.0707582,rn:0.0698087)n3:0.255826,cf:0.173086);	16.34
	chr1 97358608 97358810	(((hs:7.12739e-31,pt:7.12739e-31)n1:0.0829828,rh:0.0198135)n2:0.0201934,(mm:2.27178e-31,rn:0.0201757)n3:7.12739e-31,cf:2.27178e-31);	(((hs:0.00463866,pt:0.00518569)n1:0.0158759,rh:0.0278421)n2:0.127074,(mm:0.077275,rn:0.0834247)n3:0.275312,cf:0.171861);	16.08
	chrX 106450777 106451046	(((hs:0.00409794,pt:0.00400582)n1:0.0279233,rh:0.0180369)n2:0.0120655,(mm:0.019283,rn:0.00980861)n3:0.0469249,cf:0.0171466);	(((hs:0.00223066,pt:0.00225778)n1:0.0135681,rh:0.0258485)n2:0.104737,(mm:0.0608083,rn:0.0628862)n3:0.233741,cf:0.168384);	15.92
	chr14 64707164 64707350	(((hs:9.05267e-18,pt:3.73802e-18)n1:0.0355498,rh:0.011784)n2:0.00544242,(mm:0.00572171,rn:0.0114602)n3:0.0171159,cf:0.0171558);	(((hs:0.00295521,pt:0.00388257)n1:0.0159758,rh:0.0276131)n2:0.115946,(mm:0.0706303,rn:0.0730135)n3:0.230196,cf:0.182449);	15.91
	chr7 13337271 13337509	(((hs:0.018283,pt:0.00438109)n1:0.0343339,rh:0.0309611)n2:0.0381144,(mm:0.00457705,rn:0.0324834)n3:0.115111,cf:0.0413678);	(((hs:0.00577659,pt:0.00487052)n1:0.0171264,rh:0.0285716)n2:0.157111,(mm:0.0782242,rn:0.0829378)n3:0.279645,cf:0.197244);	15.87
	chr11 126849807 126849900	(((hs:0.0231466,pt:0.0113252)n1:0.062376,rh:0.0444629)n2:4.81035e-31,(mm:0.011369,rn:4.81035e-31)n3:0.099706,cf:0.0472296);	(((hs:0.00457399,pt:0.00597936)n1:0.0180691,rh:0.0301937)n2:0.145563,(mm:0.0725159,rn:0.0790729)n3:0.265203,cf:0.200624);	15.79
	chr8 6099739 6099919	(((hs:0.00572271,pt:0.00580477)n1:0.0353442,rh:0.0173037)n2:0.0181463,(mm:0.00574186,rn:0.00574035)n3:0.0158215,cf:0.0191682);	(((hs:0.00786953,pt:0.00988437)n1:0.0169658,rh:0.0295575)n2:0.158772,(mm:0.0708255,rn:0.0707627)n3:0.269912,cf:0.212692);	15.77
	chr2 236734694 236734787	(((hs:0.0112535,pt:6.858e-31)n1:0.0464778,rh:6.858e-31)n2:0,(mm:6.858e-31,rn:0.0229109)n3:0.011488,cf:0.0350847);	(((hs:0.00412402,pt:0.00398504)n1:0.0185238,rh:0.0315592)n2:0.164032,(mm:0.0634505,rn:0.0697689)n3:0.259572,cf:0.175942);	15.73
	chr20 11069163 11069298	(((hs:0.0246035,pt:2.53767e-18)n1:0.0312868,rh:0.0235143)n2:0.00944634,(mm:0.00801055,rn:4.79252e-31)n3:0.0418029,cf:0.0679293);	(((hs:0.0042451,pt:0.00497149)n1:0.0166629,rh:0.0320211)n2:0.137678,(mm:0.0714663,rn:0.0755539)n3:0.258818,cf:0.180179);	15.72
	chr20 37640789 37641070	(((hs:0.00778303,pt:7.15616e-31)n1:0.0195234,rh:0.0116192)n2:0.00387177,(mm:0.0156518,rn:0.00754536)n3:0.0117331,cf:0.0194466);	(((hs:0.00415296,pt:0.0044957)n1:0.0173409,rh:0.028866)n2:0.135491,(mm:0.073394,rn:0.0759419)n3:0.271265,cf:0.186113);	15.72
	chr4 57774217 57774355	(((hs:0.0181732,pt:0.00903594)n1:0.0673897,rh:0.0173308)n2:0.00816644,(mm:0.0186604,rn:4.99928e-31)n3:0.105211,cf:0.0840449);	(((hs:0.00502121,pt:0.00618797)n1:0.0145306,rh:0.0295348)n2:0.120467,(mm:0.0685982,rn:0.0710519)n3:0.245211,cf:0.168698);	15.63
	chr18 24429340 24429447	(((hs:0.0306987,pt:6.76914e-31)n1:0.0403938,rh:0.0423303)n2:0.0160113,(mm:0.0096073,rn:0.0304871)n3:0.0730982,cf:0.0796177);	(((hs:0.00448084,pt:0.00480544)n1:0.0140087,rh:0.0341052)n2:0.144265,(mm:0.075307,rn:0.0817098)n3:0.279039,cf:0.172769);	15.62
	chr3 112564290 112564436	(((hs:0.0217303,pt:7.03211e-31)n1:0.0218538,rh:0.00715831)n2:0.0147959,(mm:7.03211e-31,rn:0.00718597)n3:0.0383172,cf:0.0227657);	(((hs:0.00403664,pt:0.00408386)n1:0.016093,rh:0.0309784)n2:0.136477,(mm:0.0777364,rn:0.0746264)n3:0.260897,cf:0.17155);	15.62
	chr13 72870176 72870446	(((hs:0.014102,pt:7.02583e-31)n1:0.0291925,rh:0.00691433)n2:0.00721051,(mm:0.021292,rn:0.00699219)n3:0.0363338,cf:0.0143337);	(((hs:0.00407907,pt:0.00438704)n1:0.0153073,rh:0.0296127)n2:0.122012,(mm:0.068872,rn:0.0816783)n3:0.254356,cf:0.175504);	15.57
	chr3 77662795 77662910	(((hs:0.00898611,pt:7.17948e-31)n1:0.0460174,rh:2.23374e-31)n2:0.00906487,(mm:0.0191641,rn:0.0277037)n3:0.0472151,cf:0.00897189);	(((hs:0.00433366,pt:0.00466883)n1:0.0181792,rh:0.0393347)n2:0.141175,(mm:0.0816083,rn:0.0943798)n3:0.291519,cf:0.184596);	15.51
	chr1 116656041 116656206	(((hs:0.0213661,pt:7.45815e-31)n1:0.0288934,rh:0.00710515)n2:0.0136794,(mm:0.00713516,rn:0.00708935)n3:0.0526071,cf:0.0521846);	(((hs:0.00426466,pt:0.00360106)n1:0.0153323,rh:0.0284722)n2:0.137572,(mm:0.0737198,rn:0.0650875)n3:0.252451,cf:0.192274);	15.51
	chrX 29729423 29729520	(((hs:0.0221536,pt:2.42944e-31)n1:0.0601101,rh:0.00799967)n2:0.0243431,(mm:0.0213111,rn:0.0230365)n3:0.137139,cf:0.0121296);	(((hs:0.00442227,pt:0.00385772)n1:0.0114709,rh:0.0273891)n2:0.108555,(mm:0.074967,rn:0.071168)n3:0.261023,cf:0.167894);	15.49
	chr13 96761289 96761350	(((hs:0.0196965,pt:6.66654e-19)n1:0.0826402,rh:0.021027)n2:4.98457e-31,(mm:6.78422e-31,rn:0.0187442)n3:0.113362,cf:0.0383974);	(((hs:0.00426749,pt:0.0041052)n1:0.0131715,rh:0.0282216)n2:0.131118,(mm:0.0748274,rn:0.0778654)n3:0.25884,cf:0.183728);	15.48
	chr20 22360681 22360761	(((hs:7.36651e-31,pt:2.69779e-19)n1:0.0572097,rh:0.0143481)n2:0.0140247,(mm:7.36651e-31,rn:7.36651e-31)n3:7.36651e-31,cf:0.0138339);	(((hs:0.00465882,pt:0.00432169)n1:0.0193155,rh:0.0303706)n2:0.155507,(mm:0.0720182,rn:0.074018)n3:0.261202,cf:0.200069);	15.47
	chr8 77801911 77801980	(((hs:0.0155002,pt:7.45339e-31)n1:0.0646217,rh:0.0318971)n2:0.0158585,(mm:0.0156563,rn:7.45339e-31)n3:0.0155222,cf:0.0314648);	(((hs:0.00447042,pt:0.00442368)n1:0.0172404,rh:0.0310322)n2:0.126749,(mm:0.082852,rn:0.0804236)n3:0.267795,cf:0.167144);	15.46
	chr3 104102003 104102247	(((hs:4.29306e-18,pt:7.03332e-31)n1:0.0447883,rh:0.0146063)n2:0.0681931,(mm:0.0128962,rn:0.00431878)n3:0.0652061,cf:0.0299448);	(((hs:0.00418159,pt:0.00509156)n1:0.0148994,rh:0.0409392)n2:0.153038,(mm:0.0789403,rn:0.0824851)n3:0.281643,cf:0.164679);	15.44
	chr11 31993775 31993909	(((hs:0.0389904,pt:0)n1:0.00760861,rh:0.0153188)n2:0.0153975,(mm:0.00764558,rn:0.0153751)n3:0.0392463,cf:0);	(((hs:0.00366968,pt:0.00613398)n1:0.0170131,rh:0.0273199)n2:0.129324,(mm:0.0684466,rn:0.075466)n3:0.25291,cf:0.179766);	15.43
	chr7 114221056 114221298	(((hs:6.3817e-19,pt:6.6476e-19)n1:0.0525068,rh:0.0331457)n2:0.0700129,(mm:0.0102792,rn:0.0144471)n3:0.0734213,cf:0.0101914);	(((hs:0.00514433,pt:0.00416365)n1:0.0163112,rh:0.029136)n2:0.13696,(mm:0.0777194,rn:0.0819398)n3:0.276547,cf:0.171504);	15.42
	chr16 17214034 17214175	(((hs:0.00798077,pt:7.27547e-31)n1:0.0240554,rh:7.27547e-31)n2:0,(mm:7.27547e-31,rn:7.27547e-31)n3:0.0240117,cf:7.27547e-31);	(((hs:0.00400457,pt:0.00455609)n1:0.0179797,rh:0.0326408)n2:0.146884,(mm:0.0642546,rn:0.0694553)n3:0.272135,cf:0.205474);	15.4
	chr10 29328104 29328161	(((hs:0.0374083,pt:0.0180496)n1:0.052781,rh:0.0253854)n2:0.0182386,(mm:6.8277e-31,rn:6.8277e-31)n3:0.0783094,cf:0.0181856);	(((hs:0.00456457,pt:0.00347161)n1:0.0152437,rh:0.0298361)n2:0.137226,(mm:0.078936,rn:0.0793488)n3:0.263029,cf:0.199844);	15.39
	chr8 138375942 138376108	(((hs:0.0253078,pt:0.00622862)n1:0.0259233,rh:0.0192986)n2:0.0180866,(mm:0.0262247,rn:0.0123934)n3:0.0834717,cf:0.0137697);	(((hs:0.00448135,pt:0.00629322)n1:0.0188316,rh:0.0357355)n2:0.166602,(mm:0.0880826,rn:0.0812064)n3:0.292906,cf:0.213236);	15.38
	chr3 153607194 153607274	(((hs:5.10487e-18,pt:3.15449e-18)n1:0.0752485,rh:0.0128927)n2:0.0153668,(mm:9.10564e-19,rn:9.25017e-19)n3:0.0136457,cf:0.073194);	(((hs:0.00379163,pt:0.00373091)n1:0.0179533,rh:0.0279485)n2:0.134624,(mm:0.0856211,rn:0.0890823)n3:0.282291,cf:0.185988);	15.35
	chr3 69096613 69096799	(((hs:0.00560938,pt:0.0111962)n1:0.0290831,rh:0.00551019)n2:0.0409277,(mm:0.00555502,rn:7.22479e-31)n3:0.00563228,cf:0.00560241);	(((hs:0.00545741,pt:0.00477744)n1:0.0181841,rh:0.0278897)n2:0.131916,(mm:0.0695226,rn:0.0761936)n3:0.278543,cf:0.185438);	15.31
	chr12 86686901 86687219	(((hs:7.21095e-31,pt:0.00384122)n1:0.0371833,rh:0.0120474)n2:0.0140019,(mm:0.0402194,rn:0.0145706)n3:0.0561458,cf:0.00578303);	(((hs:0.00514392,pt:0.00437889)n1:0.0181102,rh:0.0307863)n2:0.144724,(mm:0.0799836,rn:0.0828992)n3:0.274379,cf:0.176629);	15.26
	chr3 107543242 107543511	(((hs:0.00808247,pt:0.00401775)n1:0.0331697,rh:0.0161299)n2:0.0125878,(mm:0.0285708,rn:7.29642e-31)n3:0.0778576,cf:0.0374366);	(((hs:0.00555159,pt:0.00656066)n1:0.0165219,rh:0.0332632)n2:0.132727,(mm:0.0805306,rn:0.0812039)n3:0.28867,cf:0.17486);	15.25
	chr1 214888162 214888244	(((hs:0.0136286,pt:6.84035e-31)n1:0.0699315,rh:0.0167724)n2:0.0137626,(mm:0.0141908,rn:0)n3:0.0563063,cf:0.0626133);	(((hs:0.00414808,pt:0.00480306)n1:0.0156802,rh:0.0304393)n2:0.128134,(mm:0.0724621,rn:0.0864378)n3:0.308378,cf:0.168979);	15.22
	chr12 72991615 72991900	(((hs:0.0113431,pt:0.00375745)n1:0.0170597,rh:0.0137198)n2:0.0173741,(mm:0.00375959,rn:0.0112413)n3:0.0369332,cf:0.0229791);	(((hs:0.00516355,pt:0.00565)n1:0.0173911,rh:0.0366448)n2:0.148743,(mm:0.0894224,rn:0.0772146)n3:0.280607,cf:0.211512);	15.16
	chr5 31831229 31831331	(((hs:0.0208764,pt:0.0106478)n1:0.0437735,rh:0)n2:0.0206823,(mm:0,rn:0.0208317)n3:0.0334468,cf:0.0659742);	(((hs:0.00327036,pt:0.00437691)n1:0.0121645,rh:0.0297943)n2:0.118394,(mm:0.0650936,rn:0.0763459)n3:0.244026,cf:0.182729);	15.08
	chr3 87732793 87732975	(((hs:0.0240551,pt:2.23514e-31)n1:0.0424273,rh:0.0200308)n2:0.0694873,(mm:0.0361734,rn:0.0365446)n3:0.0767924,cf:0.0655442);	(((hs:0.00462604,pt:0.00408606)n1:0.0165914,rh:0.035725)n2:0.144705,(mm:0.0807205,rn:0.102289)n3:0.265544,cf:0.188039);	15.04
	chr2 121447123 121447232	(((hs:0.0295579,pt:7.38119e-31)n1:0.0295393,rh:0.00968034)n2:0.0190175,(mm:0.00976238,rn:4.99918e-31)n3:0.051577,cf:0.0303932);	(((hs:0.00436093,pt:0.00418468)n1:0.0173259,rh:0.0275101)n2:0.159951,(mm:0.0709786,rn:0.0744771)n3:0.25811,cf:0.220396);	15
	chr3 18512895 18512971	(((hs:0.0878907,pt:6.73191e-31)n1:0,rh:6.73191e-31)n2:4.32978e-31,(mm:2.40213e-31,rn:0.0165317)n3:0.10704,cf:0.0346202);	(((hs:0.00455336,pt:0.00421188)n1:0.0139101,rh:0.0301632)n2:0.125207,(mm:0.0696945,rn:0.0764023)n3:0.279108,cf:0.154905);	15
	chr2 192701628 192701780	(((hs:0.02414,pt:0.00816921)n1:0.0387024,rh:0.0463465)n2:0.0595803,(mm:1.34305e-18,rn:0.0316685)n3:0.0591026,cf:0.0894334);	(((hs:0.00378096,pt:0.00404309)n1:0.0159946,rh:0.0266162)n2:0.139312,(mm:0.0684791,rn:0.0808642)n3:0.265488,cf:0.188329);	14.93
	chr9 1774147 1774416	(((hs:0.00392868,pt:0.00793245)n1:0.0328596,rh:0.0161412)n2:0.015937,(mm:0.0122695,rn:0.0364594)n3:0.0459933,cf:0.0121917);	(((hs:0.00542357,pt:0.00664882)n1:0.0149639,rh:0.0292194)n2:0.1305,(mm:0.0689988,rn:0.0713133)n3:0.24763,cf:0.194331);	14.92
	chr16 51451922 51452007	(((hs:0.0157452,pt:6.9961e-31)n1:0.0606216,rh:0.0292254)n2:0.0220827,(mm:1.81895e-18,rn:0.0154853)n3:0.0311944,cf:6.9961e-31);	(((hs:0.00437526,pt:0.0040945)n1:0.0163254,rh:0.0275472)n2:0.128345,(mm:0.0709557,rn:0.079768)n3:0.255815,cf:0.174665);	14.9
	chr18 34016784 34016940	(((hs:0.0138103,pt:7.07664e-31)n1:0.0278391,rh:7.07664e-31)n2:0,(mm:0.0135818,rn:0.00681839)n3:0.0638364,cf:0.0138925);	(((hs:0.00429816,pt:0.00439154)n1:0.0158326,rh:0.029206)n2:0.1403,(mm:0.0762422,rn:0.079933)n3:0.279495,cf:0.165676);	14.86
	chr2 150460173 150460232	(((hs:0.0183266,pt:2.45877e-31)n1:0.0568448,rh:0.0183784)n2:7.22075e-31,(mm:7.22813e-19,rn:7.34287e-19)n3:0.0374869,cf:2.45877e-31);	(((hs:0.00442735,pt:0.00413157)n1:0.0173855,rh:0.0314517)n2:0.151628,(mm:0.0836444,rn:0.0758421)n3:0.26952,cf:0.18865);	14.83
	chr13 102668820 102668922	(((hs:0.0212654,pt:2.99756e-19)n1:0.056768,rh:0.0100136)n2:0.022986,(mm:0.036296,rn:0.0290031)n3:0.0549632,cf:0.0779852);	(((hs:0.00534535,pt:0.00504536)n1:0.0135162,rh:0.0324046)n2:0.142893,(mm:0.0776871,rn:0.0780663)n3:0.273018,cf:0.19436);	14.71
	chrX 136339384 136339741	(((hs:0.0163831,pt:2.34325e-31)n1:0.00650433,rh:0.0032469)n2:0.00325435,(mm:0.0195131,rn:0.00354591)n3:0.0229372,cf:0.0163324);	(((hs:0.00357345,pt:0.00317692)n1:0.0142459,rh:0.024077)n2:0.107214,(mm:0.0604664,rn:0.0725655)n3:0.247775,cf:0.176493);	14.68
	chr3 119659355 119659517	(((hs:4.79228e-31,pt:0.00648299)n1:0.0543675,rh:0.0277464)n2:0.0363242,(mm:0.0127224,rn:0.0132111)n3:0.0374653,cf:0.0227099);	(((hs:0.00417403,pt:0.00441506)n1:0.0154504,rh:0.0305543)n2:0.132879,(mm:0.0723243,rn:0.0696643)n3:0.258815,cf:0.17332);	14.68
	chr5 138469987 138470162	(((hs:0.0305914,pt:7.06217e-31)n1:0.0252535,rh:0.00616613)n2:0.0356058,(mm:0.0195971,rn:0.0180561)n3:0.057018,cf:0.0682279);	(((hs:0.00377899,pt:0.00301927)n1:0.0159015,rh:0.0240506)n2:0.105569,(mm:0.0621733,rn:0.076043)n3:0.222124,cf:0.188231);	14.64
	chr3 50518098 50518213	(((hs:0.0198163,pt:0)n1:0.0400722,rh:7.00038e-31)n2:0.0398324,(mm:7.00038e-31,rn:0.00963775)n3:0.0098153,cf:0.0194605);	(((hs:0.00337705,pt:0.00401262)n1:0.0147016,rh:0.0243091)n2:0.117088,(mm:0.064342,rn:0.0695746)n3:0.226556,cf:0.171723);	14.58
	chr2 199186674 199186897	(((hs:0.00963464,pt:2.30408e-31)n1:0.0194239,rh:2.30408e-31)n2:0.00967023,(mm:0.00962664,rn:0.00480682)n3:0.024425,cf:0.0245672);	(((hs:0.00329983,pt:0.0044578)n1:0.0153357,rh:0.0307217)n2:0.135061,(mm:0.0735,rn:0.0794138)n3:0.282896,cf:0.179018);	14.56
	chr18 43222430 43222773	(((hs:0.0115186,pt:0.00761645)n1:0.00947203,rh:0.00318136)n2:0.0151851,(mm:0.00397475,rn:0.00555883)n3:0.00631522,cf:0.0103423);	(((hs:0.00458285,pt:0.00413523)n1:0.0149429,rh:0.0268148)n2:0.128434,(mm:0.0783832,rn:0.0776862)n3:0.241266,cf:0.197792);	14.56
	chr16 71314767 71314998	(((hs:2.15564e-31,pt:0.00884528)n1:0.0417999,rh:0.00854024)n2:0.0334797,(mm:0.0149964,rn:0.0167983)n3:0.0473938,cf:0.0370665);	(((hs:0.00328236,pt:0.00407442)n1:0.0164438,rh:0.0259718)n2:0.118964,(mm:0.0735531,rn:0.0758948)n3:0.244334,cf:0.172973);	14.52
	chr2 166058932 166059241	(((hs:0.0140608,pt:0.00694039)n1:0.0182659,rh:0.00663747)n2:0.014741,(mm:0.00899715,rn:0.0154456)n3:0.0539775,cf:0.0208912);	(((hs:0.0037022,pt:0.00344684)n1:0.0177214,rh:0.0319217)n2:0.135438,(mm:0.0754558,rn:0.0750074)n3:0.269617,cf:0.161807);	14.49
	chr11 79016077 79016313	(((hs:0.0230759,pt:2.31995e-31)n1:0.00453305,rh:2.31995e-31)n2:0.00453305,(mm:7.31104e-31,rn:0.00910609)n3:0.0279471,cf:0.0137356);	(((hs:0.00501618,pt:0.00537289)n1:0.0175448,rh:0.0286204)n2:0.126756,(mm:0.0662663,rn:0.0692176)n3:0.25643,cf:0.176695);	14.45
	chr21 15766446 15766506	(((hs:0.0189104,pt:0.0186981)n1:0.0786702,rh:0)n2:0.0190333,(mm:1.88767e-19,rn:3.83526e-19)n3:0.0384458,cf:0.0384279);	(((hs:0.00395325,pt:0.00460076)n1:0.0168396,rh:0.0338721)n2:0.136333,(mm:0.0823109,rn:0.0803622)n3:0.26529,cf:0.175606);	14.42
	chr2 6875688 6875806	(((hs:0.0090852,pt:7.19607e-31)n1:0.0370413,rh:7.19607e-31)n2:0.00906463,(mm:7.19607e-31,rn:0.0183277)n3:0.0468309,cf:0.0091509);	(((hs:0.00498373,pt:0.00552339)n1:0.0170965,rh:0.0327236)n2:0.157107,(mm:0.0749685,rn:0.0717853)n3:0.282033,cf:0.22096);	14.41
	chr1 76381280 76381396	(((hs:0.0198251,pt:7.15488e-31)n1:0.0493638,rh:0.0144973)n2:0.0877357,(mm:7.15488e-31,rn:7.15488e-31)n3:0.0867236,cf:0.0513395);	(((hs:0.00424814,pt:0.00359362)n1:0.0127175,rh:0.0292217)n2:0.142378,(mm:0.0817176,rn:0.0850218)n3:0.28132,cf:0.172785);	14.35
	chr2 145752914 145753332	(((hs:0.00263661,pt:0.00812893)n1:0.0271146,rh:0.0139727)n2:0.031396,(mm:0.0330095,rn:0.00438673)n3:0.0813794,cf:0.029469);	(((hs:0.00395802,pt:0.00406532)n1:0.0117278,rh:0.0319408)n2:0.130254,(mm:0.0794351,rn:0.0780727)n3:0.265858,cf:0.189506);	14.31
	chr14 81645456 81645581	(((hs:0.0591775,pt:1.78106e-31)n1:4.99769e-31,rh:0.00814125)n2:0.037373,(mm:6.77875e-31,rn:0.0413342)n3:0.106564,cf:0.0232006);	(((hs:0.00443436,pt:0.00535927)n1:0.0136357,rh:0.0289204)n2:0.130286,(mm:0.0783231,rn:0.075094)n3:0.266569,cf:0.187863);	14.29
	chr22 46571851 46571930	(((hs:0.0266098,pt:0.0134565)n1:0.0268808,rh:7.36034e-31)n2:4.99241e-31,(mm:2.2464e-20,rn:7.36034e-31)n3:0.0130812,cf:0.0397557);	(((hs:0.00474437,pt:0.0051084)n1:0.0184719,rh:0.0396213)n2:0.1768,(mm:0.0661694,rn:0.0625193)n3:0.264458,cf:0.266718);	14.27
	chr16 78701228 78701368	(((hs:0.0153527,pt:7.00346e-31)n1:0.0154203,rh:7.00346e-31)n2:2.1221e-31,(mm:2.2228e-18,rn:7.52694e-19)n3:0.0154203,cf:0.00761675);	(((hs:0.00700049,pt:0.00708775)n1:0.0198733,rh:0.034553)n2:0.143699,(mm:0.0675078,rn:0.0805721)n3:0.287734,cf:0.181887);	14.22
	chr9 14779363 14779438	(((hs:0.0756207,pt:7.25341e-31)n1:0.0142052,rh:0.0147585)n2:0.00977573,(mm:0.0741036,rn:0.0140702)n3:0.0917309,cf:0.00488181);	(((hs:0.00412388,pt:0.00523531)n1:0.0154168,rh:0.0256933)n2:0.12724,(mm:0.0712077,rn:0.0784536)n3:0.257412,cf:0.175704);	14.22
	chr8 109774867 109775258	(((hs:0.00600702,pt:7.20484e-31)n1:0.0288406,rh:0.0175661)n2:0.04104,(mm:0.00659516,rn:0.0115652)n3:0.0547337,cf:0.0469661);	(((hs:0.00424038,pt:0.00384795)n1:0.0167638,rh:0.0302327)n2:0.132052,(mm:0.0792307,rn:0.0810667)n3:0.270906,cf:0.168941);	14.22
	chrX 104507697 104507784	(((hs:0.0244556,pt:6.819e-31)n1:0.0382827,rh:2.91621e-19)n2:0.0390707,(mm:5.95392e-19,rn:6.04843e-19)n3:0.0507406,cf:0.041742);	(((hs:0.00234524,pt:0.00378653)n1:0.0130019,rh:0.0275693)n2:0.114474,(mm:0.0678894,rn:0.0715518)n3:0.25274,cf:0.155984);	14.21
	chr7 13914870 13915075	(((hs:0.00523127,pt:0.00523069)n1:0.0382976,rh:0.0452242)n2:0.0420717,(mm:0.00944801,rn:0.0112425)n3:0.0472285,cf:0.0221869);	(((hs:0.00494041,pt:0.00532872)n1:0.0167785,rh:0.0335122)n2:0.142423,(mm:0.0806768,rn:0.0875171)n3:0.267408,cf:0.188545);	14.2
	chr16 11154958 11155168	(((hs:0.00505817,pt:0.00500218)n1:0.0313987,rh:0.0101411)n2:0.0158558,(mm:0.00601555,rn:0.00902731)n3:0.0454772,cf:0.0369827);	(((hs:0.00433459,pt:0.00401736)n1:0.0144485,rh:0.0310548)n2:0.1603,(mm:0.0616231,rn:0.0759438)n3:0.25726,cf:0.218852);	14.19
	chr18 57447660 57447891	(((hs:0.0328492,pt:0.0447988)n1:0.00902356,rh:0.00651789)n2:0.0205203,(mm:0.0100448,rn:0.0191911)n3:0.0647876,cf:0.032903);	(((hs:0.00383358,pt:0.00440938)n1:0.0162764,rh:0.0269499)n2:0.129579,(mm:0.076627,rn:0.0830567)n3:0.259328,cf:0.182122);	14.15
	chr3 66652863 66652940	(((hs:1.53888e-17,pt:5.90512e-18)n1:0.0670172,rh:7.44002e-31)n2:0.0162077,(mm:3.7932e-18,rn:4.97867e-18)n3:0.049445,cf:7.44002e-31);	(((hs:0.00538896,pt:0.00319231)n1:0.0159252,rh:0.0299068)n2:0.124531,(mm:0.0637966,rn:0.07682)n3:0.266446,cf:0.188248);	14.05
	chr14 39454085 39454486	(((hs:0.00801791,pt:0.00266347)n1:0.0163137,rh:0.00541034)n2:0.00780562,(mm:0.0119423,rn:0.0097995)n3:0.0246678,cf:0.0333745);	(((hs:0.00432486,pt:0.00476324)n1:0.0173051,rh:0.0297012)n2:0.128511,(mm:0.0676929,rn:0.0776643)n3:0.253711,cf:0.177421);	14.01
	chr1 107497400 107497451	(((hs:0.0403137,pt:0.0199584)n1:0.062964,rh:4.9639e-31)n2:0.0202482,(mm:0.0431631,rn:0.0409859)n3:0.0619675,cf:4.9639e-31);	(((hs:0.00414969,pt:0.00556865)n1:0.0165459,rh:0.029373)n2:0.131445,(mm:0.0712885,rn:0.0748386)n3:0.263127,cf:0.174802);	14.01
	chr3 86524583 86524922	(((hs:0.00638267,pt:7.32991e-31)n1:0.0263163,rh:0.0118675)n2:0.0143062,(mm:0.0126912,rn:0.023403)n3:0.0556539,cf:0.0161979);	(((hs:0.00471043,pt:0.00624445)n1:0.0204435,rh:0.0375344)n2:0.140655,(mm:0.0746183,rn:0.0927762)n3:0.284034,cf:0.198727);	14
	chr4 175328177 175328306	(((hs:0.0204707,pt:7.31575e-31)n1:0.0326265,rh:0.0413642)n2:0.0339606,(mm:7.31575e-31,rn:1.51401e-18)n3:0.0215762,cf:0.0757076);	(((hs:0.00346967,pt:0.00500773)n1:0.0162033,rh:0.0290876)n2:0.125697,(mm:0.0887646,rn:0.0753245)n3:0.254972,cf:0.177316);	13.98
	chr4 188371177 188371240	(((hs:0.0326055,pt:0.0159975)n1:0.06976,rh:7.10212e-31)n2:0.0478335,(mm:0.0319924,rn:0.0159957)n3:0.0840326,cf:0.0234578);	(((hs:0.00536721,pt:0.00627259)n1:0.0186892,rh:0.0361165)n2:0.145434,(mm:0.0764465,rn:0.077702)n3:0.273241,cf:0.183902);	13.97
	chr18 40062237 40062317	(((hs:0.0312307,pt:0.0167401)n1:0.068387,rh:0.0307138)n2:0.0852169,(mm:0.0158135,rn:0.0158135)n3:2.04747e-31,cf:0.0842883);	(((hs:0.00380807,pt:0.00399145)n1:0.0154382,rh:0.0282046)n2:0.129571,(mm:0.0749781,rn:0.0817429)n3:0.262835,cf:0.168613);	13.97
	chr6 121033258 121033363	(((hs:0.024568,pt:2.24819e-31)n1:0.0379951,rh:7.24303e-31)n2:0.0121263,(mm:0.0122635,rn:0.0244405)n3:0.0381666,cf:0.0243989);	(((hs:0.00394229,pt:0.0045954)n1:0.0161387,rh:0.0333446)n2:0.140443,(mm:0.0785149,rn:0.0878092)n3:0.283626,cf:0.183355);	13.96
	chr5 92214585 92214844	(((hs:0.00429766,pt:3.64216e-19)n1:0.0309234,rh:0.0089481)n2:0.0305505,(mm:0.0321967,rn:0.0168177)n3:0.0327139,cf:0.0364142);	(((hs:0.00269432,pt:0.00355252)n1:0.0141087,rh:0.0264953)n2:0.117416,(mm:0.0895157,rn:0.0894907)n3:0.26757,cf:0.164955);	13.96
	chr3 71092277 71092411	(((hs:2.77421e-18,pt:1.4449e-18)n1:0.0427621,rh:0.0169798)n2:7.03978e-31,(mm:2.47987e-18,rn:0.00820147)n3:0.0517202,cf:0.0168854);	(((hs:0.00439511,pt:0.0043201)n1:0.0118011,rh:0.0276481)n2:0.1246,(mm:0.0719384,rn:0.0746775)n3:0.273296,cf:0.181896);	13.94
	chr7 25315019 25315476	(((hs:0.00473667,pt:7.2902e-31)n1:0.0142993,rh:7.2902e-31)n2:0.0119491,(mm:0.00469665,rn:0.00471616)n3:0.038848,cf:0.00231921);	(((hs:0.00493199,pt:0.00556548)n1:0.017237,rh:0.0274302)n2:0.124274,(mm:0.0768874,rn:0.0747512)n3:0.258611,cf:0.176589);	13.94
	chr4 85007200 85007296	(((hs:0.0220204,pt:7.2131e-31)n1:0.0351971,rh:0.0107605)n2:0.0480144,(mm:0.0109544,rn:0)n3:0.0341383,cf:0.0109149);	(((hs:0.00474567,pt:0.00503189)n1:0.0141428,rh:0.0308872)n2:0.130449,(mm:0.0721285,rn:0.0907656)n3:0.268266,cf:0.173688);	13.93
	chr16 81390353 81390581	(((hs:0.00936347,pt:0.00464877)n1:0.038359,rh:0.0144444)n2:0.017405,(mm:0.00973168,rn:0.00910037)n3:0.0724814,cf:0.057036);	(((hs:0.00704515,pt:0.0071268)n1:0.019886,rh:0.0316801)n2:0.138333,(mm:0.0707256,rn:0.0769147)n3:0.291892,cf:0.178838);	13.93
	chr5 24726853 24727100	(((hs:0.00448306,pt:0.00456375)n1:0.0439436,rh:0.0372821)n2:0.0862223,(mm:0.00275061,rn:0.0241408)n3:0.0872535,cf:0.0327115);	(((hs:0.00502633,pt:0.00458038)n1:0.0170293,rh:0.0348735)n2:0.140871,(mm:0.0735276,rn:0.0980837)n3:0.289421,cf:0.200813);	13.91
	chr5 89596339 89596577	(((hs:0.0140758,pt:2.3944e-31)n1:0.0289838,rh:0.0092399)n2:0.0149115,(mm:0.0285627,rn:0.0284467)n3:0.051086,cf:0.0142506);	(((hs:0.00407021,pt:0.00372037)n1:0.0158043,rh:0.028518)n2:0.127312,(mm:0.0794371,rn:0.0770375)n3:0.258559,cf:0.171251);	13.9
	chr2 212655267 212655484	(((hs:0.0114833,pt:0.00541617)n1:0.0294658,rh:0.0111183)n2:0.00552156,(mm:0.0111813,rn:0.00550723)n3:0.0167837,cf:0.0338819);	(((hs:0.00442368,pt:0.00515843)n1:0.0182687,rh:0.0319772)n2:0.141558,(mm:0.0846107,rn:0.0898886)n3:0.281305,cf:0.173982);	13.9
	chr15 85825141 85825221	(((hs:0.0135219,pt:0.0124599)n1:0.0788369,rh:0.0126057)n2:0.0154956,(mm:0.0728627,rn:0.0564015)n3:0.0718279,cf:0.012714);	(((hs:0.00567881,pt:0.00586876)n1:0.0148368,rh:0.0307327)n2:0.138579,(mm:0.0742324,rn:0.0751129)n3:0.25453,cf:0.19907);	13.87
	chr3 2392345 2392505	(((hs:0.0436553,pt:0.0140988)n1:0.00702257,rh:0.0441523)n2:0.0258322,(mm:0.0103195,rn:0.0311075)n3:0.0576493,cf:0.0239969);	(((hs:0.00545007,pt:0.00676627)n1:0.0173983,rh:0.0283305)n2:0.133923,(mm:0.0859529,rn:0.0956455)n3:0.28556,cf:0.199107);	13.87
	chr19 36389881 36390163	(((hs:0.0110029,pt:0.00362878)n1:0.0111154,rh:0.00362878)n2:0.0123724,(mm:0.00744653,rn:0.00734558)n3:0.0148019,cf:0.00976202);	(((hs:0.00418566,pt:0.00420875)n1:0.0158591,rh:0.0309057)n2:0.148617,(mm:0.0661352,rn:0.0748577)n3:0.250391,cf:0.203661);	13.85
	chr3 54195801 54195867	(((hs:0.0155626,pt:6.39671e-31)n1:0.0488558,rh:6.39671e-31)n2:0.0159742,(mm:6.72303e-18,rn:3.2048e-18)n3:0.0662817,cf:6.39671e-31);	(((hs:0.00421313,pt:0.00407667)n1:0.0143941,rh:0.0289706)n2:0.126655,(mm:0.0700506,rn:0.0770652)n3:0.259314,cf:0.182424);	13.81
	chrX 19820171 19820280	(((hs:6.95489e-31,pt:6.95489e-31)n1:0.0641249,rh:0.0409811)n2:0.0436922,(mm:0.0081969,rn:0.0326385)n3:0.0442369,cf:0.0512962);	(((hs:0.00257945,pt:0.00309165)n1:0.0120564,rh:0.0200719)n2:0.0972759,(mm:0.0601358,rn:0.0612023)n3:0.228917,cf:0.169944);	13.8
	chr16 8157975 8158178	(((hs:0.0105027,pt:0.00524004)n1:0.0265528,rh:7.36637e-31)n2:0.0105111,(mm:0.0382334,rn:0.0106759)n3:0.0213902,cf:0.0105027);	(((hs:0.00727645,pt:0.00644486)n1:0.0194162,rh:0.0314482)n2:0.140669,(mm:0.0747399,rn:0.0735961)n3:0.263868,cf:0.201879);	13.8
	chr2 59516036 59516123	(((hs:0.0134884,pt:0.0127459)n1:0.0687287,rh:0.0134884)n2:0.0129441,(mm:0.0387366,rn:0.0125218)n3:0.0661607,cf:0.0533559);	(((hs:0.00374759,pt:0.00424501)n1:0.0162455,rh:0.0285377)n2:0.127444,(mm:0.0828868,rn:0.0718821)n3:0.269427,cf:0.170937);	13.74
	chr6 104593227 104593414	(((hs:0.00365591,pt:0.00740175)n1:0.0468451,rh:0.0110108)n2:0.0385276,(mm:0.0115487,rn:0.0165688)n3:0.0345832,cf:0.0583447);	(((hs:0.00441097,pt:0.00442739)n1:0.0167052,rh:0.0289256)n2:0.133467,(mm:0.074041,rn:0.0896949)n3:0.276178,cf:0.183062);	13.68
	chr13 93643552 93643692	(((hs:0.00837985,pt:7.3591e-31)n1:0.0518403,rh:4.99985e-31)n2:0.0427416,(mm:0.0177701,rn:0.0339309)n3:0.0633844,cf:0.00975431);	(((hs:0.00413818,pt:0.00498003)n1:0.0193409,rh:0.0305559)n2:0.137402,(mm:0.0767437,rn:0.0909026)n3:0.262055,cf:0.189688);	13.67
	chr11 115752630 115752737	(((hs:0.00998786,pt:0.0098702)n1:0.0509326,rh:2.44826e-31)n2:0.0300284,(mm:0.00992067,rn:0.0405531)n3:0.0403479,cf:7.40639e-31);	(((hs:0.00412662,pt:0.00383251)n1:0.0171864,rh:0.0267838)n2:0.124926,(mm:0.0633388,rn:0.0731698)n3:0.243247,cf:0.180129);	13.6
	chr3 8330346 8330489	(((hs:0.0215154,pt:0.00706595)n1:0.0142686,rh:0.0142548)n2:0.00718833,(mm:0.00720614,rn:0.00709776)n3:0.0291017,cf:0.0144846);	(((hs:0.00397381,pt:0.004281)n1:0.0152415,rh:0.0287683)n2:0.146444,(mm:0.0740504,rn:0.0779246)n3:0.275874,cf:0.191703);	13.53
	chr1 61410211 61410486	(((hs:0.0115611,pt:7.32207e-31)n1:0.0195877,rh:0.00375066)n2:0.0112157,(mm:0.0193032,rn:0.00812632)n3:0.0556631,cf:0.0334673);	(((hs:0.00451675,pt:0.00404169)n1:0.01451,rh:0.0277355)n2:0.124117,(mm:0.0678382,rn:0.0776519)n3:0.266187,cf:0.177821);	13.5
	chr16 8100190 8100393	(((hs:4.99082e-31,pt:0.0219234)n1:0.0917082,rh:0.00716086)n2:0.0268009,(mm:0.0685747,rn:4.99082e-31)n3:0.276525,cf:0.0489785);	(((hs:0.00748581,pt:0.00639511)n1:0.0191852,rh:0.0319966)n2:0.141532,(mm:0.0746115,rn:0.0738608)n3:0.263763,cf:0.202128);	13.46
	chr15 84884939 84885057	(((hs:0.0175465,pt:7.16413e-31)n1:0.0403732,rh:0.0246456)n2:0.0463696,(mm:0.0103972,rn:0.0171893)n3:0.0277928,cf:0.122911);	(((hs:0.00492067,pt:0.00529888)n1:0.0162673,rh:0.0288196)n2:0.13429,(mm:0.0725522,rn:0.0811466)n3:0.257805,cf:0.1879);	13.46
	chr2 19840723 19840835	(((hs:0,pt:0.0196428)n1:0.0501243,rh:2.38136e-31)n2:7.37712e-31,(mm:0.0211204,rn:0.00940555)n3:0.0417864,cf:0.0404154);	(((hs:0.00425088,pt:0.00500696)n1:0.0136648,rh:0.0287626)n2:0.13751,(mm:0.0692995,rn:0.0772061)n3:0.246555,cf:0.190668);	13.45
	chrX 10967863 10968253	(((hs:0.00908711,pt:0.00302069)n1:0.0203954,rh:0.0153431)n2:0.0225762,(mm:0.0188737,rn:0.0085772)n3:0.0362055,cf:0.0491413);	(((hs:0.00280555,pt:0.00261979)n1:0.0139936,rh:0.0220297)n2:0.11531,(mm:0.0728758,rn:0.0759185)n3:0.248629,cf:0.178816);	13.44
	chr2 205452756 205452811	(((hs:0.0768974,pt:7.04114e-31)n1:0.0378827,rh:0.0183571)n2:0.0372079,(mm:0.0185892,rn:7.04114e-31)n3:4.991e-31,cf:0.0988679);	(((hs:0.00379483,pt:0.00438567)n1:0.0173175,rh:0.0296158)n2:0.139469,(mm:0.0658839,rn:0.0758597)n3:0.250787,cf:0.192341);	13.42
	chr20 38947115 38947402	(((hs:0.0158253,pt:7.24724e-31)n1:0.0159847,rh:0.0159637)n2:0.0159777,(mm:0.0080523,rn:0.0118748)n3:0.0510709,cf:0.0323377);	(((hs:0.00413854,pt:0.0046506)n1:0.0143727,rh:0.0283713)n2:0.12998,(mm:0.0656718,rn:0.0701625)n3:0.2405,cf:0.182488);	13.39
	chr16 58717014 58717075	(((hs:0.0360158,pt:0.0165449)n1:0.0726342,rh:0.0309346)n2:0,(mm:1.45859e-17,rn:0.0346951)n3:0.173002,cf:0.0551482);	(((hs:0.00456838,pt:0.0051781)n1:0.0164858,rh:0.0325901)n2:0.154471,(mm:0.0823879,rn:0.0860784)n3:0.258267,cf:0.199132);	13.38
	chr8 37160637 37160734	(((hs:0.024347,pt:6.90888e-19)n1:0.0392635,rh:0.0588103)n2:7.34894e-31,(mm:0.0245547,rn:0.0248279)n3:0.0401099,cf:0.0460821);	(((hs:0.00419489,pt:0.00522754)n1:0.0161844,rh:0.0283676)n2:0.135436,(mm:0.0720078,rn:0.0814551)n3:0.253695,cf:0.180354);	13.34
	chr5 144903430 144903782	(((hs:0.0156177,pt:0.00599591)n1:0.0252135,rh:0.00299317)n2:0.0509202,(mm:0.0145853,rn:0.0129705)n3:0.1069,cf:0.0528286);	(((hs:0.00409153,pt:0.0050618)n1:0.0156526,rh:0.0300176)n2:0.135841,(mm:0.0716495,rn:0.0766517)n3:0.262576,cf:0.208206);	13.32
	chr17 37325501 37325564	(((hs:6.03136e-18,pt:4.48213e-18)n1:0.0687705,rh:7.05067e-31)n2:0.0168159,(mm:7.05067e-31,rn:0.033409)n3:0.0168159,cf:7.05067e-31);	(((hs:0.00293897,pt:0.00287075)n1:0.0191437,rh:0.0249304)n2:0.11949,(mm:0.0671403,rn:0.0664349)n3:0.23674,cf:0.178264);	13.31
	chr5 126266195 126266363	(((hs:0.0203379,pt:0.00664546)n1:0.0204455,rh:0.00665598)n2:0.0122511,(mm:0.0129527,rn:0.0278521)n3:0.0348757,cf:0.00784645);	(((hs:0.00378091,pt:0.00349013)n1:0.0154047,rh:0.0248422)n2:0.113235,(mm:0.0774353,rn:0.0642584)n3:0.233018,cf:0.184091);	13.29
	chr4 182828845 182829252	(((hs:0.00529127,pt:0.00803136)n1:0.024466,rh:0.00534308)n2:0.0141174,(mm:0.0203296,rn:0.0125686)n3:0.099935,cf:0.00488784);	(((hs:0.00469203,pt:0.00661365)n1:0.0162824,rh:0.0312035)n2:0.131471,(mm:0.0826742,rn:0.0834567)n3:0.272522,cf:0.181888);	13.26
	chr1 165443366 165443459	(((hs:6.90213e-18,pt:7.67659e-18)n1:0.0991396,rh:0)n2:0.0813646,(mm:2.04359e-18,rn:0.0468277)n3:0.0385349,cf:0.0983118);	(((hs:0.00315193,pt:0.00312116)n1:0.0134851,rh:0.0277168)n2:0.121066,(mm:0.0687244,rn:0.0751897)n3:0.238272,cf:0.172658);	13.25
	chr14 37993988 37994401	(((hs:4.16382e-18,pt:7.51719e-18)n1:0.0357148,rh:0.0151155)n2:0.0345022,(mm:0.0111423,rn:0.00816463)n3:0.0873646,cf:0.0373417);	(((hs:0.00561271,pt:0.00481706)n1:0.0164391,rh:0.02875)n2:0.13065,(mm:0.0710243,rn:0.0699802)n3:0.259548,cf:0.170888);	13.24
	chr2 118031259 118031468	(((hs:4.9984e-31,pt:0.00504042)n1:0.0461583,rh:0.0159853)n2:0.0487858,(mm:9.66588e-18,rn:9.58037e-18)n3:0.0244999,cf:0.0624438);	(((hs:0.00512014,pt:0.0063549)n1:0.0174668,rh:0.0319305)n2:0.154505,(mm:0.0666111,rn:0.0837265)n3:0.256029,cf:0.19373);	13.23
	chr5 72739622 72739762	(((hs:0.00760105,pt:7.18418e-31)n1:0.0313507,rh:7.18418e-31)n2:0.00760966,(mm:7.18418e-31,rn:0.00763479)n3:0.0635133,cf:0.0155695);	(((hs:0.00332692,pt:0.00441277)n1:0.0138036,rh:0.0300305)n2:0.142297,(mm:0.0745648,rn:0.0748603)n3:0.232944,cf:0.224471);	13.22
	chr8 60091624 60091730	(((hs:4.99206e-31,pt:0.0107923)n1:0.0565585,rh:0.0227887)n2:0.0526002,(mm:1.91714e-31,rn:0.0335228)n3:0.0251688,cf:0.00979391);	(((hs:0.00364095,pt:0.00418495)n1:0.0148366,rh:0.0290312)n2:0.13221,(mm:0.0785878,rn:0.0825809)n3:0.268176,cf:0.175216);	13.2
	chr9 1404854 1405040	(((hs:0.0305112,pt:0.0118274)n1:0.0239196,rh:0.00664239)n2:0.0159208,(mm:0.0180347,rn:0.0173518)n3:0.0970428,cf:0.0442756);	(((hs:0.00551844,pt:0.00586603)n1:0.0163558,rh:0.0284978)n2:0.126671,(mm:0.0679658,rn:0.0754732)n3:0.254975,cf:0.194748);	13.17
	chr13 89935655 89936018	(((hs:0.0176369,pt:7.24999e-31)n1:0.0118682,rh:0.0238606)n2:0.0239464,(mm:0.0269069,rn:0.0178603)n3:0.0302044,cf:0.0281656);	(((hs:0.00411128,pt:0.00445814)n1:0.0191914,rh:0.0387138)n2:0.168522,(mm:0.0923041,rn:0.0846661)n3:0.276207,cf:0.195242);	13.16
Internal branch 2
	chr10 122236487 122236664	(((hs:7.58722e-18,pt:0.00624776)n1:0.00467764,rh:0.0208866)n2:0.176977,(mm:0.0139184,rn:0.0185487)n3:0.0276889,cf:0.0325156);	(((hs:0.00430754,pt:0.00596426)n1:0.0164855,rh:0.0284096)n2:0.139449,(mm:0.0767951,rn:0.0707207)n3:0.252591,cf:0.201173);	45.15
	chr13 58352022 58352262	(((hs:0.00481601,pt:0.0090251)n1:0.012708,rh:0.020484)n2:0.190493,(mm:0.0045401,rn:0.0135957)n3:0.0771289,cf:0.110238);	(((hs:0.00425509,pt:0.00508695)n1:0.0164495,rh:0.033357)n2:0.126834,(mm:0.0750046,rn:0.087353)n3:0.271018,cf:0.170115);	41.9
	chr20 21196906 21197173	(((hs:0.00445258,pt:0.00445138)n1:0.00920042,rh:0.00886413)n2:0.10023,(mm:0.00445138,rn:0.0181363)n3:0.0278594,cf:0.00861802);	(((hs:0.00377671,pt:0.00377514)n1:0.0181273,rh:0.0272759)n2:0.125486,(mm:0.0690071,rn:0.0689168)n3:0.247984,cf:0.181368);	34.77
	chr11 131597405 131597580	(((hs:0.00622778,pt:0.00624699)n1:0.0263892,rh:0.0201017)n2:0.16977,(mm:0.0127805,rn:0.0190353)n3:0.0364906,cf:0.0395686);	(((hs:0.00539631,pt:0.00528955)n1:0.0146743,rh:0.0307622)n2:0.146537,(mm:0.072307,rn:0.076183)n3:0.262755,cf:0.212418);	32.59
	chr2 142612037 142612331	(((hs:0.00367735,pt:7.00651e-31)n1:0.01889,rh:0.0189354)n2:0.0906671,(mm:0.0108348,rn:0.00338925)n3:0.0135824,cf:0.045835);	(((hs:0.00505745,pt:0.0052116)n1:0.0190701,rh:0.0341408)n2:0.143426,(mm:0.0808765,rn:0.0931005)n3:0.276428,cf:0.183344);	31.7
	chr7 131880061 131880234	(((hs:0.0139555,pt:4.7646e-19)n1:0.015206,rh:0.019801)n2:0.174848,(mm:0.0214465,rn:0.0209285)n3:0.0564836,cf:0.0238957);	(((hs:0.00431788,pt:0.00390789)n1:0.0169473,rh:0.0291312)n2:0.131465,(mm:0.0686088,rn:0.0704302)n3:0.255479,cf:0.186901);	30.42
	chr12 57879370 57879521	(((hs:2.69283e-18,pt:2.1739e-18)n1:0.00312201,rh:0.0121932)n2:0.150513,(mm:0.0296496,rn:0.0234642)n3:0.0265059,cf:0.0213779);	(((hs:0.00493935,pt:0.00497525)n1:0.0174813,rh:0.0306241)n2:0.130346,(mm:0.0738233,rn:0.0766798)n3:0.282465,cf:0.172144);	30.28
	chr5 161646787 161647037	(((hs:0.0086509,pt:0.00431538)n1:0.0129007,rh:0)n2:0.085865,(mm:0.00421618,rn:0.00420504)n3:0.02982,cf:0.0283223);	(((hs:0.00377716,pt:0.00507063)n1:0.0182298,rh:0.034295)n2:0.147974,(mm:0.0803023,rn:0.0942806)n3:0.295129,cf:0.187503);	29.08
	chr18 37086290 37086439	(((hs:0.00705803,pt:7.1498e-31)n1:0.00172918,rh:0.0263168)n2:0.145872,(mm:7.1498e-31,rn:0.00682488)n3:0.0609956,cf:0.0489846);	(((hs:0.00351547,pt:0.00448228)n1:0.0156794,rh:0.0294529)n2:0.139266,(mm:0.0776948,rn:0.0759806)n3:0.292318,cf:0.152794);	28.97
	chr3 13364176 13364242	(((hs:0.0167975,pt:7.40448e-31)n1:4.99244e-31,rh:0.0169277)n2:0.263032,(mm:0.0168668,rn:0.0168133)n3:0.0167975,cf:0);	(((hs:0.00396648,pt:0.00431112)n1:0.0151332,rh:0.0255675)n2:0.172899,(mm:0.0581479,rn:0.0628132)n3:0.257876,cf:0.19159);	27.45
	chr5 123912549 123912717	(((hs:4.97529e-31,pt:0.00684867)n1:0.0138006,rh:0.0137681)n2:0.122406,(mm:0.00516864,rn:0.00841791)n3:0.0178949,cf:0.0478251);	(((hs:0.00477484,pt:0.00374521)n1:0.016805,rh:0.028512)n2:0.133579,(mm:0.0659871,rn:0.0777125)n3:0.24144,cf:0.2003);	27.21
	chr1 87232380 87232551	(((hs:5.9143e-19,pt:6.16073e-19)n1:4.97807e-31,rh:0.0132774)n2:0.144631,(mm:0.00672409,rn:0.0133061)n3:0.0714113,cf:0.0703618);	(((hs:0.00418628,pt:0.00485308)n1:0.0128659,rh:0.0289787)n2:0.121336,(mm:0.0756738,rn:0.0798041)n3:0.254245,cf:0.166225);	26.69
	chr1 175597401 175597512	(((hs:7.04096e-31,pt:7.04096e-31)n1:0.0380716,rh:0.00406564)n2:0.165543,(mm:1.48344e-18,rn:7.04096e-31)n3:0.0154654,cf:0.0648858);	(((hs:0.00421321,pt:0.00396228)n1:0.0153139,rh:0.0274114)n2:0.121367,(mm:0.0642034,rn:0.0645019)n3:0.239674,cf:0.173918);	26.42
	chr5 42043949 42044068	(((hs:5.41892e-18,pt:4.23353e-18)n1:0.0093501,rh:0.00990799)n2:0.215259,(mm:4.88093e-31,rn:0.0380535)n3:0.123287,cf:0.0428918);	(((hs:0.00292575,pt:0.00453886)n1:0.0143472,rh:0.0321462)n2:0.135002,(mm:0.0870218,rn:0.0763887)n3:0.264625,cf:0.182845);	26.19
	chr3 116030759 116031102	(((hs:0.00614557,pt:0.00612883)n1:0.00334955,rh:0.0249975)n2:0.10454,(mm:0.0212619,rn:0.00975131)n3:0.0701363,cf:0.0447984);	(((hs:0.00325291,pt:0.00384474)n1:0.0160361,rh:0.0243766)n2:0.117271,(mm:0.0667461,rn:0.0681067)n3:0.245253,cf:0.158014);	26.14
	chr11 33572997 33573174	(((hs:7.00735e-31,pt:7.00735e-31)n1:7.00735e-31,rh:0.00655128)n2:0.191186,(mm:0.0195082,rn:0.0135525)n3:0.165279,cf:0.027111);	(((hs:0.00384445,pt:0.00334539)n1:0.0144394,rh:0.0319905)n2:0.121663,(mm:0.067164,rn:0.0734092)n3:0.242451,cf:0.174333);	26.01
	chr5 44242829 44243034	(((hs:2.02555e-31,pt:0.0106007)n1:0.01411,rh:0.0310038)n2:0.114292,(mm:0.00504712,rn:0.0108296)n3:0.0341062,cf:0.022127);	(((hs:0.00433455,pt:0.00420983)n1:0.0146795,rh:0.0338539)n2:0.13069,(mm:0.0685453,rn:0.077378)n3:0.26735,cf:0.172117);	25.74
	chr14 29334946 29335290	(((hs:0.0127189,pt:7.05593e-31)n1:2.05598e-31,rh:0.00948123)n2:0.0870911,(mm:0.00902943,rn:0.0102465)n3:0.0745994,cf:0.0282496);	(((hs:0.00538979,pt:0.00454172)n1:0.0139766,rh:0.0286531)n2:0.129228,(mm:0.0797115,rn:0.0697058)n3:0.267514,cf:0.181653);	25.57
	chr10 119333275 119333386	(((hs:3.74375e-18,pt:3.71167e-18)n1:4.96891e-31,rh:0.0108309)n2:0.116691,(mm:0.0109721,rn:7.39462e-31)n3:0.0108685,cf:0.0219158);	(((hs:0.00454199,pt:0.00391581)n1:0.0132692,rh:0.0309162)n2:0.135082,(mm:0.0682946,rn:0.0748026)n3:0.263716,cf:0.18124);	24.16
	chr9 12037146 12037243	(((hs:4.83293e-31,pt:0.0115707)n1:0.0123728,rh:0.0335096)n2:0.162733,(mm:0.0102173,rn:0.0105871)n3:0.0276371,cf:0.0505823);	(((hs:0.0044477,pt:0.00921123)n1:0.0192589,rh:0.0309329)n2:0.152,(mm:0.0909109,rn:0.0881914)n3:0.28536,cf:0.190056);	24.15
	chr3 106682254 106682365	(((hs:0.00988633,pt:6.95379e-31)n1:1.95384e-31,rh:0.0513606)n2:0.221444,(mm:0.0295202,rn:1.95384e-31)n3:0.0602912,cf:0.0829072);	(((hs:0.00389774,pt:0.00383142)n1:0.0156345,rh:0.0323082)n2:0.144863,(mm:0.0772004,rn:0.0812319)n3:0.284052,cf:0.176256);	24.06
	chr13 78037313 78037500	(((hs:6.97871e-31,pt:0.00557483)n1:0.0112055,rh:0.00562112)n2:0.111014,(mm:0.00226585,rn:0.0205827)n3:0.0442454,cf:0.0569746);	(((hs:0.00389049,pt:0.00466846)n1:0.0149244,rh:0.0313056)n2:0.135583,(mm:0.0821501,rn:0.0886133)n3:0.255369,cf:0.177839);	24.06
	chr10 8517268 8517532	(((hs:0.00851793,pt:0.00424913)n1:7.43003e-31,rh:0.00850618)n2:0.0984022,(mm:7.43003e-31,rn:0.0172134)n3:0.0890395,cf:0.018062);	(((hs:0.00468195,pt:0.00593813)n1:0.0164329,rh:0.0301703)n2:0.130873,(mm:0.0722938,rn:0.0773234)n3:0.245486,cf:0.202342);	24.04
	chr9 103910161 103910480	(((hs:1.64743e-17,pt:2.36801e-18)n1:0.0317068,rh:0.0272717)n2:0.117524,(mm:0.00839733,rn:0.0276302)n3:0.0837807,cf:0.0631161);	(((hs:0.00570698,pt:0.00468795)n1:0.016444,rh:0.0339408)n2:0.138564,(mm:0.0769802,rn:0.0759255)n3:0.276555,cf:0.167178);	23.95
	chr5 106316634 106316803	(((hs:5.4469e-18,pt:1.13477e-17)n1:0.0122235,rh:0.0253952)n2:0.113463,(mm:5.41648e-19,rn:1.10049e-18)n3:0.0698231,cf:0.0384813);	(((hs:0.00472704,pt:0.00407148)n1:0.0167479,rh:0.0323387)n2:0.134258,(mm:0.0802586,rn:0.0824435)n3:0.281091,cf:0.183731);	23.85
	chr2 33308416 33308542	(((hs:1.06529e-17,pt:8.67039e-18)n1:0.0168249,rh:7.261e-31)n2:0.108723,(mm:3.43476e-19,rn:1.04678e-18)n3:0.0514652,cf:0.025529);	(((hs:0.00432281,pt:0.00522225)n1:0.0147533,rh:0.0311827)n2:0.12434,(mm:0.0810607,rn:0.079037)n3:0.244324,cf:0.191498);	23.53
	chr10 68227124 68227307	(((hs:7.13581e-31,pt:7.13581e-31)n1:0.0287511,rh:0.0183442)n2:0.110652,(mm:0.00663718,rn:0.0136075)n3:0.013344,cf:0.0473248);	(((hs:0.00476468,pt:0.00507033)n1:0.0174012,rh:0.0292797)n2:0.126715,(mm:0.0769542,rn:0.0831614)n3:0.272387,cf:0.163408);	23.51
	chr3 115959446 115959658	(((hs:2.61398e-17,pt:1.36145e-17)n1:0.00521682,rh:0.0196818)n2:0.125206,(mm:0.028065,rn:0.0168066)n3:0.0769611,cf:0.0130453);	(((hs:0.00330657,pt:0.00403427)n1:0.0160138,rh:0.0245243)n2:0.117341,(mm:0.0676258,rn:0.0685432)n3:0.245347,cf:0.159347);	23.23
	chr7 41675958 41676121	(((hs:7.10338e-31,pt:7.10338e-31)n1:0,rh:0.0137693)n2:0.0989245,(mm:7.10338e-31,rn:0.00671625)n3:0.0371508,cf:0.0181438);	(((hs:0.00323447,pt:0.0034476)n1:0.0146609,rh:0.0288418)n2:0.142626,(mm:0.0696281,rn:0.0848975)n3:0.25981,cf:0.20488);	23.17
	chr3 118162711 118162849	(((hs:5.55081e-18,pt:7.15524e-31)n1:0.00761409,rh:7.15524e-31)n2:0.158727,(mm:0.00736658,rn:0.022945)n3:0.103229,cf:0.104914);	(((hs:0.00406605,pt:0.00581268)n1:0.0168459,rh:0.0352146)n2:0.140195,(mm:0.0797386,rn:0.089347)n3:0.276833,cf:0.181731);	23.14
	chr20 40782741 40782914	(((hs:0.00639813,pt:7.30034e-31)n1:0.00554077,rh:0.0406613)n2:0.0991123,(mm:1.47128e-18,rn:7.30034e-31)n3:0.0255521,cf:0.0201888);	(((hs:0.00403886,pt:0.0055379)n1:0.0171813,rh:0.0323704)n2:0.135009,(mm:0.0680544,rn:0.0747205)n3:0.254062,cf:0.192318);	23.12
	chr14 48120779 48120978	(((hs:4.98903e-31,pt:0.00577448)n1:0.0199662,rh:0.0392606)n2:0.153917,(mm:0.0100749,rn:4.98903e-31)n3:0.116819,cf:0.0370703);	(((hs:0.00525999,pt:0.00697296)n1:0.0178356,rh:0.0306228)n2:0.147041,(mm:0.0794634,rn:0.095507)n3:0.275141,cf:0.198167);	23.05
	chr9 77037276 77037358	(((hs:2.19779e-17,pt:2.86171e-18)n1:4.94898e-31,rh:0.015258)n2:0.214011,(mm:1.3864e-18,rn:0.0155297)n3:0.0716227,cf:0.0298299);	(((hs:0.00420943,pt:0.00502786)n1:0.0167147,rh:0.0297086)n2:0.126258,(mm:0.0714993,rn:0.0750677)n3:0.252845,cf:0.176239);	22.96
	chr10 77354932 77355110	(((hs:1.45175e-17,pt:1.72764e-17)n1:0.0116935,rh:0.00584652)n2:0.0680309,(mm:7.1026e-31,rn:0.00583256)n3:0.0113935,cf:0.0124658);	(((hs:0.00429646,pt:0.00394723)n1:0.0153461,rh:0.0259093)n2:0.130772,(mm:0.0641682,rn:0.0723323)n3:0.259175,cf:0.185533);	22.71
	chr15 85694044 85694240	(((hs:0.00532756,pt:0.00528343)n1:0.0107926,rh:0.0160492)n2:0.108357,(mm:0.0343411,rn:0.0103482)n3:0.0364005,cf:0.00342018);	(((hs:0.00563886,pt:0.00547699)n1:0.0145576,rh:0.0309184)n2:0.138856,(mm:0.075228,rn:0.0774376)n3:0.254921,cf:0.19707);	22.7
	chr4 11852959 11853169	(((hs:7.24579e-31,pt:0.00970479)n1:0.00857681,rh:0.0207108)n2:0.125468,(mm:0.00487579,rn:7.24579e-31)n3:0.0519263,cf:0.0894623);	(((hs:0.00528281,pt:0.00721921)n1:0.0170648,rh:0.0325234)n2:0.161346,(mm:0.0827386,rn:0.0876128)n3:0.287236,cf:0.20607);	22.63
	chr14 32129694 32129764	(((hs:6.7831e-31,pt:5.32766e-19)n1:0.0181827,rh:6.7831e-31)n2:0.237811,(mm:0.0544428,rn:0.054474)n3:0.0778577,cf:0.106558);	(((hs:0.00444091,pt:0.00469227)n1:0.014105,rh:0.0280336)n2:0.118125,(mm:0.0772258,rn:0.0808009)n3:0.250301,cf:0.168119);	22.51
	chr3 65387235 65387289	(((hs:7.0731e-31,pt:7.0731e-31)n1:0.0203382,rh:6.23617e-19)n2:0.231105,(mm:2.36301e-17,rn:2.24706e-17)n3:0.0805205,cf:0.041366);	(((hs:0.0045303,pt:0.00495178)n1:0.015598,rh:0.0303362)n2:0.137532,(mm:0.0701508,rn:0.0748217)n3:0.263445,cf:0.187274);	22.49
	chr14 29771665 29771913	(((hs:5.97947e-18,pt:8.31655e-18)n1:0.00845523,rh:0.00455159)n2:0.0652395,(mm:0.0042352,rn:8.13301e-19)n3:0.0259174,cf:0.0367016);	(((hs:0.00451511,pt:0.00384172)n1:0.0142502,rh:0.0295391)n2:0.114341,(mm:0.0693058,rn:0.0697153)n3:0.253192,cf:0.156836);	22.43
	chr11 33914027 33914173	(((hs:5.66507e-19,pt:5.0581e-19)n1:0.00740102,rh:0.00739236)n2:0.109352,(mm:8.85168e-19,rn:0.00718611)n3:0.0367977,cf:0.0311014);	(((hs:0.00361081,pt:0.00403097)n1:0.0137178,rh:0.0323366)n2:0.133522,(mm:0.062757,rn:0.0765342)n3:0.245714,cf:0.178662);	22.38
	chr1 49458258 49458385	(((hs:4.22817e-17,pt:5.22403e-17)n1:0.0292411,rh:0.0324339)n2:0.195076,(mm:1.99443e-18,rn:0.00933337)n3:0.0379856,cf:0.0969664);	(((hs:0.00342873,pt:0.00289759)n1:0.0165854,rh:0.0273335)n2:0.117182,(mm:0.0720348,rn:0.075431)n3:0.258943,cf:0.161555);	22.37
	chr5 53656276 53656380	(((hs:1.60612e-17,pt:1.47013e-18)n1:0.0166005,rh:0.037072)n2:0.162688,(mm:0.0219791,rn:0.00962423)n3:0.0220866,cf:0.040983);	(((hs:0.0039273,pt:0.00407285)n1:0.0156224,rh:0.0269817)n2:0.120379,(mm:0.0707979,rn:0.0814062)n3:0.234435,cf:0.188191);	22.33
	chr7 111386409 111386500	(((hs:5.78446e-18,pt:4.65906e-18)n1:7.39106e-31,rh:1.63731e-18)n2:0.109478,(mm:2.38857e-18,rn:8.58172e-19)n3:0.0127221,cf:0.025249);	(((hs:0.00412123,pt:0.00398279)n1:0.0138854,rh:0.026946)n2:0.124415,(mm:0.0744242,rn:0.0721676)n3:0.250888,cf:0.193694);	22.27
	chr6 129681700 129681821	(((hs:0,pt:0.00871414)n1:0.0175324,rh:0.00886098)n2:0.155517,(mm:0.0170438,rn:0.0365585)n3:0.0361811,cf:0.038015);	(((hs:0.00433176,pt:0.00431341)n1:0.0165814,rh:0.0313709)n2:0.145354,(mm:0.079377,rn:0.0874981)n3:0.263187,cf:0.205668);	22.21
	chr10 131812085 131812218	(((hs:7.07296e-31,pt:0.00823759)n1:3.3985e-18,rh:7.07296e-31)n2:0.099483,(mm:7.07296e-31,rn:7.07296e-31)n3:0.00777643,cf:0.0339465);	(((hs:0.00428212,pt:0.00559575)n1:0.0182961,rh:0.0272355)n2:0.173404,(mm:0.0548598,rn:0.0720968)n3:0.250863,cf:0.240202);	22.13
	chr6 144953136 144953282	(((hs:2.86581e-17,pt:2.5288e-17)n1:0.019985,rh:0.0238403)n2:0.147978,(mm:0.0361298,rn:0.0294255)n3:0.0173684,cf:0.0440436);	(((hs:0.00446522,pt:0.00452938)n1:0.0158062,rh:0.0307511)n2:0.138793,(mm:0.0751609,rn:0.075862)n3:0.264826,cf:0.173891);	21.97
	chr2 176973448 176973641	(((hs:4.17115e-18,pt:4.96936e-18)n1:0.0115487,rh:6.98163e-31)n2:0.072963,(mm:0.00531756,rn:0.00552436)n3:0.0248349,cf:0.0201465);	(((hs:0.00430742,pt:0.00317551)n1:0.0160349,rh:0.024754)n2:0.118131,(mm:0.0710648,rn:0.073805)n3:0.224812,cf:0.169298);	21.88
	chr10 68297527 68297580	(((hs:0.0218026,pt:7.56704e-19)n1:0.045984,rh:6.48604e-19)n2:0.234237,(mm:5.29693e-19,rn:6.74463e-31)n3:0.0198955,cf:0.0423837);	(((hs:0.00477137,pt:0.00488874)n1:0.0174719,rh:0.0289134)n2:0.127271,(mm:0.0784847,rn:0.0835094)n3:0.27111,cf:0.166568);	21.57
	chr4 91342844 91343204	(((hs:2.11436e-17,pt:1.8003e-17)n1:0.0120271,rh:0.0202161)n2:0.103503,(mm:0.00174916,rn:0.0260566)n3:0.0823077,cf:0.0718504);	(((hs:0.00462842,pt:0.00497449)n1:0.0157988,rh:0.0343274)n2:0.154392,(mm:0.0740319,rn:0.0806248)n3:0.288606,cf:0.188036);	21.45
	chr8 35877331 35877389	(((hs:1.18663e-19,pt:7.25464e-31)n1:0.0185826,rh:0.0179759)n2:0.184141,(mm:3.02028e-18,rn:6.13644e-18)n3:0.0564887,cf:0.0181368);	(((hs:0.00407628,pt:0.00542674)n1:0.0145467,rh:0.0307499)n2:0.132716,(mm:0.0750958,rn:0.0752718)n3:0.265899,cf:0.182485);	21.38
	chr1 163242228 163242372	(((hs:2.00747e-17,pt:1.39907e-17)n1:0.0327411,rh:0.00977969)n2:0.143057,(mm:0.0332797,rn:0.0087214)n3:0.0546933,cf:0.0350756);	(((hs:0.00483637,pt:0.00448072)n1:0.0148445,rh:0.0286647)n2:0.130765,(mm:0.0668019,rn:0.0787143)n3:0.246865,cf:0.189137);	21.27
	chrX 21318156 21318270	(((hs:7.03009e-31,pt:7.03009e-31)n1:0.0106412,rh:7.03009e-31)n2:0.147932,(mm:0.0103708,rn:2.07e-31)n3:0.0623089,cf:0.0745308);	(((hs:0.002544,pt:0.00356586)n1:0.0162502,rh:0.0207935)n2:0.101124,(mm:0.0646757,rn:0.070943)n3:0.237992,cf:0.152577);	21.22
	chr5 115685555 115685731	(((hs:0.0120743,pt:0)n1:0.0119273,rh:0.0124015)n2:0.10982,(mm:2.90883e-17,rn:3.50127e-17)n3:0.0627092,cf:0.0541013);	(((hs:0.0049459,pt:0.00513327)n1:0.0158309,rh:0.0276987)n2:0.129202,(mm:0.0666982,rn:0.0719208)n3:0.247954,cf:0.197082);	21.19
	chr15 40453280 40453446	(((hs:3.45592e-19,pt:7.49004e-31)n1:0.00487105,rh:0.0354835)n2:0.116808,(mm:0.0200874,rn:0.0131013)n3:0.0257884,cf:0.0227662);	(((hs:0.00264304,pt:0.00437945)n1:0.0139763,rh:0.033468)n2:0.124684,(mm:0.0631719,rn:0.0718305)n3:0.228871,cf:0.177632);	21.14
	chrX 122069407 122069605	(((hs:7.26188e-31,pt:7.26188e-31)n1:0.00540894,rh:0.00553528)n2:0.11979,(mm:0.0253925,rn:0.0368162)n3:0.0801256,cf:0.0431934);	(((hs:0.00332569,pt:0.00335478)n1:0.0132574,rh:0.0252928)n2:0.108666,(mm:0.0653378,rn:0.0714706)n3:0.236952,cf:0.14324);	21.03
	chr14 65338756 65338855	(((hs:0.0103632,pt:7.35212e-31)n1:0.0156305,rh:0.0166178)n2:0.181728,(mm:0.0207314,rn:0.0106144)n3:0.049878,cf:0.0864379);	(((hs:0.00305132,pt:0.00330211)n1:0.0149193,rh:0.0274697)n2:0.118442,(mm:0.0619151,rn:0.0668373)n3:0.230381,cf:0.181012);	21.03
	chr15 96200373 96200494	(((hs:0.00924768,pt:7.28315e-31)n1:0.0189198,rh:0.00919182)n2:0.237821,(mm:0.0547352,rn:0.0242651)n3:0.117475,cf:0.072453);	(((hs:0.00386353,pt:0.00545273)n1:0.0150356,rh:0.0312578)n2:0.14446,(mm:0.0754211,rn:0.077877)n3:0.264798,cf:0.199657);	20.99
	chr12 90305462 90305583	(((hs:1.80277e-18,pt:2.09565e-18)n1:6.99172e-31,rh:0.026412)n2:0.106136,(mm:0.00850777,rn:6.99172e-31)n3:0.0256198,cf:0.0268734);	(((hs:0.00334558,pt:0.00432452)n1:0.0136464,rh:0.0330484)n2:0.142489,(mm:0.0831045,rn:0.0819278)n3:0.283027,cf:0.189813);	20.98
	chr8 34049223 34049443	(((hs:7.31922e-31,pt:6.70743e-19)n1:0.0281079,rh:0.0100663)n2:0.100111,(mm:0.0265768,rn:0.0156149)n3:0.0296836,cf:0.0200232);	(((hs:0.00311218,pt:0.004059)n1:0.0160951,rh:0.0300443)n2:0.138605,(mm:0.0724479,rn:0.0776692)n3:0.254957,cf:0.192063);	20.94
	chr3 148952027 148952256	(((hs:0.00461923,pt:7.27536e-31)n1:0.00925994,rh:0.00466474)n2:0.10249,(mm:5.80162e-18,rn:1.40633e-18)n3:0.127204,cf:0.0189758);	(((hs:0.00375599,pt:0.00434179)n1:0.0145283,rh:0.0315526)n2:0.126545,(mm:0.0721614,rn:0.0800517)n3:0.268988,cf:0.16983);	20.93
	chrX 13883185 13883254	(((hs:5.83248e-18,pt:2.23834e-18)n1:0.0395568,rh:7.20663e-31)n2:0.208975,(mm:1.51626e-18,rn:3.65828e-18)n3:0.0209017,cf:0.0634);	(((hs:0.0029341,pt:0.00290251)n1:0.0122695,rh:0.0241929)n2:0.114104,(mm:0.0636922,rn:0.075288)n3:0.234796,cf:0.174391);	20.74
	chr3 70636167 70636300	(((hs:0.00783256,pt:0.00776336)n1:0.00516767,rh:0.0346795)n2:0.178213,(mm:6.8359e-31,rn:0.0159971)n3:0.152216,cf:0.045635);	(((hs:0.00475906,pt:0.00464741)n1:0.0153581,rh:0.0279184)n2:0.126763,(mm:0.0686271,rn:0.0707508)n3:0.271634,cf:0.178287);	20.7
	chr21 26690550 26690704	(((hs:6.96519e-31,pt:1.98909e-18)n1:0.0150691,rh:0.00729212)n2:0.143661,(mm:1.96565e-31,rn:0.0453844)n3:0.0931491,cf:0.0612744);	(((hs:0.00539428,pt:0.00591869)n1:0.0178789,rh:0.0315332)n2:0.128914,(mm:0.0763292,rn:0.0759846)n3:0.262939,cf:0.185779);	20.67
	chr2 21529825 21530057	(((hs:0.00909241,pt:7.43295e-31)n1:0.00933867,rh:0.0089582)n2:0.0791861,(mm:0.00455012,rn:0)n3:0.0481628,cf:0.0176775);	(((hs:0.00481319,pt:0.00461958)n1:0.0158501,rh:0.0279799)n2:0.131608,(mm:0.0672916,rn:0.0685439)n3:0.256973,cf:0.193223);	20.66
	chr16 9508792 9509048	(((hs:0.00441163,pt:0.0223474)n1:0.0179115,rh:0.0183384)n2:0.126666,(mm:0.026755,rn:0.0238222)n3:0.060856,cf:0.0660347);	(((hs:0.0053257,pt:0.00483462)n1:0.0182543,rh:0.0302806)n2:0.145855,(mm:0.0688489,rn:0.0767027)n3:0.254532,cf:0.196937);	20.57
	chr14 96659975 96660032	(((hs:1.07706e-17,pt:1.3143e-17)n1:0.0190218,rh:2.85914e-18)n2:0.243675,(mm:7.72753e-18,rn:2.23717e-18)n3:0.0459993,cf:0.0792126);	(((hs:0.0048432,pt:0.00377733)n1:0.0185307,rh:0.0325588)n2:0.152369,(mm:0.0750865,rn:0.0841658)n3:0.26577,cf:0.204071);	20.5
	chr2 23123645 23123763	(((hs:7.17733e-31,pt:0.00927656)n1:7.17733e-31,rh:0.0187385)n2:0.132662,(mm:2.32048e-17,rn:2.65198e-17)n3:0.0720985,cf:0.0284058);	(((hs:0.00444668,pt:0.00478993)n1:0.0160415,rh:0.0298227)n2:0.126903,(mm:0.0698287,rn:0.0685902)n3:0.247161,cf:0.179365);	20.49
	chr6 146385534 146385670	(((hs:0,pt:0.00786262)n1:0.0127214,rh:0.0447425)n2:0.155528,(mm:0.00773103,rn:0.0156206)n3:0.0358578,cf:0.0738513);	(((hs:0.00467935,pt:0.0048716)n1:0.0161451,rh:0.0335941)n2:0.136238,(mm:0.0844155,rn:0.0829247)n3:0.263173,cf:0.179582);	20.39
	chr12 96670620 96670700	(((hs:2.76415e-18,pt:2.87933e-18)n1:1.89682e-17,rh:3.70199e-18)n2:0.16814,(mm:3.12127e-17,rn:2.21625e-17)n3:0.0533501,cf:0.059128);	(((hs:0.00487372,pt:0.00490818)n1:0.0158205,rh:0.0301089)n2:0.131594,(mm:0.0720443,rn:0.0787971)n3:0.260999,cf:0.182055);	20.3
	chrX 19018718 19018863	(((hs:7.06864e-31,pt:7.06864e-31)n1:0.0239198,rh:2.12404e-31)n2:0.18764,(mm:0.0343715,rn:0.0105934)n3:0.130421,cf:0.0155104);	(((hs:0.00234842,pt:0.00270841)n1:0.0105215,rh:0.0196777)n2:0.1094,(mm:0.0774736,rn:0.0709861)n3:0.228934,cf:0.169341);	20.22
	chr12 40342370 40342581	(((hs:1.52623e-17,pt:8.67174e-18)n1:6.92059e-31,rh:0.02003)n2:0.101597,(mm:0.0144654,rn:0.0314671)n3:0.0606499,cf:0.0305416);	(((hs:0.00479689,pt:0.00393191)n1:0.0174095,rh:0.0336074)n2:0.13542,(mm:0.0732929,rn:0.0867335)n3:0.297169,cf:0.175455);	20.2
	chr3 133117402 133117492	(((hs:0.0115851,pt:1.5469e-19)n1:2.14015e-31,rh:0.0114559)n2:0.167056,(mm:3.2485e-19,rn:0.0112606)n3:0.0842197,cf:0.0187576);	(((hs:0.00503118,pt:0.00449523)n1:0.0157215,rh:0.030208)n2:0.124357,(mm:0.0722703,rn:0.0768485)n3:0.260959,cf:0.181062);	20.13
	chr21 29795944 29796357	(((hs:0.00269331,pt:7.24604e-31)n1:0.00671035,rh:0.0205471)n2:0.110262,(mm:0.0311585,rn:0.0130656)n3:0.137801,cf:0.0922328);	(((hs:0.00495541,pt:0.00521929)n1:0.0171485,rh:0.0332128)n2:0.137566,(mm:0.0784822,rn:0.0813979)n3:0.266235,cf:0.181076);	20.08
	chr6 85232967 85233039	(((hs:7.42501e-31,pt:7.42501e-31)n1:7.42501e-31,rh:0.0309712)n2:0.215108,(mm:0.0153351,rn:0.015363)n3:0.0373547,cf:0.116244);	(((hs:0.00430901,pt:0.00403618)n1:0.0170714,rh:0.0324129)n2:0.139354,(mm:0.0734539,rn:0.0804076)n3:0.261539,cf:0.16847);	20.06
	chrX 137180890 137181066	(((hs:0.00609298,pt:0.00608537)n1:0.00636602,rh:0.0119859)n2:0.112116,(mm:0.0260363,rn:0.0395892)n3:0.0409585,cf:0.0306238);	(((hs:0.00413166,pt:0.0035892)n1:0.0122385,rh:0.0272459)n2:0.119639,(mm:0.0761451,rn:0.0759395)n3:0.273954,cf:0.174309);	20.01
	chr3 17667186 17667314	(((hs:7.80352e-18,pt:4.31248e-18)n1:7.02878e-31,rh:7.02878e-31)n2:0.158268,(mm:0.027909,rn:0.0183754)n3:0.0892093,cf:0.0359468);	(((hs:0.00381231,pt:0.00430393)n1:0.0151874,rh:0.0267947)n2:0.117618,(mm:0.0757629,rn:0.0815063)n3:0.249025,cf:0.178931);	19.88
	chrX 30246908 30246971	(((hs:6.52372e-18,pt:3.62429e-18)n1:0.017113,rh:0.0168409)n2:0.192102,(mm:0.032828,rn:2.08926e-31)n3:0.0172925,cf:0.103571);	(((hs:0.00469639,pt:0.00377395)n1:0.0134772,rh:0.0259567)n2:0.107904,(mm:0.0698821,rn:0.0709121)n3:0.265719,cf:0.183418);	19.8
	chr11 130558500 130558674	(((hs:1.33761e-18,pt:0.00649132)n1:0.00638305,rh:0.0129742)n2:0.109043,(mm:2.09002e-18,rn:0.00633408)n3:0.0352687,cf:0.0691208);	(((hs:0.00501491,pt:0.00511036)n1:0.0171381,rh:0.0290836)n2:0.139474,(mm:0.0647986,rn:0.068562)n3:0.248102,cf:0.196786);	19.61
	chr8 61012948 61013009	(((hs:4.31717e-18,pt:3.73452e-18)n1:0.0189614,rh:1.84809e-19)n2:0.222113,(mm:0.0526288,rn:1.80787e-31)n3:0.0265903,cf:0.046562);	(((hs:0.00496322,pt:0.00571982)n1:0.0156473,rh:0.0280812)n2:0.136929,(mm:0.0803128,rn:0.0901528)n3:0.274488,cf:0.202834);	19.54
	chr2 199777928 199778088	(((hs:5.45819e-18,pt:3.55351e-18)n1:0.0066143,rh:0.0066143)n2:0.111197,(mm:0.0130595,rn:6.89229e-31)n3:0.0555598,cf:0.0353703);	(((hs:0.00309483,pt:0.00468242)n1:0.0145525,rh:0.029152)n2:0.137011,(mm:0.0753962,rn:0.0841242)n3:0.260886,cf:0.180479);	19.52
	chr22 42019967 42020050	(((hs:7.2269e-18,pt:9.85419e-18)n1:7.34881e-31,rh:0.0129552)n2:0.12953,(mm:6.57741e-18,rn:8.92862e-18)n3:0.0260139,cf:0.0273717);	(((hs:0.00385815,pt:0.00377901)n1:0.016257,rh:0.0317435)n2:0.158244,(mm:0.0725488,rn:0.0699924)n3:0.285846,cf:0.202801);	19.5
	chr6 99330224 99330476	(((hs:3.32138e-18,pt:1.88715e-18)n1:0.00874616,rh:0.00373774)n2:0.0665606,(mm:0.00802596,rn:0.0129488)n3:0.0624507,cf:0.0166553);	(((hs:0.00383254,pt:0.00492556)n1:0.0139845,rh:0.0281208)n2:0.108015,(mm:0.0713534,rn:0.0697425)n3:0.251639,cf:0.170163);	19.48
	chr6 93140228 93140361	(((hs:2.02579e-18,pt:8.44078e-19)n1:7.30567e-31,rh:0.0163202)n2:0.123173,(mm:0.017195,rn:0.00711092)n3:0.0666203,cf:0.0274736);	(((hs:0.00388751,pt:0.00513664)n1:0.018267,rh:0.0348985)n2:0.146833,(mm:0.0946854,rn:0.0955613)n3:0.281632,cf:0.17153);	19.47
	chr5 92659702 92659941	(((hs:7.25654e-31,pt:0.00455861)n1:0.00442964,rh:0.0089477)n2:0.0779412,(mm:7.25654e-31,rn:0.0267412)n3:0.0458883,cf:0.0423791);	(((hs:0.00314287,pt:0.00354951)n1:0.0156572,rh:0.027434)n2:0.110616,(mm:0.0890097,rn:0.0861923)n3:0.264485,cf:0.152437);	19.4
	chr8 93022145 93022225	(((hs:1.37814e-18,pt:3.9478e-18)n1:4.722e-18,rh:1.51505e-18)n2:0.10102,(mm:0.0266442,rn:6.66349e-31)n3:0.0129168,cf:6.66349e-31);	(((hs:0.00355988,pt:0.00390635)n1:0.016254,rh:0.0307099)n2:0.130144,(mm:0.0725918,rn:0.0838834)n3:0.277667,cf:0.187491);	19.34
	chr5 50752443 50752680	(((hs:0.00909348,pt:1.88402e-31)n1:0.0135944,rh:0.0233254)n2:0.0803904,(mm:6.88151e-31,rn:0.00898938)n3:0.0470264,cf:0.0348187);	(((hs:0.0040598,pt:0.00571729)n1:0.0175046,rh:0.0293731)n2:0.119216,(mm:0.0826731,rn:0.0874251)n3:0.277511,cf:0.171893);	19.33
	chr6 14913969 14914098	(((hs:7.23073e-31,pt:7.23073e-31)n1:0.0088255,rh:7.23073e-31)n2:0.0774349,(mm:7.95212e-21,rn:6.10162e-20)n3:0.00772802,cf:0.0190391);	(((hs:0.003938,pt:0.00330399)n1:0.016283,rh:0.0276842)n2:0.141237,(mm:0.0710833,rn:0.0795439)n3:0.256612,cf:0.188343);	19.3
	chr6 88905702 88905758	(((hs:1.54065e-18,pt:0.0183702)n1:4.99982e-31,rh:0.0371383)n2:0.289173,(mm:0.0593467,rn:6.38751e-31)n3:0.356264,cf:0.183509);	(((hs:0.0036144,pt:0.00439963)n1:0.014623,rh:0.0256973)n2:0.121214,(mm:0.070651,rn:0.0736964)n3:0.244716,cf:0.170041);	19.19
	chr18 29561629 29561835	(((hs:1.23615e-17,pt:1.35919e-17)n1:0.0358323,rh:0.003762)n2:0.10144,(mm:0.0167847,rn:0.00546105)n3:0.0622955,cf:0.0249605);	(((hs:0.0033473,pt:0.00384156)n1:0.0169508,rh:0.0335342)n2:0.139809,(mm:0.0750464,rn:0.0870082)n3:0.278916,cf:0.177606);	19.09
	chr1 119171194 119171261	(((hs:7.03944e-19,pt:6.12247e-18)n1:4.74543e-31,rh:0.0157052)n2:0.119783,(mm:7.28166e-31,rn:0.0153652)n3:0.0155781,cf:7.28166e-31);	(((hs:0.00376948,pt:0.00381506)n1:0.0168777,rh:0.0319115)n2:0.125441,(mm:0.0755097,rn:0.0772293)n3:0.258016,cf:0.174321);	19.09
	chr8 131706237 131706465	(((hs:0.00479542,pt:0.00978285)n1:0.00695367,rh:0.0224547)n2:0.130385,(mm:0.0400241,rn:0.0376366)n3:0.0900734,cf:0.0487547);	(((hs:0.00383042,pt:0.00416988)n1:0.0154671,rh:0.030623)n2:0.127041,(mm:0.0713665,rn:0.075272)n3:0.250208,cf:0.194144);	19.05
	chr3 89438380 89438431	(((hs:4.31298e-18,pt:7.14362e-31)n1:0.0408132,rh:1.40503e-18)n2:0.235008,(mm:0.020276,rn:0.01982)n3:2.36234e-31,cf:0.0844173);	(((hs:0.00421704,pt:0.00563393)n1:0.0176821,rh:0.0350228)n2:0.161524,(mm:0.0863107,rn:0.090628)n3:0.289888,cf:0.212415);	18.99
	chr4 154727500 154727647	(((hs:1.22627e-17,pt:1.34081e-17)n1:4.4181e-31,rh:0.00790754)n2:0.114784,(mm:0,rn:0.00783131)n3:0.07948,cf:0.0328107);	(((hs:0.00395037,pt:0.00546624)n1:0.0135936,rh:0.0274581)n2:0.122265,(mm:0.069625,rn:0.0829077)n3:0.254598,cf:0.176473);	18.98
	chr16 63736341 63736697	(((hs:0.00899286,pt:2.34501e-31)n1:0.0030201,rh:0.0275096)n2:0.0704159,(mm:0.00841462,rn:0.0102658)n3:0.0346104,cf:0.0271809);	(((hs:0.0042951,pt:0.0044814)n1:0.0166283,rh:0.0312432)n2:0.145993,(mm:0.0708507,rn:0.0749049)n3:0.266794,cf:0.183559);	18.92
	chr10 93135038 93135149	(((hs:7.28944e-31,pt:9.99203e-19)n1:7.28944e-31,rh:0.00962548)n2:0.103462,(mm:0.00967236,rn:0.0192058)n3:0.0493554,cf:7.28944e-31);	(((hs:0.00342412,pt:0.0039113)n1:0.0151735,rh:0.027279)n2:0.121884,(mm:0.0749784,rn:0.0741022)n3:0.257322,cf:0.167044);	18.92
	chr18 41233445 41233543	(((hs:3.41051e-19,pt:7.4569e-31)n1:0.0231846,rh:0.0113512)n2:0.156347,(mm:0.0229919,rn:0.023314)n3:0.0228011,cf:0.0473677);	(((hs:0.00362051,pt:0.00509827)n1:0.0167911,rh:0.0311928)n2:0.136352,(mm:0.0685298,rn:0.0800586)n3:0.257629,cf:0.182431);	18.86
	chr15 92047612 92047792	(((hs:5.49583e-18,pt:7.15602e-18)n1:0.00604627,rh:0.00598045)n2:0.0909399,(mm:0.00591507,rn:0.0184157)n3:0.077299,cf:0.00554676);	(((hs:0.00503103,pt:0.00499671)n1:0.0139438,rh:0.0245516)n2:0.125602,(mm:0.0716156,rn:0.0716859)n3:0.258547,cf:0.203185);	18.83
	chr16 75902690 75902797	(((hs:7.07377e-31,pt:7.07377e-31)n1:0.0336714,rh:0.00956412)n2:0.146575,(mm:0.00968275,rn:2.19975e-31)n3:0.0573923,cf:0.058491);	(((hs:0.00550051,pt:0.00591679)n1:0.0175991,rh:0.0355327)n2:0.139674,(mm:0.0719253,rn:0.0840893)n3:0.270944,cf:0.181428);	18.8
	chr4 62071671 62071747	(((hs:3.59804e-17,pt:3.80201e-17)n1:6.0844e-18,rh:1.27538e-17)n2:0.184771,(mm:0.0148977,rn:0.0302364)n3:0.0378475,cf:0.0604965);	(((hs:0.00489617,pt:0.00442467)n1:0.0170725,rh:0.0308845)n2:0.12659,(mm:0.0722578,rn:0.0939163)n3:0.282904,cf:0.179388);	18.75
	chr2 115129835 115130010	(((hs:1.87426e-17,pt:1.34418e-17)n1:0.0118377,rh:0.0312139)n2:0.111846,(mm:0.0059927,rn:0.00606108)n3:0.055766,cf:0.0717036);	(((hs:0.0052884,pt:0.00610612)n1:0.0170305,rh:0.0350365)n2:0.136659,(mm:0.0817759,rn:0.0816399)n3:0.279874,cf:0.184097);	18.62
	chr6 147917185 147917277	(((hs:2.24164e-18,pt:7.45948e-31)n1:3.18528e-17,rh:9.0905e-18)n2:0.151803,(mm:0.0244413,rn:0.024708)n3:0.0674156,cf:0.00954853);	(((hs:0.00381822,pt:0.00501348)n1:0.0182147,rh:0.0296857)n2:0.138647,(mm:0.07373,rn:0.0811326)n3:0.251752,cf:0.18197);	18.58
	chr3 17771601 17771859	(((hs:0.00444662,pt:8.763e-19)n1:0.00609667,rh:0.0489214)n2:0.0887723,(mm:0.00544685,rn:0.0126799)n3:0.0430008,cf:0.0348467);	(((hs:0.00371924,pt:0.00396304)n1:0.0148303,rh:0.0254162)n2:0.115263,(mm:0.0783895,rn:0.0791849)n3:0.257495,cf:0.173897);	18.58
	chr2 17429553 17429652	(((hs:3.86464e-18,pt:2.80359e-18)n1:1.98912e-31,rh:0.0225734)n2:0.195853,(mm:0.0217019,rn:0.0108347)n3:0.0673472,cf:0.121213);	(((hs:0.00311665,pt:0.00415821)n1:0.014541,rh:0.0282875)n2:0.131782,(mm:0.0757594,rn:0.0759353)n3:0.25928,cf:0.183361);	18.52
	chrX 17533852 17534048	(((hs:2.35399e-17,pt:1.40633e-17)n1:0.00531012,rh:0.00531072)n2:0.080207,(mm:0.0110224,rn:0.0262914)n3:0.0170078,cf:0.027038);	(((hs:0.00269802,pt:0.00220964)n1:0.0123323,rh:0.0216815)n2:0.105942,(mm:0.0594991,rn:0.0654684)n3:0.230244,cf:0.172287);	18.46
	chr8 76968797 76968861	(((hs:1.97503e-31,pt:0.0160103)n1:0,rh:0.0160259)n2:0.327462,(mm:0.0683069,rn:0.0329759)n3:0.104198,cf:0.0523498);	(((hs:0.00364706,pt:0.0037319)n1:0.0173886,rh:0.0292877)n2:0.143697,(mm:0.0945825,rn:0.0914584)n3:0.260303,cf:0.182935);	18.44
	chr16 24264139 24264230	(((hs:3.17857e-18,pt:3.31101e-19)n1:0,rh:0.0464627)n2:0.138078,(mm:2.57244e-17,rn:2.61327e-17)n3:0.0474443,cf:0.0463767);	(((hs:0.0035175,pt:0.0029432)n1:0.0176554,rh:0.0276099)n2:0.12555,(mm:0.0641826,rn:0.0661131)n3:0.254508,cf:0.182145);	18.44
	chr3 65123665 65123782	(((hs:0.00902936,pt:0.00894297)n1:0,rh:0.0182136)n2:0.124203,(mm:0.00908261,rn:0.00904487)n3:0.0614631,cf:0.00495859);	(((hs:0.00515815,pt:0.00531448)n1:0.0157654,rh:0.0289771)n2:0.137732,(mm:0.0707614,rn:0.0725806)n3:0.263426,cf:0.183087);	18.39
	chr1 66323626 66323803	(((hs:0.011637,pt:0.00592385)n1:0.0163902,rh:0.0395077)n2:0.125392,(mm:0.00580524,rn:0.011662)n3:0.047947,cf:0.075041);	(((hs:0.00368506,pt:0.00421279)n1:0.015304,rh:0.0303955)n2:0.126422,(mm:0.071026,rn:0.0663767)n3:0.261723,cf:0.172809);	18.37
	chr5 30506608 30506819	(((hs:7.25223e-31,pt:0.0233802)n1:0.0117528,rh:0.0352907)n2:0.106697,(mm:0.0175465,rn:0.00573476)n3:0.0734294,cf:0.00557875);	(((hs:0.00491243,pt:0.00583737)n1:0.0162129,rh:0.0327501)n2:0.142743,(mm:0.0789158,rn:0.0897559)n3:0.286797,cf:0.168134);	18.32
	chr13 93219241 93219322	(((hs:5.89271e-18,pt:1.02012e-17)n1:0.0136261,rh:6.87475e-31)n2:0.197608,(mm:0.0408955,rn:4.78533e-31)n3:0.0745955,cf:0.0274943);	(((hs:0.00439751,pt:0.00438338)n1:0.0193441,rh:0.0318348)n2:0.136726,(mm:0.0847122,rn:0.0975517)n3:0.28037,cf:0.194194);	18.31
	chr5 31159364 31159675	(((hs:2.39106e-31,pt:0.00333302)n1:4.8899e-31,rh:0.0168324)n2:0.0617745,(mm:0.00433604,rn:0.0127771)n3:0.0413262,cf:0.034906);	(((hs:0.00499479,pt:0.00519833)n1:0.01546,rh:0.026808)n2:0.119707,(mm:0.0662588,rn:0.071301)n3:0.253618,cf:0.175827);	18.3
	chr9 127667519 127667747	(((hs:0.00473122,pt:0.00472595)n1:0.00467266,rh:0.0144197)n2:0.0754536,(mm:7.06357e-31,rn:0.0046616)n3:0.0518455,cf:0.0230226);	(((hs:0.0036623,pt:0.00456793)n1:0.0155471,rh:0.0243897)n2:0.119612,(mm:0.0586784,rn:0.0698611)n3:0.270123,cf:0.156004);	18.26
	chr20 38598718 38598803	(((hs:0.0122653,pt:1.91068e-18)n1:4.96097e-31,rh:0.0122653)n2:0.195834,(mm:0.0120298,rn:4.96097e-31)n3:0.0926737,cf:0.0429004);	(((hs:0.00456172,pt:0.0052744)n1:0.0159553,rh:0.0286267)n2:0.130798,(mm:0.0675154,rn:0.0704532)n3:0.249378,cf:0.190401);	18.18
	chr8 129540660 129540789	(((hs:2.13589e-31,pt:0.00839042)n1:7.10229e-31,rh:0.0425701)n2:0.133207,(mm:0.00740194,rn:0.0181763)n3:0.056217,cf:0.0315549);	(((hs:0.00486338,pt:0.00562147)n1:0.0175813,rh:0.0317093)n2:0.148462,(mm:0.0736341,rn:0.0762988)n3:0.276406,cf:0.188279);	18.18
	chr5 51410838 51410981	(((hs:0.00808817,pt:0.0163777)n1:0.0079205,rh:7.25525e-31)n2:0.15674,(mm:0.015635,rn:0.0158862)n3:0.100901,cf:0.0602574);	(((hs:0.00495073,pt:0.00324219)n1:0.0181849,rh:0.0295564)n2:0.134832,(mm:0.0802419,rn:0.0860404)n3:0.295609,cf:0.178734);	18.17
	chr9 24423728 24423861	(((hs:0.0160237,pt:7.06955e-31)n1:0.0080724,rh:0.00813195)n2:0.104921,(mm:0.00811283,rn:0.00795842)n3:0.0349612,cf:0.0234673);	(((hs:0.00531412,pt:0.0063079)n1:0.0176674,rh:0.0289779)n2:0.141234,(mm:0.0828912,rn:0.0814734)n3:0.280042,cf:0.151069);	18.12
	chr9 34332058 34332275	(((hs:2.0521e-18,pt:0.00469732)n1:0.00493385,rh:0.0386058)n2:0.0810769,(mm:0.0141734,rn:0.00473989)n3:0.0535873,cf:0.0519059);	(((hs:0.00235601,pt:0.00397265)n1:0.0132198,rh:0.0216052)n2:0.0950569,(mm:0.0729867,rn:0.0771559)n3:0.22567,cf:0.150684);	18.11
	chr14 24957669 24957911	(((hs:0.00443521,pt:7.09301e-31)n1:0.0163189,rh:0.0306318)n2:0.110872,(mm:0.0300436,rn:0.00621541)n3:0.0947634,cf:0.0495878);	(((hs:0.00463431,pt:0.00454999)n1:0.0167737,rh:0.0304271)n2:0.128772,(mm:0.0744879,rn:0.0836839)n3:0.266583,cf:0.16797);	18.1
	chr9 109697027 109697183	(((hs:3.36421e-19,pt:9.77684e-19)n1:4.63051e-18,rh:7.18098e-19)n2:0.0517643,(mm:0.0144467,rn:7.41335e-31)n3:0.00719209,cf:7.41335e-31);	(((hs:0.0040655,pt:0.00443238)n1:0.0157035,rh:0.027382)n2:0.130894,(mm:0.0673429,rn:0.0747565)n3:0.253372,cf:0.176887);	18.09
	chr4 43001550 43001679	(((hs:0.00824522,pt:1.08761e-18)n1:7.1349e-31,rh:2.14959e-31)n2:0.108907,(mm:0.0081727,rn:0.00824054)n3:0.0615209,cf:0.0158931);	(((hs:0.00556678,pt:0.00558833)n1:0.0194443,rh:0.0343171)n2:0.163024,(mm:0.0800518,rn:0.0901561)n3:0.275198,cf:0.21834);	18.04
	chr1 240896996 240897097	(((hs:9.84744e-18,pt:0.0103659)n1:4.98843e-31,rh:0.042804)n2:0.175774,(mm:1.01371e-17,rn:0.0106505)n3:0.111447,cf:0.0508078);	(((hs:0.00495602,pt:0.00560844)n1:0.0179148,rh:0.0285606)n2:0.142987,(mm:0.0677262,rn:0.0697436)n3:0.264868,cf:0.196827);	18.03
	chr12 86300962 86301217	(((hs:0.00847965,pt:2.2268e-31)n1:0.00850961,rh:0.0128254)n2:0.100579,(mm:0.0190649,rn:0.0111029)n3:0.054278,cf:0.064936);	(((hs:0.00457104,pt:0.0050249)n1:0.0187502,rh:0.0316749)n2:0.142849,(mm:0.0777603,rn:0.0880649)n3:0.279291,cf:0.181284);	18
	chr7 116645808 116645925	(((hs:5.4956e-18,pt:6.16244e-18)n1:0.0108189,rh:1.80144e-18)n2:0.188576,(mm:0.0432223,rn:0.0090461)n3:0.108625,cf:0.134398);	(((hs:0.00321742,pt:0.00314252)n1:0.0141156,rh:0.0273705)n2:0.116363,(mm:0.0713213,rn:0.0804703)n3:0.238736,cf:0.178952);	17.96
	chrX 96362303 96362410	(((hs:6.91748e-18,pt:9.94949e-18)n1:0.0098955,rh:0.019984)n2:0.171255,(mm:0.0419947,rn:0.0713392)n3:0.00644526,cf:0.0911656);	(((hs:0.00254639,pt:0.00327811)n1:0.0131583,rh:0.020062)n2:0.103979,(mm:0.0716895,rn:0.0674527)n3:0.233796,cf:0.172381);	17.87
	chr20 16466950 16467129	(((hs:0.00576355,pt:0.00572248)n1:0.00552349,rh:0.0119268)n2:0.0765689,(mm:0.00560285,rn:0.0177058)n3:0.015267,cf:0.0147051);	(((hs:0.0057788,pt:0.00470123)n1:0.0152219,rh:0.0301953)n2:0.137062,(mm:0.0707748,rn:0.0789049)n3:0.261455,cf:0.19315);	17.86
	chr12 95925452 95925597	(((hs:7.55328e-18,pt:6.2944e-18)n1:4.39156e-31,rh:0.023826)n2:0.147297,(mm:0.00761739,rn:0.0238322)n3:0.116585,cf:0.0622716);	(((hs:0.00477942,pt:0.00453792)n1:0.0144866,rh:0.0301202)n2:0.134872,(mm:0.074103,rn:0.0755723)n3:0.25316,cf:0.172318);	17.82
	chr13 105153249 105153409	(((hs:0.0135517,pt:7.12731e-31)n1:0.0236913,rh:0.0243476)n2:0.15456,(mm:0.0370588,rn:0.0118726)n3:0.0547408,cf:0.0563236);	(((hs:0.006314,pt:0.00657376)n1:0.0152337,rh:0.0348678)n2:0.159504,(mm:0.0717931,rn:0.0795697)n3:0.285618,cf:0.207803);	17.79
	chr3 63593650 63593711	(((hs:4.64444e-31,pt:0.0165666)n1:0.0400402,rh:0.0127066)n2:0.158327,(mm:6.70773e-19,rn:1.27766e-18)n3:0,cf:0.0174947);	(((hs:0.00493201,pt:0.0038557)n1:0.016827,rh:0.0300711)n2:0.139854,(mm:0.0841184,rn:0.0889526)n3:0.263209,cf:0.180186);	17.77
	chrX 33295712 33295845	(((hs:4.99823e-31,pt:0.00838513)n1:0.00930477,rh:0.00765358)n2:0.113629,(mm:0.025116,rn:0.00781631)n3:0.0239312,cf:0.053686);	(((hs:0.00504442,pt:0.0036011)n1:0.0108898,rh:0.0279899)n2:0.13089,(mm:0.0722467,rn:0.0811257)n3:0.277085,cf:0.191307);	17.75
	chr1 88738452 88738683	(((hs:5.12528e-19,pt:1.06777e-18)n1:0.00508018,rh:0.0150564)n2:0.0849043,(mm:0.0140313,rn:0.0107595)n3:0.0664361,cf:0.0467317);	(((hs:0.00411328,pt:0.00334882)n1:0.0152507,rh:0.0274893)n2:0.120484,(mm:0.0744119,rn:0.0773572)n3:0.262025,cf:0.172608);	17.68
	chr3 55369064 55369145	(((hs:0.012981,pt:2.75872e-19)n1:7.03731e-31,rh:0.0259834)n2:0.128142,(mm:6.2675e-19,rn:9.32939e-19)n3:4.99553e-31,cf:0.0692866);	(((hs:0.00523902,pt:0.0044135)n1:0.0172829,rh:0.027182)n2:0.131082,(mm:0.069264,rn:0.0756838)n3:0.267296,cf:0.175052);	17.68
	chr15 94252498 94252647	(((hs:7.32537e-31,pt:7.32537e-31)n1:0.0146707,rh:0.00717156)n2:0.113222,(mm:0.0224384,rn:0.00654686)n3:0.0791744,cf:0.0213677);	(((hs:0.00587956,pt:0.00481404)n1:0.0152662,rh:0.031028)n2:0.136663,(mm:0.0775914,rn:0.0759894)n3:0.27045,cf:0.193852);	17.63
	chrX 123349619 123349718	(((hs:7.40156e-31,pt:7.40156e-31)n1:4.44463e-17,rh:1.43915e-18)n2:0.125844,(mm:7.40156e-31,rn:0.0109009)n3:0.0857655,cf:0.0178888);	(((hs:0.00311635,pt:0.00342571)n1:0.0121882,rh:0.0212643)n2:0.112641,(mm:0.065967,rn:0.0700303)n3:0.257445,cf:0.148029);	17.62
	chr7 41376989 41377124	(((hs:2.77529e-18,pt:7.20472e-31)n1:0.0090111,rh:0.022064)n2:0.0895192,(mm:7.20472e-31,rn:0.007438)n3:0.0460794,cf:7.20472e-31);	(((hs:0.003026,pt:0.00318955)n1:0.0154691,rh:0.0291262)n2:0.139445,(mm:0.0706728,rn:0.0834588)n3:0.258083,cf:0.190812);	17.59
	chr16 48249836 48249922	(((hs:7.31163e-31,pt:5.72902e-18)n1:0.015572,rh:0.0326481)n2:0.254517,(mm:0.0467872,rn:4.83471e-31)n3:0.146813,cf:0.0055143);	(((hs:0.00370456,pt:0.00289198)n1:0.0152645,rh:0.0263421)n2:0.148758,(mm:0.06758,rn:0.0720834)n3:0.273676,cf:0.185184);	17.55
	chr21 15547021 15547074	(((hs:2.2727e-18,pt:6.76399e-19)n1:2.19238e-17,rh:7.69989e-18)n2:0.124749,(mm:7.31557e-31,rn:7.31557e-31)n3:0.0382662,cf:7.31557e-31);	(((hs:0.00394741,pt:0.00447139)n1:0.017298,rh:0.0340684)n2:0.130532,(mm:0.0796781,rn:0.0769986)n3:0.261323,cf:0.17432);	17.55
	chr2 223747458 223747527	(((hs:1.72998e-17,pt:1.98227e-17)n1:3.27676e-18,rh:0.0194172)n2:0.185488,(mm:7.07911e-31,rn:7.07911e-31)n3:0.0371988,cf:0.0303756);	(((hs:0.0051589,pt:0.00509992)n1:0.0165699,rh:0.0314763)n2:0.145421,(mm:0.0760752,rn:0.0674223)n3:0.255937,cf:0.198125);	17.53
	chr2 165035410 165035465	(((hs:0.0194472,pt:4.34893e-18)n1:4.99822e-31,rh:0.0194472)n2:0.20288,(mm:2.14885e-31,rn:0.0590283)n3:0.019068,cf:2.14885e-31);	(((hs:0.00385824,pt:0.0043387)n1:0.0174648,rh:0.0288292)n2:0.139893,(mm:0.070721,rn:0.0762412)n3:0.277782,cf:0.158667);	17.49
	chr3 119126225 119126300	(((hs:2.42493e-18,pt:1.18869e-18)n1:0.0148228,rh:7.04369e-31)n2:0.170247,(mm:0.0127822,rn:0.0182153)n3:0.0685726,cf:0.0457868);	(((hs:0.00389856,pt:0.0046167)n1:0.0166836,rh:0.0317567)n2:0.137082,(mm:0.0789934,rn:0.0877428)n3:0.276027,cf:0.183943);	17.46
	chr2 158667304 158667483	(((hs:7.56728e-18,pt:6.31644e-18)n1:0.00154339,rh:0.0167594)n2:0.105734,(mm:0.0124018,rn:0.0186041)n3:0.0806978,cf:0.044354);	(((hs:0.00349856,pt:0.00360383)n1:0.0146772,rh:0.0280715)n2:0.122602,(mm:0.0640553,rn:0.0743714)n3:0.251651,cf:0.171415);	17.42
	chr6 76952224 76952298	(((hs:2.42068e-18,pt:6.56916e-31)n1:0.0147821,rh:6.56916e-31)n2:0.156341,(mm:0.0144221,rn:0.0149908)n3:0.0145002,cf:0.0631715);	(((hs:0.00450234,pt:0.0044485)n1:0.0167286,rh:0.0316809)n2:0.135209,(mm:0.0726414,rn:0.0730895)n3:0.268196,cf:0.176191);	17.4
	chr3 179676272 179676353	(((hs:0.0130628,pt:7.21979e-31)n1:0.0130756,rh:7.21979e-31)n2:0.150843,(mm:1.47681e-17,rn:1.2002e-17)n3:0.070924,cf:0.0421948);	(((hs:0.00415374,pt:0.00530496)n1:0.0156175,rh:0.0340106)n2:0.150606,(mm:0.0731516,rn:0.072774)n3:0.261651,cf:0.22427);	17.37
	chr3 177400311 177400471	(((hs:7.05366e-31,pt:7.05366e-31)n1:0.0182836,rh:0.0166895)n2:0.139374,(mm:0.0330982,rn:0.0416843)n3:0.0619918,cf:0.0438674);	(((hs:0.00600982,pt:0.00487207)n1:0.0140383,rh:0.0528437)n2:0.137478,(mm:0.0827934,rn:0.095917)n3:0.280388,cf:0.186046);	17.37
	chr8 119369998 119370126	(((hs:7.56013e-18,pt:5.01145e-18)n1:1.52433e-17,rh:5.89101e-18)n2:0.15235,(mm:2.52945e-17,rn:2.96483e-17)n3:0.0454544,cf:0.101481);	(((hs:0.00406763,pt:0.00471308)n1:0.0161076,rh:0.0281631)n2:0.129684,(mm:0.0733248,rn:0.0761639)n3:0.257607,cf:0.185327);	17.32
	chr3 54886836 54887219	(((hs:7.29661e-31,pt:7.29661e-31)n1:0.00293409,rh:0.0222085)n2:0.045528,(mm:0.0110271,rn:0.00542453)n3:0.0279641,cf:0.00275462);	(((hs:0.00462932,pt:0.00411411)n1:0.0179388,rh:0.0288548)n2:0.132614,(mm:0.0745983,rn:0.0811484)n3:0.271552,cf:0.187823);	17.3
	chr6 50573151 50573326	(((hs:0.00601345,pt:0.00599612)n1:0.0242603,rh:0.0125247)n2:0.115148,(mm:0.0435989,rn:4.94819e-31)n3:0.0712613,cf:0.0266676);	(((hs:0.00482442,pt:0.00475384)n1:0.0162275,rh:0.0343515)n2:0.142433,(mm:0.0829602,rn:0.0763393)n3:0.285051,cf:0.185011);	17.16
	chrX 19990646 19990752	(((hs:1.75237e-17,pt:1.1024e-17)n1:0.0121646,rh:6.72029e-31)n2:0.119133,(mm:0.0127079,rn:0.0125298)n3:0.0121945,cf:0.0370459);	(((hs:0.00260735,pt:0.00311897)n1:0.0129504,rh:0.0198569)n2:0.0974552,(mm:0.0552195,rn:0.0575801)n3:0.227435,cf:0.163501);	17.12
	chr8 17286693 17286788	(((hs:0.0108334,pt:7.09632e-31)n1:0.0332478,rh:0.0115398)n2:0.151002,(mm:0.011321,rn:0.0218979)n3:0.0740326,cf:0.0307514);	(((hs:0.00554977,pt:0.00586418)n1:0.0174327,rh:0.0344327)n2:0.124964,(mm:0.0795814,rn:0.0769072)n3:0.263288,cf:0.190877);	17.07
	chr11 130596186 130596445	(((hs:7.2512e-31,pt:7.2512e-31)n1:0.012795,rh:0.0272342)n2:0.0998629,(mm:0.00594388,rn:0.00684916)n3:0.0978447,cf:0.0480928);	(((hs:0.00513911,pt:0.00513043)n1:0.0169146,rh:0.0290863)n2:0.140136,(mm:0.06493,rn:0.0666203)n3:0.247485,cf:0.197845);	16.97
	chr3 87302726 87302800	(((hs:4.66035e-18,pt:4.5309e-18)n1:0.0136563,rh:0.0579416)n2:0.210346,(mm:0.0289159,rn:0.026511)n3:0.048537,cf:0.0382693);	(((hs:0.00508257,pt:0.00508653)n1:0.0195299,rh:0.0344035)n2:0.136805,(mm:0.0714085,rn:0.083197)n3:0.256447,cf:0.176702);	16.95
	chr14 67682121 67682295	(((hs:1.10541e-17,pt:1.87114e-17)n1:7.20496e-31,rh:0.00640308)n2:0.0960384,(mm:0.0153136,rn:0.0172551)n3:0.0775773,cf:0.0234289);	(((hs:0.00304416,pt:0.00286849)n1:0.0151053,rh:0.0257901)n2:0.106207,(mm:0.0641291,rn:0.0798152)n3:0.235148,cf:0.158477);	16.95
	chrX 11424532 11424651	(((hs:1.2581e-18,pt:0.020219)n1:0.00887377,rh:0.0412715)n2:0.158868,(mm:6.81228e-31,rn:0.0194397)n3:0.0639277,cf:0.0535688);	(((hs:0.00288707,pt:0.00299963)n1:0.0140709,rh:0.021021)n2:0.109733,(mm:0.0708153,rn:0.0728464)n3:0.251889,cf:0.177906);	16.94
	chr8 99276383 99276542	(((hs:0.00701758,pt:0.0070234)n1:0.0213164,rh:0.00705598)n2:0.107456,(mm:0.0143016,rn:0.0141648)n3:0.0409884,cf:0.0343325);	(((hs:0.00387877,pt:0.00421652)n1:0.0121554,rh:0.0317505)n2:0.121311,(mm:0.0731161,rn:0.0694328)n3:0.240549,cf:0.175663);	16.91
	chr3 136218561 136218680	(((hs:0.00898318,pt:7.13856e-31)n1:0.00885713,rh:0.00897861)n2:0.11343,(mm:0.00913595,rn:4.99464e-31)n3:0.0396135,cf:0.0383934);	(((hs:0.00333339,pt:0.00396085)n1:0.0160709,rh:0.0268783)n2:0.129366,(mm:0.0650874,rn:0.0638389)n3:0.237393,cf:0.175595);	16.88
	chr10 79872641 79872751	(((hs:1.70627e-17,pt:3.40777e-17)n1:0,rh:0.0101302)n2:0.113095,(mm:7.45278e-31,rn:0.0100765)n3:0.0779236,cf:0.00763255);	(((hs:0.00419895,pt:0.00442058)n1:0.0167573,rh:0.0284268)n2:0.133907,(mm:0.0690552,rn:0.0731493)n3:0.263403,cf:0.192878);	16.87
	chr13 21869406 21869489	(((hs:4.99871e-31,pt:0.0124643)n1:0.0195634,rh:0.0329441)n2:0.164281,(mm:0.0121347,rn:6.87449e-31)n3:0.0727095,cf:0.0509544);	(((hs:0.00335326,pt:0.00537366)n1:0.0172097,rh:0.040037)n2:0.157903,(mm:0.0710842,rn:0.0743127)n3:0.28436,cf:0.198426);	16.78
	chr4 44208109 44208198	(((hs:3.91177e-18,pt:4.92789e-18)n1:0.0367393,rh:7.04683e-31)n2:0.122524,(mm:3.10867e-18,rn:3.78961e-18)n3:0.0508224,cf:0.0217734);	(((hs:0.00514727,pt:0.0034499)n1:0.0162128,rh:0.0356685)n2:0.138663,(mm:0.0839579,rn:0.0856423)n3:0.262304,cf:0.214843);	16.77
	chr16 69317307 69317368	(((hs:3.68943e-18,pt:4.61178e-18)n1:7.33825e-31,rh:3.95296e-18)n2:0.120834,(mm:7.26356e-18,rn:8.19873e-18)n3:0.0380867,cf:7.33825e-31);	(((hs:0.00362119,pt:0.00385401)n1:0.0168356,rh:0.0271796)n2:0.133895,(mm:0.0780709,rn:0.0745131)n3:0.237559,cf:0.182486);	16.76
	chr6 120272343 120272434	(((hs:6.93433e-18,pt:7.22326e-18)n1:1.75063e-17,rh:1.18874e-17)n2:0.109598,(mm:2.84281e-17,rn:3.52754e-17)n3:0.0447049,cf:0.0261004);	(((hs:0.00365878,pt:0.00351783)n1:0.0154071,rh:0.0312827)n2:0.135322,(mm:0.0820567,rn:0.0874384)n3:0.274029,cf:0.178406);	16.75
	chr7 113414873 113415090	(((hs:4.99966e-31,pt:0.00492263)n1:0.00456357,rh:0.0210242)n2:0.0983132,(mm:0.019865,rn:0.0260686)n3:0.0655049,cf:0.0580583);	(((hs:0.0029621,pt:0.0036389)n1:0.0157443,rh:0.0330072)n2:0.141273,(mm:0.0896017,rn:0.0867646)n3:0.281393,cf:0.154083);	16.69
	chr18 71462826 71463107	(((hs:0.00822978,pt:0.00408157)n1:0.0078344,rh:0.0212218)n2:0.0798592,(mm:0.0120783,rn:0.00469963)n3:0.0440052,cf:0.0147587);	(((hs:0.00491178,pt:0.00685293)n1:0.0168224,rh:0.0293123)n2:0.159973,(mm:0.07402,rn:0.0841644)n3:0.280003,cf:0.191784);	16.67
	chr11 8416483 8416550	(((hs:0.016444,pt:1.96763e-19)n1:0.016842,rh:0.0166025)n2:0.164266,(mm:0.0165657,rn:6.90794e-31)n3:4.99866e-31,cf:0.0348382);	(((hs:0.00494495,pt:0.00396102)n1:0.0134417,rh:0.0288625)n2:0.11789,(mm:0.0602566,rn:0.0702142)n3:0.244377,cf:0.159162);	16.65
	chr10 6684556 6684651	(((hs:0.0116584,pt:2.80363e-18)n1:1.93942e-31,rh:8.65119e-19)n2:0.157601,(mm:6.93876e-31,rn:0.0115496)n3:0.0593679,cf:0.0861238);	(((hs:0.00500639,pt:0.00398674)n1:0.0171434,rh:0.0313966)n2:0.144196,(mm:0.0677748,rn:0.0814071)n3:0.242006,cf:0.210724);	16.65
	chr1 61079365 61079536	(((hs:7.98727e-18,pt:1.95848e-17)n1:7.01658e-31,rh:0.0135637)n2:0.0995741,(mm:0.00679549,rn:0.00681513)n3:0.0730904,cf:0.0457277);	(((hs:0.00460853,pt:0.00440192)n1:0.0149413,rh:0.0275559)n2:0.12703,(mm:0.0719646,rn:0.0783358)n3:0.267778,cf:0.169977);	16.61
	chr6 55393647 55394095	(((hs:0.0117094,pt:0.00608069)n1:0.0141411,rh:0.0081039)n2:0.0574974,(mm:0.00460004,rn:0.00934149)n3:0.0522343,cf:0.0300434);	(((hs:0.00545775,pt:0.00606874)n1:0.0159256,rh:0.0340173)n2:0.134218,(mm:0.0645599,rn:0.0833093)n3:0.263936,cf:0.203847);	16.59
	chrX 117538615 117538840	(((hs:8.60356e-18,pt:4.33371e-18)n1:0.00473113,rh:0.0047334)n2:0.0710582,(mm:0.024199,rn:0.0147597)n3:0.0458373,cf:0.0133453);	(((hs:0.00202982,pt:0.0024632)n1:0.0120252,rh:0.0213745)n2:0.116546,(mm:0.0667058,rn:0.0642072)n3:0.241832,cf:0.17327);	16.58
	chr12 97840010 97840101	(((hs:6.65449e-31,pt:9.77387e-18)n1:8.19367e-18,rh:2.2503e-18)n2:0.122756,(mm:0.0237964,rn:0)n3:0.0765562,cf:6.65449e-31);	(((hs:0.00395706,pt:0.00352744)n1:0.0151877,rh:0.02675)n2:0.126324,(mm:0.0683213,rn:0.0816465)n3:0.23714,cf:0.186101);	16.57
	chr1 63364153 63364239	(((hs:1.92738e-17,pt:2.07313e-17)n1:7.26561e-31,rh:9.21288e-18)n2:0.10717,(mm:0.0266372,rn:0.0106737)n3:0.0120636,cf:0.0266444);	(((hs:0.00462278,pt:0.00401816)n1:0.0127097,rh:0.0265212)n2:0.108991,(mm:0.0689589,rn:0.0731721)n3:0.269895,cf:0.163117);	16.57
	chr1 70291461 70291532	(((hs:1.60844e-18,pt:6.84018e-31)n1:0.0294094,rh:6.84018e-31)n2:0.217505,(mm:0.0156731,rn:0.0282261)n3:0.148577,cf:6.84018e-31);	(((hs:0.00389789,pt:0.00502428)n1:0.0168498,rh:0.0310018)n2:0.135692,(mm:0.075188,rn:0.0691995)n3:0.279503,cf:0.193486);	16.51
	chr5 31133200 31133400	(((hs:6.98303e-31,pt:0.0115623)n1:0.0161027,rh:0.0250376)n2:0.121962,(mm:0.00576796,rn:6.98303e-31)n3:0.0455877,cf:0.142819);	(((hs:0.00504447,pt:0.00520213)n1:0.015413,rh:0.0268384)n2:0.120954,(mm:0.0661652,rn:0.0707739)n3:0.254293,cf:0.175784);	16.5
	chr2 120788416 120788489	(((hs:3.30474e-18,pt:8.28903e-18)n1:0.0158039,rh:0.0159895)n2:0.191024,(mm:3.18652e-18,rn:3.38204e-18)n3:0.0341569,cf:0.127128);	(((hs:0.00427346,pt:0.0044807)n1:0.0146005,rh:0.0298646)n2:0.127768,(mm:0.0666236,rn:0.0665884)n3:0.255048,cf:0.193902);	16.5
	chr8 119987544 119987660	(((hs:1.22917e-18,pt:7.21127e-31)n1:2.21428e-31,rh:0.0323952)n2:0.191222,(mm:0.0217078,rn:4.99698e-31)n3:0.159776,cf:0.0413396);	(((hs:0.00490409,pt:0.00502808)n1:0.0172892,rh:0.0269763)n2:0.128682,(mm:0.0786979,rn:0.0785026)n3:0.261916,cf:0.19021);	16.43
	chr1 174019169 174019233	(((hs:1.76837e-17,pt:1.27417e-17)n1:0.0187871,rh:8.63005e-19)n2:0.124256,(mm:2.91727e-17,rn:2.79775e-17)n3:0.0197635,cf:1.12191e-18);	(((hs:0.00439009,pt:0.00467442)n1:0.0179227,rh:0.0296376)n2:0.129375,(mm:0.0661469,rn:0.0681023)n3:0.236003,cf:0.195208);	16.4
	chr14 58302121 58302202	(((hs:5.53207e-18,pt:3.1853e-18)n1:0.0140756,rh:0.0140234)n2:0.122993,(mm:0.0141019,rn:4.96131e-31)n3:0.0437952,cf:1.16672e-18);	(((hs:0.0038453,pt:0.00394112)n1:0.0157954,rh:0.0272004)n2:0.124999,(mm:0.067467,rn:0.0788196)n3:0.246811,cf:0.177771);	16.38
	chr18 66647266 66647377	(((hs:7.36397e-31,pt:7.36397e-31)n1:1.78243e-17,rh:4.39941e-19)n2:0.130634,(mm:0.00812456,rn:0.0304964)n3:0.0264117,cf:0.0851799);	(((hs:0.00452051,pt:0.0068324)n1:0.0152248,rh:0.0376902)n2:0.150767,(mm:0.0714169,rn:0.0736439)n3:0.279322,cf:0.203695);	16.37
	chr6 127492115 127492510	(((hs:7.41134e-31,pt:7.41134e-31)n1:0.0136347,rh:0.00269306)n2:0.0690145,(mm:0.0142049,rn:0.02218)n3:0.0667972,cf:0.0546879);	(((hs:0.00396967,pt:0.00277665)n1:0.0170307,rh:0.0279663)n2:0.131839,(mm:0.0813114,rn:0.0847264)n3:0.259968,cf:0.187428);	16.37
	chr3 60036959 60037089	(((hs:7.02361e-31,pt:0.00808369)n1:0.0161873,rh:0)n2:0.122811,(mm:7.02361e-31,rn:0.0162506)n3:0.0820561,cf:0.0249123);	(((hs:0.00673335,pt:0.00556018)n1:0.0175692,rh:0.0287971)n2:0.139451,(mm:0.0810683,rn:0.0845307)n3:0.267379,cf:0.203879);	16.37
	chr17 9255429 9255501	(((hs:0.016554,pt:4.98507e-31)n1:0.0168272,rh:0.0334218)n2:0.174763,(mm:9.93158e-19,rn:0.0168784)n3:0.0527469,cf:2.18101e-31);	(((hs:0.00348708,pt:0.00564665)n1:0.0146328,rh:0.0320037)n2:0.12573,(mm:0.0616408,rn:0.0664452)n3:0.239324,cf:0.217283);	16.34
	chr10 94515280 94515386	(((hs:7.39568e-31,pt:0.00965946)n1:4.98146e-31,rh:0.00974789)n2:0.121801,(mm:0,rn:0.0194524)n3:0.059496,cf:0.0346642);	(((hs:0.00360973,pt:0.00285273)n1:0.0147874,rh:0.0226268)n2:0.115213,(mm:0.0641108,rn:0.0825084)n3:0.247125,cf:0.16428);	16.33
	chr17 32278323 32278485	(((hs:3.43283e-19,pt:2.86069e-19)n1:6.4747e-19,rh:1.23328e-19)n2:0.0280459,(mm:5.39558e-20,rn:3.33747e-19)n3:1.07403e-18,cf:5.91225e-19);	(((hs:0.00302781,pt:0.00332878)n1:0.0137747,rh:0.0283242)n2:0.118928,(mm:0.062747,rn:0.068141)n3:0.240636,cf:0.160033);	16.3
	chr1 168438205 168438402	(((hs:0,pt:0.00542533)n1:0.0411566,rh:0.0389894)n2:0.118695,(mm:0.0108621,rn:0.00538683)n3:0.106875,cf:0.041681);	(((hs:0.004534,pt:0.00510103)n1:0.0160571,rh:0.0270154)n2:0.124267,(mm:0.0794058,rn:0.0850087)n3:0.260915,cf:0.184278);	16.29
	chr7 18945547 18945686	(((hs:4.7588e-31,pt:0.0166927)n1:0.0164927,rh:0.0077948)n2:0.109138,(mm:6.73834e-31,rn:0.0463864)n3:0.0317475,cf:0.0338158);	(((hs:0.00610289,pt:0.00590061)n1:0.0171993,rh:0.0318006)n2:0.122212,(mm:0.0697294,rn:0.0912441)n3:0.277055,cf:0.164475);	16.29
	chr6 91096530 91096608	(((hs:7.43287e-31,pt:7.43287e-31)n1:5.169e-18,rh:7.43287e-31)n2:0.244219,(mm:0.038853,rn:0.0580592)n3:0.123997,cf:0.0268384);	(((hs:0.00439775,pt:0.00409037)n1:0.0157745,rh:0.0263798)n2:0.116839,(mm:0.0729811,rn:0.077914)n3:0.252782,cf:0.165635);	16.26
	chr2 207567605 207567836	(((hs:0.00951364,pt:7.25248e-31)n1:0.00931248,rh:0.0291466)n2:0.10679,(mm:0.040079,rn:0.0450267)n3:0.0600043,cf:0.0074987);	(((hs:0.00376276,pt:0.00365625)n1:0.0142527,rh:0.0277305)n2:0.124267,(mm:0.0622788,rn:0.0705777)n3:0.252246,cf:0.172827);	16.25
	chr13 93131706 93131965	(((hs:0.00436134,pt:1.4692e-18)n1:0.0170275,rh:0.0177976)n2:0.107073,(mm:0.00642128,rn:0.0442732)n3:0.0971501,cf:0.0609912);	(((hs:0.00448771,pt:0.00488403)n1:0.0189305,rh:0.0316785)n2:0.141593,(mm:0.0858949,rn:0.0975946)n3:0.281049,cf:0.191928);	16.24
	chrX 142228679 142228862	(((hs:7.02735e-31,pt:9.70076e-18)n1:0,rh:0.0128715)n2:0.127538,(mm:2.23411e-31,rn:0.0321539)n3:0.122319,cf:0.0491232);	(((hs:0.00521497,pt:0.00450945)n1:0.0177265,rh:0.0291202)n2:0.143743,(mm:0.0853148,rn:0.0783238)n3:0.278662,cf:0.173001);	16.21
	chr10 106309841 106309931	(((hs:1.38769e-18,pt:7.49965e-31)n1:2.85909e-18,rh:3.71721e-19)n2:0.0884913,(mm:0.0118355,rn:7.49965e-31)n3:0.0118245,cf:0.0241131);	(((hs:0.00446043,pt:0.00438994)n1:0.0160805,rh:0.0244961)n2:0.128687,(mm:0.0743492,rn:0.0739957)n3:0.251487,cf:0.184016);	16.17
	chr8 93264962 93265215	(((hs:7.18097e-31,pt:0.00460526)n1:0.0167871,rh:0.0162169)n2:0.114423,(mm:0.0190872,rn:0.0187868)n3:0.128586,cf:0.0328165);	(((hs:0.00360996,pt:0.00348309)n1:0.0158248,rh:0.0307126)n2:0.136477,(mm:0.0715538,rn:0.0830177)n3:0.268796,cf:0.193742);	16.17
	chr2 199516300 199516443	(((hs:2.06552e-18,pt:3.89975e-18)n1:0.0432502,rh:6.85058e-31)n2:0.165692,(mm:0.0184926,rn:0.0156273)n3:0.0608835,cf:0.200691);	(((hs:0.00346627,pt:0.00476267)n1:0.0153047,rh:0.03026)n2:0.135999,(mm:0.0783358,rn:0.082532)n3:0.277571,cf:0.17954);	16.15
	chr8 24719619 24719691	(((hs:7.26665e-31,pt:7.26665e-31)n1:1.05403e-17,rh:7.26665e-31)n2:0.154833,(mm:7.1021e-19,rn:0.0353466)n3:2.33948e-31,cf:0.052977);	(((hs:0.00545011,pt:0.00517017)n1:0.0204685,rh:0.0307236)n2:0.149769,(mm:0.0761052,rn:0.0794416)n3:0.269993,cf:0.186527);	16.13
	chr5 157719948 157720158	(((hs:0.00683606,pt:7.15391e-31)n1:0.0133024,rh:0.0300037)n2:0.0997205,(mm:0.0164758,rn:0.0111615)n3:0.02765,cf:0.0556837);	(((hs:0.00404361,pt:0.00434697)n1:0.0165445,rh:0.0285709)n2:0.123285,(mm:0.071487,rn:0.0781147)n3:0.265576,cf:0.166857);	16.11
	chr1 49143219 49143350	(((hs:7.09033e-31,pt:7.09033e-31)n1:0,rh:0.0165203)n2:0.0888848,(mm:2.10727e-31,rn:0.00797881)n3:0.0146648,cf:0.0510791);	(((hs:0.00370432,pt:0.00340268)n1:0.0159533,rh:0.0271751)n2:0.120573,(mm:0.0659864,rn:0.0724013)n3:0.248014,cf:0.174513);	16.1
	chrX 144641318 144641467	(((hs:7.39832e-31,pt:7.39832e-31)n1:5.55384e-18,rh:0.00704851)n2:0.0906564,(mm:0.0147615,rn:0.0137373)n3:0.0499659,cf:0.0329759);	(((hs:0.00554773,pt:0.00469192)n1:0.0149043,rh:0.0253517)n2:0.125566,(mm:0.070459,rn:0.0757801)n3:0.274589,cf:0.176599);	16.1
	chr11 33269545 33269601	(((hs:7.14374e-31,pt:7.14374e-31)n1:7.14374e-31,rh:0.0199914)n2:0.149144,(mm:3.02329e-18,rn:1.53564e-18)n3:0.0605656,cf:2.16428e-31);	(((hs:0.0037051,pt:0.00320609)n1:0.0154533,rh:0.0302103)n2:0.12361,(mm:0.0671623,rn:0.070829)n3:0.234612,cf:0.168568);	16.09
	chr20 10801774 10801977	(((hs:4.98356e-31,pt:0.00545247)n1:0.0168939,rh:0.00508377)n2:0.0915758,(mm:0.00807925,rn:0.0192132)n3:0.0538612,cf:0.0418604);	(((hs:0.00424005,pt:0.00487616)n1:0.0158773,rh:0.0299566)n2:0.130274,(mm:0.0672487,rn:0.0716732)n3:0.250783,cf:0.178672);	16.07
	chr9 3841170 3841272	(((hs:0.0104701,pt:0.0102953)n1:0.0104184,rh:7.12704e-31)n2:0.0895558,(mm:0.0107678,rn:4.89867e-31)n3:0.0218336,cf:1.15284e-19);	(((hs:0.0057267,pt:0.00638495)n1:0.0147844,rh:0.0273644)n2:0.136431,(mm:0.0752358,rn:0.0845403)n3:0.262632,cf:0.190129);	16.05
	chr8 107140658 107140770	(((hs:7.04996e-31,pt:0.00996384)n1:0.00560572,rh:0.0043329)n2:0.118052,(mm:0.0200051,rn:4.89662e-31)n3:0.0654157,cf:0.0350092);	(((hs:0.00436428,pt:0.00482654)n1:0.0164256,rh:0.0318028)n2:0.140478,(mm:0.0777173,rn:0.0771891)n3:0.27759,cf:0.175415);	16.04
	chr18 48845171 48845385	(((hs:0.0102596,pt:0.0103657)n1:0.00430961,rh:0.0215392)n2:0.0927132,(mm:0.0126808,rn:0.0125325)n3:0.0478626,cf:0.0550371);	(((hs:0.00459434,pt:0.00580333)n1:0.0173313,rh:0.0376685)n2:0.148213,(mm:0.0828779,rn:0.0930586)n3:0.289605,cf:0.192857);	16.04
	chr5 162916838 162917017	(((hs:0,pt:0.00615001)n1:0.0124555,rh:0.031402)n2:0.0914501,(mm:1.53553e-17,rn:2.05113e-17)n3:0.0432656,cf:0.0284216);	(((hs:0.00411262,pt:0.00498248)n1:0.0151337,rh:0.0299264)n2:0.13345,(mm:0.0787367,rn:0.0826647)n3:0.276462,cf:0.179024);	16.01
	chr18 32183529 32183693	(((hs:2.31334e-31,pt:0.00742424)n1:6.03698e-19,rh:2.31334e-31)n2:0.115901,(mm:7.30965e-31,rn:7.30965e-31)n3:0.0621199,cf:0.0762667);	(((hs:0.00336378,pt:0.00443079)n1:0.0149937,rh:0.0277711)n2:0.136302,(mm:0.071158,rn:0.0740113)n3:0.258749,cf:0.19293);	15.93
	chr3 168650570 168650655	(((hs:3.57107e-18,pt:3.48738e-18)n1:0.0126722,rh:4.78269e-19)n2:0.171428,(mm:0.0598229,rn:0.0389677)n3:0.093586,cf:0.0329585);	(((hs:0.00454152,pt:0.00443737)n1:0.0168996,rh:0.0336271)n2:0.13572,(mm:0.0842657,rn:0.0918241)n3:0.280726,cf:0.174256);	15.89
	chr5 24538461 24538614	(((hs:7.07694e-31,pt:1.5013e-19)n1:0.0147075,rh:0.014797)n2:0.116109,(mm:0.0299426,rn:0.00718517)n3:0.0529002,cf:0.0439088);	(((hs:0.00403219,pt:0.00372533)n1:0.0198301,rh:0.033484)n2:0.151967,(mm:0.0783481,rn:0.0937544)n3:0.291558,cf:0.204757);	15.89
	chr8 60047879 60048129	(((hs:0.00482817,pt:3.95597e-18)n1:0.0199474,rh:0.0246575)n2:0.117917,(mm:0.02574,rn:0.0177112)n3:0.0636944,cf:0.085543);	(((hs:0.00347143,pt:0.00419271)n1:0.0155606,rh:0.0286058)n2:0.134187,(mm:0.0775998,rn:0.0826748)n3:0.267681,cf:0.175704);	15.87
	chr2 56664800 56664871	(((hs:7.2602e-31,pt:7.2602e-31)n1:0.0600772,rh:0.0366715)n2:0.163966,(mm:0.0145365,rn:0.0145205)n3:0.01661,cf:0.0434602);	(((hs:0.00574781,pt:0.0050869)n1:0.0154259,rh:0.0304834)n2:0.142652,(mm:0.0789539,rn:0.10339)n3:0.271466,cf:0.194841);	15.83
	chr6 95266822 95266946	(((hs:1.75035e-18,pt:2.43104e-18)n1:6.83056e-31,rh:0.0367531)n2:0.131047,(mm:0.026098,rn:0)n3:0.0550231,cf:0.0273455);	(((hs:0.0046901,pt:0.00564147)n1:0.0171665,rh:0.0349693)n2:0.156037,(mm:0.0839699,rn:0.0962285)n3:0.299004,cf:0.202175);	15.83
	chr11 80217074 80217187	(((hs:7.15755e-31,pt:4.69193e-19)n1:0.0199876,rh:0.00969264)n2:0.102812,(mm:0.00972186,rn:0.0193502)n3:0.0332704,cf:0.0182788);	(((hs:0.00593385,pt:0.00641097)n1:0.0178404,rh:0.0321917)n2:0.138968,(mm:0.088001,rn:0.0877828)n3:0.291688,cf:0.181879);	15.83
	chr14 38555077 38555167	(((hs:4.1412e-18,pt:1.99096e-18)n1:7.27051e-31,rh:0.0120277)n2:0.133462,(mm:0.0236863,rn:0)n3:0.0808004,cf:0.0489698);	(((hs:0.00423915,pt:0.00422459)n1:0.0167648,rh:0.0291821)n2:0.112372,(mm:0.0662327,rn:0.0716343)n3:0.261712,cf:0.161976);	15.8
	chr8 118213798 118214000	(((hs:0.0104406,pt:7.40663e-31)n1:7.40663e-31,rh:0.0210305)n2:0.097786,(mm:0.0336121,rn:0.014475)n3:0.0673658,cf:0.0409658);	(((hs:0.00525782,pt:0.00461241)n1:0.0167133,rh:0.0293424)n2:0.126385,(mm:0.0754315,rn:0.0758151)n3:0.269423,cf:0.176076);	15.8
	chr5 64603395 64603830	(((hs:0.00238489,pt:4.9939e-31)n1:0.0197672,rh:0.0200572)n2:0.0629377,(mm:0.0120158,rn:0.00238494)n3:0.0599915,cf:0.0309613);	(((hs:0.00380756,pt:0.00375924)n1:0.0139539,rh:0.0256065)n2:0.130421,(mm:0.0670068,rn:0.0874296)n3:0.239008,cf:0.172954);	15.77
	chr16 63736704 63736797	(((hs:6.92933e-31,pt:6.92933e-31)n1:0.0117131,rh:0.0232509)n2:0.117891,(mm:3.09042e-19,rn:6.27895e-19)n3:0.0208078,cf:0.0269348);	(((hs:0.0042951,pt:0.0044814)n1:0.0166283,rh:0.0312432)n2:0.145993,(mm:0.0708507,rn:0.0749049)n3:0.266794,cf:0.183559);	15.76
	chr14 48655489 48655800	(((hs:0.00338521,pt:0.00337208)n1:0.00619252,rh:0.0178488)n2:0.0649226,(mm:0.00336447,rn:0.0102532)n3:0.0444862,cf:0.0453622);	(((hs:0.00509762,pt:0.00567121)n1:0.0178937,rh:0.0297379)n2:0.121921,(mm:0.0735148,rn:0.0774611)n3:0.267314,cf:0.186761);	15.76
	chr11 34942315 34942405	(((hs:6.94571e-31,pt:6.94571e-31)n1:0.0242268,rh:0.0118992)n2:0.139294,(mm:0.023943,rn:6.94571e-31)n3:0.0248917,cf:0.0381136);	(((hs:0.00458043,pt:0.00411383)n1:0.0177267,rh:0.0279493)n2:0.129071,(mm:0.0715918,rn:0.073518)n3:0.252936,cf:0.194216);	15.75
	chr2 147916714 147916833	(((hs:6.75194e-19,pt:7.41576e-31)n1:0.00916453,rh:2.43264e-31)n2:0.16048,(mm:0.0301619,rn:0.0387664)n3:0.130939,cf:0.0280722);	(((hs:0.00313625,pt:0.00428493)n1:0.0150764,rh:0.0266218)n2:0.120148,(mm:0.0708855,rn:0.0722648)n3:0.255451,cf:0.174277);	15.72
	chr13 49846202 49846308	(((hs:1.34691e-18,pt:4.20908e-18)n1:0.0100985,rh:2.13821e-18)n2:0.118678,(mm:7.24945e-31,rn:0.009888)n3:0.0680129,cf:0.0167751);	(((hs:0.00401825,pt:0.0030777)n1:0.0146266,rh:0.0272509)n2:0.152823,(mm:0.0669015,rn:0.0736392)n3:0.245791,cf:0.208639);	15.63
	chr5 31395017 31395293	(((hs:2.73168e-18,pt:0.00388923)n1:0.0129954,rh:0.0352022)n2:0.0882923,(mm:0.00755027,rn:0.00799818)n3:0.0760215,cf:0.0464041);	(((hs:0.00462668,pt:0.00500569)n1:0.0145901,rh:0.0253022)n2:0.11979,(mm:0.0625004,rn:0.0741599)n3:0.242271,cf:0.178814);	15.61
	chr14 86593615 86593712	(((hs:7.10734e-31,pt:7.10734e-31)n1:0.0119943,rh:0.0119529)n2:0.151474,(mm:7.10734e-31,rn:0.0111876)n3:0.083372,cf:0.0656231);	(((hs:0.00512691,pt:0.00565285)n1:0.014191,rh:0.0291188)n2:0.14024,(mm:0.0834095,rn:0.0919348)n3:0.282643,cf:0.19151);	15.61
	chr9 71388181 71388355	(((hs:7.1165e-31,pt:0.0117324)n1:4.99632e-31,rh:0.00582468)n2:0.0844712,(mm:0.017689,rn:0)n3:0.0674279,cf:0.0279057);	(((hs:0.00409907,pt:0.00374082)n1:0.0144167,rh:0.0274552)n2:0.118866,(mm:0.072309,rn:0.0699695)n3:0.249778,cf:0.173499);	15.59
	chr12 23712813 23712948	(((hs:0,pt:0.0159534)n1:0.0223842,rh:0.0185672)n2:0.123573,(mm:0.0166986,rn:0.00806619)n3:0.0678784,cf:0.0650225);	(((hs:0.00403774,pt:0.00500274)n1:0.0172361,rh:0.0300483)n2:0.13569,(mm:0.0747535,rn:0.0849431)n3:0.315268,cf:0.166448);	15.58
	chr2 77453081 77453212	(((hs:0.00795311,pt:6.11967e-18)n1:0.0437066,rh:0.0151761)n2:0.133788,(mm:0.00841873,rn:4.99996e-31)n3:0.0877162,cf:0.0489189);	(((hs:0.00567858,pt:0.00507851)n1:0.0136358,rh:0.0340093)n2:0.139774,(mm:0.0857031,rn:0.0881216)n3:0.309986,cf:0.169232);	15.57
	chr12 97046977 97047303	(((hs:7.27393e-31,pt:7.27393e-31)n1:0.0125066,rh:0.0103881)n2:0.0789096,(mm:0.0184071,rn:0.00737485)n3:0.0855345,cf:0.0343846);	(((hs:0.00472424,pt:0.0042484)n1:0.0159835,rh:0.0291028)n2:0.128879,(mm:0.0704243,rn:0.0759865)n3:0.253369,cf:0.179834);	15.53
	chr6 77716014 77716153	(((hs:4.97744e-31,pt:0.00749169)n1:0.00972458,rh:0.0691909)n2:0.148574,(mm:0.0141233,rn:0.0484261)n3:0.0752572,cf:0.0228136);	(((hs:0.0040919,pt:0.00487472)n1:0.0180136,rh:0.0319876)n2:0.152376,(mm:0.0843094,rn:0.0901417)n3:0.287018,cf:0.18418);	15.52
	chrX 118033666 118033753	(((hs:1.85161e-17,pt:8.62856e-18)n1:1.96165e-18,rh:6.96146e-19)n2:0.123514,(mm:1.4213e-18,rn:0.0137896)n3:0.0720524,cf:0.0132427);	(((hs:0.00162363,pt:0.00206136)n1:0.0121847,rh:0.0203168)n2:0.106924,(mm:0.0621986,rn:0.0700777)n3:0.23433,cf:0.174687);	15.52
	chr8 108225617 108225863	(((hs:3.72288e-18,pt:3.878e-18)n1:7.22162e-31,rh:0.0173954)n2:0.0759378,(mm:0.00857116,rn:4.98611e-31)n3:0.0734828,cf:0.0515923);	(((hs:0.0048104,pt:0.00410006)n1:0.0171889,rh:0.0302139)n2:0.134265,(mm:0.0708229,rn:0.0807147)n3:0.269126,cf:0.178653);	15.48
	chr1 50538599 50538804	(((hs:7.49892e-31,pt:0.00531031)n1:0.0107009,rh:0.01069)n2:0.0616623,(mm:2.49906e-31,rn:0.0107015)n3:0.0253114,cf:0.0198388);	(((hs:0.00294596,pt:0.00359175)n1:0.0165691,rh:0.0254211)n2:0.109114,(mm:0.0636488,rn:0.0704147)n3:0.232341,cf:0.166523);	15.47
	chr2 204633836 204633903	(((hs:1.52537e-18,pt:1.27114e-18)n1:4.92426e-31,rh:0.0162248)n2:0.124848,(mm:0.0155387,rn:7.12255e-31)n3:0.0314227,cf:0.0155556);	(((hs:0.00409241,pt:0.00387929)n1:0.0155801,rh:0.0280603)n2:0.119834,(mm:0.0652092,rn:0.0705486)n3:0.247397,cf:0.172553);	15.45
	chr6 21258867 21258957	(((hs:5.33471e-18,pt:3.82043e-18)n1:0.010323,rh:0.0273537)n2:0.165668,(mm:2.55274e-18,rn:0.0247069)n3:0.0671303,cf:0.0789757);	(((hs:0.00532964,pt:0.0033892)n1:0.0151252,rh:0.0320776)n2:0.131159,(mm:0.0648478,rn:0.0768481)n3:0.245034,cf:0.195015);	15.45
	chr11 78639343 78639495	(((hs:0.0144255,pt:0.00733137)n1:0.0162712,rh:0.0061594)n2:0.111495,(mm:1.49449e-17,rn:1.51821e-17)n3:0.0919333,cf:0.0345379);	(((hs:0.00490916,pt:0.00462335)n1:0.0162546,rh:0.0258168)n2:0.125202,(mm:0.0662344,rn:0.0694376)n3:0.25481,cf:0.18095);	15.43
	chr21 37217432 37217575	(((hs:1.7459e-17,pt:6.41875e-18)n1:7.40036e-31,rh:0.00759431)n2:0.0818399,(mm:0.0150455,rn:7.40036e-31)n3:0.030973,cf:0.0399816);	(((hs:0.00294488,pt:0.00321171)n1:0.017232,rh:0.02296)n2:0.116374,(mm:0.0676702,rn:0.0598117)n3:0.22458,cf:0.167372);	15.42
	chr20 53715683 53715795	(((hs:1.45859e-18,pt:1.01029e-17)n1:1.89193e-18,rh:0.0377384)n2:0.137229,(mm:0.012093,rn:0.0245586)n3:0.0674249,cf:0.0242079);	(((hs:0.00459303,pt:0.00477111)n1:0.0162692,rh:0.0315659)n2:0.141728,(mm:0.0689044,rn:0.0887281)n3:0.291897,cf:0.195973);	15.4
	chr4 67185654 67185717	(((hs:6.91125e-31,pt:6.91125e-31)n1:0.0179562,rh:6.91125e-31)n2:0.183258,(mm:2.69689e-17,rn:3.16598e-17)n3:0.126798,cf:0.0269224);	(((hs:0.00493274,pt:0.00512557)n1:0.0197748,rh:0.0342481)n2:0.142492,(mm:0.0778911,rn:0.0867965)n3:0.266844,cf:0.187388);	15.39
	chr3 3524016 3524114	(((hs:2.52665e-18,pt:2.13844e-18)n1:1.62476e-17,rh:3.1575e-18)n2:0.115952,(mm:7.20399e-31,rn:0.0109039)n3:0.0454799,cf:0.0611416);	(((hs:0.00585112,pt:0.00586917)n1:0.0170309,rh:0.0298854)n2:0.133544,(mm:0.0740024,rn:0.0782462)n3:0.272776,cf:0.186003);	15.37
	chr5 38606270 38606410	(((hs:4.9764e-31,pt:0.00787827)n1:0.0157259,rh:0.0158305)n2:0.113636,(mm:0.0227363,rn:0)n3:0.0651731,cf:0.0240778);	(((hs:0.00476154,pt:0.00415113)n1:0.0169054,rh:0.0292587)n2:0.133705,(mm:0.0688913,rn:0.0771847)n3:0.252273,cf:0.177896);	15.37
	chr5 132711768 132711853	(((hs:0.0119561,pt:1.88404e-18)n1:0.0142303,rh:0.0247807)n2:0.121874,(mm:2.30795e-18,rn:0.0260658)n3:0.0265971,cf:0.0116587);	(((hs:0.00488006,pt:0.00512849)n1:0.0149154,rh:0.0290953)n2:0.132183,(mm:0.0695367,rn:0.070726)n3:0.25598,cf:0.21704);	15.34
	chrX 74436550 74436659	(((hs:3.21076e-19,pt:0.00943492)n1:0.00953449,rh:0.00952608)n2:0.150127,(mm:0.00947607,rn:0.00960002)n3:0.040222,cf:0.0873172);	(((hs:0.00313044,pt:0.00214698)n1:0.0132769,rh:0.0259078)n2:0.116448,(mm:0.062779,rn:0.0751261)n3:0.209279,cf:0.165135);	15.33
	chr13 66484507 66484775	(((hs:0.0142364,pt:7.03803e-31)n1:0.00658222,rh:0.0420593)n2:0.0881871,(mm:0.0388903,rn:0.0337592)n3:0.0258966,cf:0.0319287);	(((hs:0.00479753,pt:0.00457924)n1:0.0153782,rh:0.0335497)n2:0.130443,(mm:0.0942519,rn:0.0965386)n3:0.297211,cf:0.165867);	15.3
	chr12 57442561 57442768	(((hs:7.36665e-31,pt:0.0112207)n1:0.0244406,rh:0.0158479)n2:0.113179,(mm:0.00685373,rn:0.0222112)n3:0.0713227,cf:0.0683748);	(((hs:0.00461178,pt:0.00581511)n1:0.0155757,rh:0.0302264)n2:0.133038,(mm:0.0755066,rn:0.0826446)n3:0.266624,cf:0.177001);	15.29
	chr4 134005005 134005061	(((hs:6.72176e-31,pt:2.66492e-18)n1:1.43641e-17,rh:1.302e-17)n2:0.168395,(mm:0.0180083,rn:0)n3:0.0413893,cf:0.134848);	(((hs:0.00363571,pt:0.0043794)n1:0.0148291,rh:0.0348541)n2:0.148134,(mm:0.0902504,rn:0.0889421)n3:0.295956,cf:0.181994);	15.28
	chr4 79802290 79802399	(((hs:7.34489e-31,pt:7.34489e-31)n1:0.0108582,rh:0.010717)n2:0.118141,(mm:0.0151215,rn:0.028387)n3:0.0611669,cf:0.0270355);	(((hs:0.00452359,pt:0.00423671)n1:0.0154074,rh:0.0322391)n2:0.118568,(mm:0.0711375,rn:0.0807251)n3:0.251945,cf:0.186857);	15.25
	chr14 80093011 80093145	(((hs:0.00850652,pt:6.63479e-31)n1:0.0270257,rh:6.63479e-31)n2:0.12016,(mm:0.0258877,rn:0.0268107)n3:0.0236557,cf:0.0508426);	(((hs:0.00418928,pt:0.00456712)n1:0.0147417,rh:0.0311667)n2:0.125053,(mm:0.0732018,rn:0.0789108)n3:0.264781,cf:0.178285);	15.25
	chr9 3523741 3523851	(((hs:6.96281e-31,pt:6.96281e-31)n1:0.0220982,rh:0.00818003)n2:0.13031,(mm:6.96281e-31,rn:0.00997393)n3:0.047515,cf:0.0371759);	(((hs:0.00437477,pt:0.00567788)n1:0.0152953,rh:0.0270337)n2:0.138786,(mm:0.0736965,rn:0.0794255)n3:0.259128,cf:0.187623);	15.24
	chr7 83717842 83717995	(((hs:7.12696e-31,pt:7.12696e-31)n1:5.18523e-18,rh:7.12696e-31)n2:0.0944792,(mm:0.00689962,rn:0.00689962)n3:0.0273177,cf:0.0834452);	(((hs:0.00413344,pt:0.00410963)n1:0.0181894,rh:0.0323717)n2:0.142697,(mm:0.0769398,rn:0.0814584)n3:0.260627,cf:0.181785);	15.22
	chr8 60850882 60851372	(((hs:2.12706e-31,pt:0.00215387)n1:0.00214815,rh:0.00647746)n2:0.0381918,(mm:0.0113451,rn:0.00824215)n3:0.0387054,cf:0.0129239);	(((hs:0.00488742,pt:0.00632045)n1:0.017945,rh:0.0287227)n2:0.136993,(mm:0.0823087,rn:0.097005)n3:0.277063,cf:0.200614);	15.21
	chr4 61658847 61658914	(((hs:5.2893e-18,pt:6.88692e-31)n1:4.76418e-31,rh:0.0303767)n2:0.171062,(mm:6.88692e-31,rn:0.0159449)n3:0.0510732,cf:0.101599);	(((hs:0.00488672,pt:0.00532717)n1:0.0171008,rh:0.0321548)n2:0.128023,(mm:0.0782392,rn:0.0896199)n3:0.277096,cf:0.17321);	15.17
	chr9 73729296 73729413	(((hs:0.00880206,pt:4.9829e-31)n1:0,rh:0.0265508)n2:0.143276,(mm:0.00954557,rn:0.0272524)n3:0.0692963,cf:0.0640871);	(((hs:0.00353141,pt:0.00378376)n1:0.0161432,rh:0.0280036)n2:0.134323,(mm:0.068253,rn:0.0717975)n3:0.252309,cf:0.178379);	15.17
	chr8 118739059 118739470	(((hs:0.00251959,pt:3.31702e-19)n1:0.00257562,rh:0.00496977)n2:0.034447,(mm:2.29456e-31,rn:0.0151532)n3:0.0150096,cf:0.0158101);	(((hs:0.00397914,pt:0.00512464)n1:0.0154987,rh:0.0288608)n2:0.119411,(mm:0.0683643,rn:0.0767061)n3:0.254638,cf:0.178441);	15.15
	chr2 180479913 180479991	(((hs:0.0140557,pt:7.45778e-31)n1:0.0160081,rh:0.0140202)n2:0.159069,(mm:0.0139732,rn:0.0285371)n3:0.0261911,cf:0.0614634);	(((hs:0.00398778,pt:0.00521363)n1:0.0152853,rh:0.0271114)n2:0.128298,(mm:0.0666002,rn:0.0721629)n3:0.258503,cf:0.182458);	15.1
	chr13 58110952 58111232	(((hs:0.00734998,pt:7.09984e-31)n1:0.0111279,rh:0.00373914)n2:0.0702396,(mm:0.00732446,rn:7.09984e-31)n3:0.0941167,cf:0.0254799);	(((hs:0.00481013,pt:0.00461169)n1:0.0158016,rh:0.0354636)n2:0.12823,(mm:0.0794592,rn:0.0920716)n3:0.261812,cf:0.164169);	15.09
	chr2 225724775 225724852	(((hs:7.21343e-31,pt:7.21343e-31)n1:7.21343e-31,rh:0.0134238)n2:0.165033,(mm:2.23012e-31,rn:0.0269428)n3:0.106408,cf:0.0863624);	(((hs:0.00376495,pt:0.00355277)n1:0.0177903,rh:0.0292562)n2:0.145433,(mm:0.0716145,rn:0.0825338)n3:0.279865,cf:0.18984);	15.07
	chr2 216074273 216074385	(((hs:0.00905517,pt:7.23836e-31)n1:0.00905899,rh:0.0190489)n2:0.144823,(mm:0.0357362,rn:4.99351e-31)n3:0.118843,cf:0.00896102);	(((hs:0.00408887,pt:0.00500696)n1:0.018232,rh:0.0283996)n2:0.128307,(mm:0.0701141,rn:0.0679434)n3:0.245641,cf:0.173465);	15.01
	chr17 43819838 43820324	(((hs:0.00220799,pt:0.00223036)n1:0.00467529,rh:0.0112799)n2:0.040211,(mm:0.00427793,rn:0.0135027)n3:0.030838,cf:0.0205358);	(((hs:0.00318695,pt:0.0042702)n1:0.0124155,rh:0.023473)n2:0.097364,(mm:0.0674398,rn:0.0749736)n3:0.227526,cf:0.151529);	15.01
	chr13 52445247 52445431	(((hs:7.31557e-31,pt:3.7521e-18)n1:0.0208601,rh:0.00614428)n2:0.0643503,(mm:7.31557e-31,rn:0.00668685)n3:0.0200858,cf:0.00671574);	(((hs:0.00400001,pt:0.00449973)n1:0.0150155,rh:0.0281751)n2:0.124962,(mm:0.0646454,rn:0.0657128)n3:0.238314,cf:0.179913);	15
	chr1 97766373 97766467	(((hs:6.74825e-18,pt:6.74825e-18)n1:1.94505e-31,rh:6.88675e-31)n2:0.201634,(mm:0.0263661,rn:0.045778)n3:0.157635,cf:0.0712846);	(((hs:0.00466435,pt:0.00444127)n1:0.0178138,rh:0.0285489)n2:0.13185,(mm:0.0838049,rn:0.0854586)n3:0.275992,cf:0.183663);	14.97
	chr11 72178591 72178734	(((hs:7.307e-31,pt:7.76527e-19)n1:1.60481e-17,rh:3.99357e-19)n2:0.110645,(mm:0.0232377,rn:0.023773)n3:0.0758773,cf:0.015129);	(((hs:0.00282335,pt:0.00350115)n1:0.0143568,rh:0.0287234)n2:0.123122,(mm:0.0594886,rn:0.0703739)n3:0.227886,cf:0.167593);	14.95
	chr10 52558496 52558662	(((hs:0.00669456,pt:6.6953e-31)n1:0.023364,rh:0.0190444)n2:0.125667,(mm:0.0126077,rn:0.0150526)n3:0.0790496,cf:0.00593762);	(((hs:0.0042547,pt:0.00407876)n1:0.0182888,rh:0.0283352)n2:0.157853,(mm:0.0741637,rn:0.0809201)n3:0.2519,cf:0.243974);	14.93
	chr2 236681430 236681501	(((hs:1.37957e-18,pt:2.58669e-18)n1:3.80407e-18,rh:2.46351e-19)n2:0.0644054,(mm:2.15557e-19,rn:9.58033e-19)n3:3.04326e-18,cf:1.63319e-18);	(((hs:0.00395554,pt:0.00374693)n1:0.0193604,rh:0.0302625)n2:0.164091,(mm:0.0643947,rn:0.0678071)n3:0.25513,cf:0.172261);	14.93
	chr13 66012502 66012783	(((hs:0.00397424,pt:1.77794e-18)n1:0.0129649,rh:0.0233283)n2:0.0885455,(mm:0.0236303,rn:0.0120563)n3:0.0797287,cf:0.0865548);	(((hs:0.00421377,pt:0.00590776)n1:0.0171763,rh:0.033635)n2:0.143523,(mm:0.0871863,rn:0.0920759)n3:0.305463,cf:0.183942);	14.93
	chr2 182824047 182824106	(((hs:7.07038e-31,pt:7.07038e-31)n1:0.017843,rh:0.0178389)n2:0.202468,(mm:0.0185368,rn:0.0372362)n3:7.07038e-31,cf:0.0763174);	(((hs:0.00345466,pt:0.00439593)n1:0.0165474,rh:0.0301975)n2:0.127014,(mm:0.0707525,rn:0.0744798)n3:0.264454,cf:0.166016);	14.9
	chr11 110492818 110493157	(((hs:0.00315262,pt:0.00625127)n1:0.00763404,rh:0.029106)n2:0.0951735,(mm:0.0137955,rn:0.012294)n3:0.0786856,cf:0.0839482);	(((hs:0.00391477,pt:0.00367002)n1:0.0178678,rh:0.0290346)n2:0.129957,(mm:0.0743425,rn:0.0736763)n3:0.249988,cf:0.186807);	14.89
	chr1 61605622 61605793	(((hs:0.00643926,pt:9.82971e-19)n1:0.00640527,rh:0.0130249)n2:0.0867057,(mm:0.0195826,rn:4.95169e-31)n3:0.0565365,cf:0.0334858);	(((hs:0.00460857,pt:0.0035357)n1:0.0149674,rh:0.0280244)n2:0.122317,(mm:0.0689378,rn:0.0764478)n3:0.266238,cf:0.18046);	14.84
	chr9 27107328 27107411	(((hs:7.24029e-18,pt:3.2286e-18)n1:9.46439e-18,rh:7.39433e-18)n2:0.112513,(mm:7.41506e-31,rn:0.0148091)n3:0.0620074,cf:7.41506e-31);	(((hs:0.0048151,pt:0.00383685)n1:0.0168286,rh:0.0288421)n2:0.122946,(mm:0.0760765,rn:0.070135)n3:0.243711,cf:0.172555);	14.84
	chr11 40040266 40040539	(((hs:7.24752e-31,pt:0.00385469)n1:0.0145812,rh:0.0210731)n2:0.072767,(mm:0.0157903,rn:0.00379407)n3:0.0268415,cf:0.0588991);	(((hs:0.00458793,pt:0.00396349)n1:0.015277,rh:0.0273139)n2:0.144873,(mm:0.0868241,rn:0.0912799)n3:0.29132,cf:0.206308);	14.84
	chr9 123655067 123655135	(((hs:1.14659e-17,pt:2.15668e-17)n1:0.0383688,rh:0.0329662)n2:0.170965,(mm:1.74757e-18,rn:0.0167556)n3:0.0577573,cf:0.0116776);	(((hs:0.0035374,pt:0.00398713)n1:0.0153668,rh:0.0266454)n2:0.136465,(mm:0.0635077,rn:0.0720618)n3:0.242822,cf:0.188324);	14.83
	chr2 18908363 18908749	(((hs:7.27639e-31,pt:0.00272141)n1:0.00564049,rh:0.00535101)n2:0.0377155,(mm:1.03915e-18,rn:1.47388e-18)n3:0.0339879,cf:0.013815);	(((hs:0.00447944,pt:0.00474733)n1:0.017342,rh:0.0269489)n2:0.136057,(mm:0.0796829,rn:0.0822535)n3:0.274482,cf:0.174402);	14.83
	chr5 163530559 163530969	(((hs:0.00536136,pt:0.00532014)n1:0.0162312,rh:0.0187893)n2:0.0642404,(mm:0.0022504,rn:0.0136356)n3:0.0543557,cf:0.0393202);	(((hs:0.00575365,pt:0.00499788)n1:0.0193867,rh:0.0292127)n2:0.140178,(mm:0.0799985,rn:0.0849203)n3:0.280943,cf:0.176629);	14.83
	chr2 208352994 208353068	(((hs:3.49305e-19,pt:0.0145926)n1:6.43113e-19,rh:7.3356e-31)n2:0.141789,(mm:7.3356e-31,rn:7.3356e-31)n3:0.0568575,cf:0.0380558);	(((hs:0.00386957,pt:0.00326883)n1:0.0141688,rh:0.0248932)n2:0.120526,(mm:0.059061,rn:0.0652602)n3:0.23009,cf:0.17157);	14.82
	chr6 93744223 93744368	(((hs:6.23846e-18,pt:5.84637e-19)n1:0,rh:0.022226)n2:0.100772,(mm:0.00714426,rn:4.96913e-31)n3:0.0618557,cf:0.0684262);	(((hs:0.00507442,pt:0.00536444)n1:0.0148469,rh:0.0343267)n2:0.139132,(mm:0.0799556,rn:0.0878641)n3:0.299558,cf:0.161917);	14.81
	chr4 145365975 145366035	(((hs:1.63856e-17,pt:5.20781e-18)n1:2.18154e-18,rh:1.10582e-18)n2:0.212017,(mm:6.83318e-31,rn:0.0694727)n3:0.0769565,cf:0.0526579);	(((hs:0.00337965,pt:0.0045056)n1:0.016995,rh:0.0312181)n2:0.129847,(mm:0.0779269,rn:0.0919848)n3:0.287326,cf:0.171642);	14.8
	chr11 92224591 92224655	(((hs:0.0168079,pt:4.97778e-31)n1:2.0216e-31,rh:4.97778e-31)n2:0.110665,(mm:1.10965e-18,rn:2.60251e-18)n3:0.016872,cf:0.017097);	(((hs:0.00345578,pt:0.00344111)n1:0.0168178,rh:0.0304087)n2:0.142866,(mm:0.0744179,rn:0.072996)n3:0.286959,cf:0.179996);	14.8
	chrX 78177785 78177882	(((hs:7.64516e-19,pt:7.01802e-19)n1:0.0111177,rh:7.20185e-31)n2:0.118175,(mm:3.76639e-18,rn:3.90581e-18)n3:0.0476588,cf:0.0652777);	(((hs:0.00343604,pt:0.00460226)n1:0.0170147,rh:0.0354676)n2:0.122407,(mm:0.0575186,rn:0.0673546)n3:0.241622,cf:0.177562);	14.78
	chr7 18547710 18547999	(((hs:0.0084041,pt:6.0722e-19)n1:0.00396902,rh:0.00859553)n2:0.103598,(mm:0.0109833,rn:0.032124)n3:0.123565,cf:0.0733899);	(((hs:0.00425121,pt:0.00421286)n1:0.0171457,rh:0.0293427)n2:0.132831,(mm:0.0696447,rn:0.0884107)n3:0.282387,cf:0.167713);	14.78
	chr1 48833798 48833980	(((hs:7.35062e-31,pt:3.42345e-20)n1:0.00592089,rh:7.35062e-31)n2:0.0365115,(mm:1.9055e-19,rn:0.00592264)n3:7.35062e-31,cf:0.00589913);	(((hs:0.00380177,pt:0.00355413)n1:0.0153422,rh:0.0272133)n2:0.122613,(mm:0.0634677,rn:0.071884)n3:0.240134,cf:0.180595);	14.76
	chr6 163248094 163248262	(((hs:6.82203e-31,pt:6.82203e-31)n1:1.897e-31,rh:0.0278252)n2:0.0980632,(mm:0.020827,rn:0)n3:0.0442874,cf:0.0933704);	(((hs:0.00450077,pt:0.00519161)n1:0.0174475,rh:0.0321185)n2:0.145646,(mm:0.0707897,rn:0.0698404)n3:0.269172,cf:0.191428);	14.72
	chr2 172595849 172595989	(((hs:6.66428e-31,pt:6.66428e-31)n1:2.32767e-18,rh:6.66428e-31)n2:0.121722,(mm:0.0138022,rn:0.0321195)n3:0.0956788,cf:0.0319157);	(((hs:0.00442118,pt:0.00299137)n1:0.0133894,rh:0.0284889)n2:0.108693,(mm:0.0722549,rn:0.0699254)n3:0.24987,cf:0.162719);	14.72
	chr5 52497313 52497566	(((hs:1.24898e-17,pt:8.67346e-18)n1:0.0177773,rh:0.0266773)n2:0.0788389,(mm:0.00437897,rn:0.00403756)n3:0.0350827,cf:0.104642);	(((hs:0.00321059,pt:0.00375955)n1:0.0163771,rh:0.0347021)n2:0.128231,(mm:0.0737893,rn:0.0856588)n3:0.255956,cf:0.180483);	14.71
	chr11 126050285 126050450	(((hs:1.60472e-17,pt:1.38024e-17)n1:0.0129173,rh:0.0130718)n2:0.0808492,(mm:0.00635186,rn:0.0126737)n3:0.0734031,cf:7.31913e-31);	(((hs:0.00502164,pt:0.00457291)n1:0.0160662,rh:0.0314996)n2:0.133399,(mm:0.0649305,rn:0.0671697)n3:0.238549,cf:0.19864);	14.68
	chr8 61167847 61167995	(((hs:5.40901e-18,pt:2.81719e-18)n1:6.99132e-31,rh:0.00799215)n2:0.147165,(mm:0.0749034,rn:0.0449798)n3:0.0782085,cf:0.0552771);	(((hs:0.00464817,pt:0.00549795)n1:0.0142917,rh:0.0267714)n2:0.130241,(mm:0.0788914,rn:0.0855351)n3:0.271774,cf:0.202938);	14.68
	chr7 126505964 126506197	(((hs:0.00445037,pt:1.15907e-18)n1:0.0174283,rh:0.0048324)n2:0.0565922,(mm:0.00877618,rn:2.17435e-31)n3:0.0186755,cf:0.0267487);	(((hs:0.00369606,pt:0.00388913)n1:0.0170053,rh:0.0293134)n2:0.134223,(mm:0.0665655,rn:0.0740588)n3:0.256141,cf:0.164756);	14.65
	chr12 4427948 4428415	(((hs:4.79506e-18,pt:1.4271e-18)n1:0.00698157,rh:0.0141925)n2:0.0511978,(mm:0.00241577,rn:0.00923699)n3:0.0666635,cf:0.0150454);	(((hs:0.0036031,pt:0.00410955)n1:0.0154836,rh:0.0334656)n2:0.129897,(mm:0.0699239,rn:0.0772335)n3:0.251882,cf:0.171195);	14.63
	chr3 121651236 121651569	(((hs:7.32821e-31,pt:7.32821e-31)n1:1.27384e-17,rh:3.70811e-19)n2:0.0575444,(mm:0.0157137,rn:0.0215723)n3:0.017233,cf:0.0592796);	(((hs:0.00377732,pt:0.00361315)n1:0.0138043,rh:0.0266118)n2:0.115798,(mm:0.0706613,rn:0.0740513)n3:0.246125,cf:0.168363);	14.58
	chr4 145705862 145706068	(((hs:4.83411e-31,pt:0.0055928)n1:0.0176147,rh:0.0106779)n2:0.0808149,(mm:0.0219284,rn:2.40374e-31)n3:0.0681445,cf:0.0232167);	(((hs:0.00374331,pt:0.00395756)n1:0.0163844,rh:0.0316157)n2:0.128928,(mm:0.0758168,rn:0.0824584)n3:0.274204,cf:0.178464);	14.58
	chrX 96908002 96908065	(((hs:3.49794e-18,pt:4.26032e-18)n1:7.09531e-31,rh:0.0344702)n2:0.111647,(mm:1.31147e-18,rn:8.21364e-19)n3:0.0135298,cf:0.0363082);	(((hs:0.00254333,pt:0.00363747)n1:0.0117834,rh:0.024835)n2:0.092091,(mm:0.0658364,rn:0.0625686)n3:0.235021,cf:0.172012);	14.57
	chr16 67816431 67816604	(((hs:7.25064e-31,pt:7.25064e-31)n1:0.0328963,rh:0.0116506)n2:0.129993,(mm:0.0475739,rn:0.0414884)n3:0.0968612,cf:0.0342246);	(((hs:0.00362456,pt:0.00282695)n1:0.0151945,rh:0.028791)n2:0.116934,(mm:0.0703289,rn:0.0704064)n3:0.215739,cf:0.182177);	14.56
	chr4 97922939 97923009	(((hs:2.13367e-31,pt:0.0441976)n1:0.0145665,rh:0.0144419)n2:0.169254,(mm:0.0461051,rn:0.0465988)n3:0.0140619,cf:7.12234e-31);	(((hs:0.0050128,pt:0.00530825)n1:0.0192211,rh:0.0326443)n2:0.141515,(mm:0.0820299,rn:0.0859063)n3:0.300397,cf:0.183438);	14.56
	chr8 118310148 118310261	(((hs:0.00946335,pt:6.8197e-31)n1:0.0208225,rh:0.00883925)n2:0.109441,(mm:0.019499,rn:6.8197e-31)n3:0.0555845,cf:0.00466026);	(((hs:0.004973,pt:0.00475263)n1:0.01644,rh:0.0289467)n2:0.126185,(mm:0.0724352,rn:0.0765459)n3:0.266937,cf:0.176065);	14.52
	chr3 106712582 106712703	(((hs:2.05179e-18,pt:1.67929e-18)n1:0.00888688,rh:7.85125e-19)n2:0.0755146,(mm:0.00884829,rn:4.96153e-31)n3:0.0272111,cf:0.0178915);	(((hs:0.00391449,pt:0.00393781)n1:0.0153148,rh:0.0320616)n2:0.14325,(mm:0.0759045,rn:0.0810101)n3:0.2819,cf:0.172885);	14.49
	chr8 58585448 58585541	(((hs:2.97595e-18,pt:3.94539e-18)n1:6.94259e-31,rh:0.0111819)n2:0.163712,(mm:6.94259e-31,rn:0.0114703)n3:0.105148,cf:0.108947);	(((hs:0.00532466,pt:0.00525177)n1:0.0189189,rh:0.0304807)n2:0.156394,(mm:0.0847549,rn:0.0947514)n3:0.276873,cf:0.220668);	14.49
	chrX 96589709 96589973	(((hs:0,pt:0.00413281)n1:0.00429266,rh:0.0164203)n2:0.0634171,(mm:0.00795302,rn:0.00837727)n3:0.0467544,cf:0.0358334);	(((hs:0.00287216,pt:0.00349633)n1:0.0133952,rh:0.0220291)n2:0.0976237,(mm:0.0645204,rn:0.0645685)n3:0.230147,cf:0.171202);	14.47
	chr6 92684917 92684971	(((hs:5.70201e-18,pt:0.0200906)n1:1.8676e-31,rh:4.44312e-18)n2:0.252778,(mm:0.0389511,rn:0.0216889)n3:0.113234,cf:0.0227408);	(((hs:0.0050004,pt:0.00472621)n1:0.0162247,rh:0.0339323)n2:0.144778,(mm:0.0874258,rn:0.0870016)n3:0.281248,cf:0.175577);	14.47
	chrX 13882873 13883123	(((hs:0.00837843,pt:7.03321e-31)n1:4.99189e-31,rh:0.0125974)n2:0.0693581,(mm:0.0144908,rn:0.033105)n3:0.0451001,cf:0.0287996);	(((hs:0.0029341,pt:0.00290251)n1:0.0122695,rh:0.0241929)n2:0.114104,(mm:0.0636922,rn:0.075288)n3:0.234796,cf:0.174391);	14.47
	chr5 30778553 30778882	(((hs:2.77177e-18,pt:2.88727e-18)n1:0.00621593,rh:0.0103928)n2:0.0679778,(mm:0.0234349,rn:0.00626651)n3:0.0506674,cf:0.0488236);	(((hs:0.00501396,pt:0.00551193)n1:0.0155857,rh:0.0311823)n2:0.133538,(mm:0.0715178,rn:0.0744804)n3:0.261848,cf:0.174352);	14.46
	chr5 170254870 170254985	(((hs:5.5425e-18,pt:6.9305e-18)n1:4.99224e-31,rh:0.0187034)n2:0.15729,(mm:0.0181997,rn:0.00914869)n3:0.209185,cf:0.20633);	(((hs:0.00371877,pt:0.0041072)n1:0.0155231,rh:0.0328126)n2:0.129644,(mm:0.0743696,rn:0.0801208)n3:0.256981,cf:0.182647);	14.46
	chr1 83248944 83249007	(((hs:6.84897e-31,pt:1.07591e-17)n1:6.84897e-31,rh:0.0166715)n2:0.155219,(mm:1.50628e-18,rn:4.59057e-18)n3:0.0304741,cf:0.0923269);	(((hs:0.0043997,pt:0.00615952)n1:0.0168169,rh:0.0317476)n2:0.127181,(mm:0.0864016,rn:0.0901222)n3:0.286633,cf:0.162605);	14.44
	chr2 19022395 19022508	(((hs:4.89796e-31,pt:0.00955545)n1:0,rh:0.0293053)n2:0.0929158,(mm:7.1166e-31,rn:0.0192095)n3:0.00956754,cf:0.0295725);	(((hs:0.00423584,pt:0.00485158)n1:0.0169562,rh:0.0278205)n2:0.138525,(mm:0.0785187,rn:0.0805583)n3:0.279128,cf:0.17689);	14.44
	chr3 74604738 74604803	(((hs:2.74129e-18,pt:7.01157e-31)n1:0.0349713,rh:0.017235)n2:0.235619,(mm:0.0344724,rn:0.0166477)n3:0.105312,cf:0.0454813);	(((hs:0.0048798,pt:0.00392477)n1:0.0191136,rh:0.0298199)n2:0.13554,(mm:0.0813804,rn:0.0797415)n3:0.290699,cf:0.195442);	14.41
	chr17 53997503 53997564	(((hs:7.38751e-31,pt:0.0183107)n1:1.82887e-18,rh:0.0368611)n2:0.145441,(mm:7.29147e-19,rn:3.70361e-19)n3:0.0180656,cf:0.0180267);	(((hs:0.00193946,pt:0.00308401)n1:0.0167081,rh:0.0259729)n2:0.114551,(mm:0.0617112,rn:0.0789011)n3:0.234818,cf:0.167845);	14.39
	chr11 13750583 13750727	(((hs:7.39104e-31,pt:7.39104e-31)n1:0.00727788,rh:0.0220628)n2:0.0859861,(mm:7.39104e-31,rn:0.00721369)n3:0.0163719,cf:0.0208839);	(((hs:0.00370304,pt:0.00425607)n1:0.0149318,rh:0.029065)n2:0.116456,(mm:0.0628899,rn:0.0712268)n3:0.2488,cf:0.173045);	14.37
	chr14 66583734 66583788	(((hs:2.05279e-17,pt:5.29139e-17)n1:4.30311e-31,rh:0.0191421)n2:0.472289,(mm:0.039248,rn:0.0704338)n3:0.0996868,cf:0.126638);	(((hs:0.00181952,pt:0.00283108)n1:0.0157733,rh:0.0253665)n2:0.12749,(mm:0.055617,rn:0.0725846)n3:0.214211,cf:0.171716);	14.36
	chr11 128076390 128076485	(((hs:7.18747e-31,pt:7.18747e-31)n1:0.0227072,rh:0.0113756)n2:0.206235,(mm:0.058666,rn:0.00981126)n3:0.109716,cf:0.0566353);	(((hs:0.0042122,pt:0.00444415)n1:0.0188514,rh:0.0319543)n2:0.134775,(mm:0.0731774,rn:0.0791678)n3:0.247255,cf:0.192916);	14.36
	chr14 86356322 86356436	(((hs:0.00951313,pt:1.23648e-18)n1:0.00951313,rh:0.00932051)n2:0.157838,(mm:7.1353e-31,rn:0.0187192)n3:0.17069,cf:0.092136);	(((hs:0.00492112,pt:0.00659076)n1:0.0150963,rh:0.0304492)n2:0.144928,(mm:0.0847808,rn:0.0938459)n3:0.285297,cf:0.177729);	14.35
	chr5 59064358 59064494	(((hs:6.84591e-31,pt:6.84591e-31)n1:0.0246404,rh:0.00815298)n2:0.132329,(mm:0.0158959,rn:0.0631425)n3:0.0565102,cf:0.0154522);	(((hs:0.00474803,pt:0.0046607)n1:0.0158588,rh:0.0300099)n2:0.134872,(mm:0.0773246,rn:0.0799772)n3:0.270034,cf:0.178909);	14.35
	chr8 99444559 99444680	(((hs:0.00879505,pt:7.45285e-31)n1:0.00906496,rh:0.0176813)n2:0.115222,(mm:0.0088096,rn:4.99996e-31)n3:0.0790497,cf:0.0538136);	(((hs:0.00306083,pt:0.00393804)n1:0.0126665,rh:0.0300446)n2:0.115799,(mm:0.0743646,rn:0.0716734)n3:0.24133,cf:0.1729);	14.33
	chr7 146319740 146319975	(((hs:0.00475811,pt:7.15717e-31)n1:0.00375788,rh:0.0109732)n2:0.0968411,(mm:0.0251311,rn:0.0131781)n3:0.0842766,cf:0.032029);	(((hs:0.00676698,pt:0.00534987)n1:0.0170904,rh:0.0369032)n2:0.161328,(mm:0.0767027,rn:0.0795756)n3:0.27475,cf:0.189374);	14.32
	chr3 82611968 82612118	(((hs:4.91598e-31,pt:0.0070339)n1:0.0281986,rh:0.0224119)n2:0.170358,(mm:0.0364497,rn:0.0532926)n3:0.100449,cf:0.0499437);	(((hs:0.00401777,pt:0.00486946)n1:0.0165563,rh:0.033918)n2:0.148734,(mm:0.0878659,rn:0.103885)n3:0.268574,cf:0.174756);	14.31
	chr3 77065450 77065709	(((hs:7.22276e-31,pt:7.22276e-31)n1:0.00823072,rh:2.22505e-31)n2:0.0612993,(mm:7.22276e-31,rn:0.00397293)n3:0.0508105,cf:0.0509538);	(((hs:0.00374141,pt:0.00578566)n1:0.0187883,rh:0.0372315)n2:0.149698,(mm:0.0871068,rn:0.0840489)n3:0.293421,cf:0.180833);	14.31
	chrX 10921640 10921724	(((hs:9.55518e-18,pt:8.25107e-18)n1:0.0167534,rh:0.0279634)n2:0.160158,(mm:0.0142476,rn:4.50446e-31)n3:0.0345477,cf:0.0688886);	(((hs:0.00260831,pt:0.00262584)n1:0.013815,rh:0.0222575)n2:0.114077,(mm:0.0731051,rn:0.0769275)n3:0.249375,cf:0.178369);	14.3
	chr3 141742064 141742152	(((hs:1.42965e-17,pt:1.12178e-17)n1:0.0124653,rh:0.0122285)n2:0.124155,(mm:1.47233e-18,rn:2.99141e-18)n3:0.0927058,cf:0.0114339);	(((hs:0.00480164,pt:0.00526264)n1:0.0159368,rh:0.0294288)n2:0.133659,(mm:0.068446,rn:0.069337)n3:0.263454,cf:0.18353);	14.3
	chr2 18883455 18883678	(((hs:0.0140496,pt:2.07637e-31)n1:0.0101314,rh:0.0431644)n2:0.121232,(mm:0.0325766,rn:0.0211924)n3:0.117009,cf:0.0372645);	(((hs:0.00416502,pt:0.00469767)n1:0.0178787,rh:0.0269963)n2:0.137554,(mm:0.0793486,rn:0.0799921)n3:0.274065,cf:0.174947);	14.28
	chr15 61594125 61594273	(((hs:6.95623e-19,pt:1.01445e-18)n1:2.005e-31,rh:0.022564)n2:0.126591,(mm:0.00546619,rn:0.0660538)n3:0.0561145,cf:0.0722866);	(((hs:0.00318013,pt:0.00330053)n1:0.0123373,rh:0.0310408)n2:0.109953,(mm:0.0719216,rn:0.0690042)n3:0.23126,cf:0.174687);	14.28
	chr7 119841135 119841241	(((hs:6.99078e-31,pt:6.99078e-31)n1:6.99078e-31,rh:0.0312377)n2:0.123345,(mm:0.0103886,rn:0)n3:0.0544808,cf:0.0757462);	(((hs:0.00395618,pt:0.00440288)n1:0.0168937,rh:0.0308038)n2:0.142562,(mm:0.0791509,rn:0.0848538)n3:0.27307,cf:0.193163);	14.25
	chr2 30576283 30576433	(((hs:7.12775e-31,pt:0.00705782)n1:0.0146953,rh:0.00698055)n2:0.126858,(mm:4.9752e-31,rn:0.074822)n3:0.0502856,cf:0.0639558);	(((hs:0.00467955,pt:0.00501676)n1:0.0160797,rh:0.0289364)n2:0.119887,(mm:0.0688635,rn:0.0756754)n3:0.24146,cf:0.192527);	14.25
	chr11 42606726 42606880	(((hs:4.99685e-31,pt:0.00691196)n1:0.0148816,rh:0.00614338)n2:0.0944437,(mm:0.00687047,rn:0.0164723)n3:0.0415349,cf:0.019828);	(((hs:0.0046975,pt:0.00552228)n1:0.0175946,rh:0.0291922)n2:0.143004,(mm:0.0688079,rn:0.0741117)n3:0.26663,cf:0.191074);	14.22
	chr18 40477056 40477198	(((hs:0.00823851,pt:0.0081909)n1:2.51529e-31,rh:4.84485e-31)n2:0.129047,(mm:0.0378309,rn:0.0133098)n3:0.0433306,cf:0.0777876);	(((hs:0.00382496,pt:0.00396213)n1:0.0149223,rh:0.0274105)n2:0.136624,(mm:0.0809882,rn:0.0805651)n3:0.274121,cf:0.175631);	14.22
	chr1 168632763 168632823	(((hs:9.24361e-18,pt:2.85868e-18)n1:0,rh:0.0169854)n2:0.151,(mm:0.0154474,rn:0.0366351)n3:0.0168416,cf:0.0753219);	(((hs:0.00451277,pt:0.00478042)n1:0.01631,rh:0.02696)n2:0.122851,(mm:0.0769756,rn:0.0807898)n3:0.260928,cf:0.184522);	14.21
	chr3 102364652 102364770	(((hs:2.70089e-18,pt:3.51678e-19)n1:0.0164217,rh:0)n2:0.307431,(mm:0.100839,rn:0.0212699)n3:0.221071,cf:0.488812);	(((hs:0.00386492,pt:0.00452458)n1:0.0140456,rh:0.0346546)n2:0.139546,(mm:0.0683316,rn:0.0826387)n3:0.259657,cf:0.177587);	14.2
	chr1 174735644 174735788	(((hs:6.87549e-18,pt:9.31056e-18)n1:1.21579e-18,rh:2.20998e-18)n2:0.0938419,(mm:0.0235286,rn:0.00664116)n3:0.0561122,cf:0.0344165);	(((hs:0.0043341,pt:0.00386452)n1:0.0165057,rh:0.0272701)n2:0.131877,(mm:0.0720282,rn:0.0768788)n3:0.253919,cf:0.178768);	14.2
	chr2 36090361 36090479	(((hs:0.0101676,pt:6.93943e-31)n1:0.0102497,rh:6.93943e-31)n2:0.103083,(mm:2.44304e-18,rn:1.71818e-18)n3:0.0418604,cf:0.0648619);	(((hs:0.006343,pt:0.00513022)n1:0.0172954,rh:0.0307965)n2:0.122761,(mm:0.0810184,rn:0.0775147)n3:0.269164,cf:0.176533);	14.2
	chrX 147749348 147749427	(((hs:2.00311e-17,pt:1.32701e-17)n1:0.0483583,rh:0.0263997)n2:0.169521,(mm:0.0289736,rn:0.00660048)n3:7.37851e-31,cf:0.0859352);	(((hs:0.00295269,pt:0.00382641)n1:0.0160217,rh:0.0236471)n2:0.128279,(mm:0.0692313,rn:0.076898)n3:0.270511,cf:0.190539);	14.15
	chrX 107870216 107870365	(((hs:0,pt:0.00723993)n1:0.00732219,rh:0.00712396)n2:0.0914006,(mm:0.00645447,rn:0.02965)n3:0.0556588,cf:0.0124985);	(((hs:0.0020143,pt:0.00286919)n1:0.0135557,rh:0.024949)n2:0.110401,(mm:0.0786909,rn:0.0788733)n3:0.250336,cf:0.151171);	14.12
	chr8 119062721 119062881	(((hs:1.10994e-17,pt:2.16784e-17)n1:4.99871e-31,rh:0.0139076)n2:0.0911256,(mm:0.013867,rn:4.99871e-31)n3:0.0523537,cf:0.0447204);	(((hs:0.00367092,pt:0.00442244)n1:0.0159427,rh:0.028328)n2:0.121013,(mm:0.0687535,rn:0.0720131)n3:0.247838,cf:0.183215);	14.11
	chr2 136610575 136610637	(((hs:1.33163e-18,pt:1.1229e-18)n1:0.0199736,rh:0.0199536)n2:0.177806,(mm:7.42953e-31,rn:0.0196071)n3:0.0225101,cf:0.0394105);	(((hs:0.00300409,pt:0.00327504)n1:0.0136908,rh:0.029031)n2:0.119058,(mm:0.0671639,rn:0.0781563)n3:0.236884,cf:0.183396);	14.1
	chr17 51725106 51725201	(((hs:0.0121059,pt:3.07156e-18)n1:0.0186501,rh:0.0313833)n2:0.119664,(mm:0.0497572,rn:4.91218e-31)n3:0.0245533,cf:0.0372541);	(((hs:0.00468083,pt:0.0046135)n1:0.0173371,rh:0.0290998)n2:0.11775,(mm:0.067768,rn:0.0705004)n3:0.257425,cf:0.16691);	14.1
	chr2 200577046 200577231	(((hs:0.00614862,pt:0.0121437)n1:0.026539,rh:0.0102238)n2:0.138771,(mm:0.00225163,rn:0.033933)n3:0.145179,cf:0.00601298);	(((hs:0.00272188,pt:0.00432584)n1:0.012465,rh:0.0300985)n2:0.127746,(mm:0.0645112,rn:0.0737972)n3:0.254737,cf:0.171251);	14.09
	chrX 123793380 123793647	(((hs:7.32643e-31,pt:2.1324e-18)n1:0.00418268,rh:0.00864067)n2:0.0498489,(mm:0.0170277,rn:4.91699e-31)n3:0.045025,cf:0.0161341);	(((hs:0.00371829,pt:0.00375655)n1:0.013441,rh:0.023251)n2:0.110277,(mm:0.0704022,rn:0.0752834)n3:0.259872,cf:0.152144);	14.09
	chr12 98178385 98178582	(((hs:7.11047e-31,pt:1.41742e-18)n1:1.56576e-17,rh:4.37377e-18)n2:0.0760642,(mm:0.0217457,rn:0.00484241)n3:0.0704558,cf:0.0263469);	(((hs:0.00396852,pt:0.00346035)n1:0.0168444,rh:0.0273135)n2:0.123142,(mm:0.0715993,rn:0.0821394)n3:0.243195,cf:0.181754);	14.08
	chr2 185488458 185488845	(((hs:0.00540433,pt:0.00539551)n1:0.00814939,rh:0.00529975)n2:0.0512871,(mm:0.00516003,rn:0.0108822)n3:0.0433445,cf:0.023607);	(((hs:0.00456092,pt:0.00374836)n1:0.0163363,rh:0.031984)n2:0.155396,(mm:0.0865969,rn:0.089896)n3:0.302408,cf:0.207819);	14.07
	chr4 183403537 183403620	(((hs:1.27782e-17,pt:1.04464e-17)n1:7.11209e-31,rh:7.11209e-31)n2:0.150759,(mm:2.24377e-31,rn:0.0133665)n3:0.0456021,cf:0.104978);	(((hs:0.00489013,pt:0.00492634)n1:0.0157394,rh:0.031919)n2:0.129794,(mm:0.0733618,rn:0.085281)n3:0.254804,cf:0.173623);	14.07
	chr6 101834077 101834302	(((hs:7.42256e-31,pt:7.42256e-31)n1:0.00457827,rh:0.00917502)n2:0.0658466,(mm:0.0190294,rn:0.00431191)n3:0.064386,cf:0.00277492);	(((hs:0.00331995,pt:0.00273144)n1:0.0180268,rh:0.0326909)n2:0.128301,(mm:0.0743845,rn:0.0711272)n3:0.28047,cf:0.17862);	14.07
	chr4 96076707 96076852	(((hs:0.00948511,pt:7.08335e-18)n1:0.00802558,rh:0.0211943)n2:0.160149,(mm:0.0648549,rn:0.00941028)n3:0.118026,cf:0.0320377);	(((hs:0.00362939,pt:0.00356053)n1:0.0154222,rh:0.0269926)n2:0.13568,(mm:0.0806644,rn:0.0869223)n3:0.264306,cf:0.185102);	14.06
	chr15 50912948 50913312	(((hs:4.16205e-18,pt:6.99974e-31)n1:0.00848196,rh:0.0048937)n2:0.0626541,(mm:0.0155833,rn:0.0175647)n3:0.0806209,cf:0.0285602);	(((hs:0.00508438,pt:0.00316599)n1:0.0139775,rh:0.0314239)n2:0.116743,(mm:0.069367,rn:0.0740277)n3:0.276373,cf:0.165887);	14.06
	chr8 132014978 132015067	(((hs:0.0126181,pt:7.17771e-31)n1:0.0127637,rh:3.5666e-18)n2:0.149653,(mm:2.64793e-18,rn:5.96822e-18)n3:0.0609078,cf:0.123252);	(((hs:0.00443498,pt:0.00515136)n1:0.0165238,rh:0.0328343)n2:0.13271,(mm:0.0754278,rn:0.0732929)n3:0.262603,cf:0.196306);	14.06
	chr3 189946770 189946826	(((hs:4.74368e-31,pt:0.0191043)n1:0.0181748,rh:0.0409071)n2:0.189372,(mm:0.0197702,rn:0)n3:0.0228914,cf:0.0173588);	(((hs:0.00453338,pt:0.00551803)n1:0.0168346,rh:0.0305889)n2:0.141867,(mm:0.0775449,rn:0.0844439)n3:0.279874,cf:0.178281);	14.06
	chrX 23450660 23450748	(((hs:7.06038e-31,pt:0.0152101)n1:0,rh:7.06038e-31)n2:0.153236,(mm:0.08215,rn:7.06038e-31)n3:0.0636725,cf:0.0378353);	(((hs:0.00560605,pt:0.00569334)n1:0.018092,rh:0.0223617)n2:0.101808,(mm:0.0721043,rn:0.0822547)n3:0.267354,cf:0.168582);	14.05
	chr3 516708 516862	(((hs:0.0136769,pt:0.0068956)n1:4.98789e-31,rh:0.00672766)n2:0.07418,(mm:2.08738e-18,rn:5.19699e-18)n3:0.0386157,cf:0.031838);	(((hs:0.00618268,pt:0.00550686)n1:0.016555,rh:0.0336789)n2:0.140734,(mm:0.0832726,rn:0.0877708)n3:0.293059,cf:0.184746);	14.05
	chr2 169089046 169089140	(((hs:7.06441e-31,pt:7.06441e-31)n1:0.0117636,rh:0.0116325)n2:0.156216,(mm:0.0115702,rn:0.0113018)n3:0.103194,cf:0.0514318);	(((hs:0.00415561,pt:0.00393212)n1:0.0135597,rh:0.0277591)n2:0.129206,(mm:0.0714509,rn:0.0734956)n3:0.256065,cf:0.181374);	14.05
	chr11 108724633 108724695	(((hs:7.02081e-31,pt:7.02081e-31)n1:1.06622e-17,rh:6.1163e-19)n2:0.162446,(mm:0.0159036,rn:0.0171466)n3:0.052302,cf:0.0549833);	(((hs:0.00457054,pt:0.00490747)n1:0.0187738,rh:0.0288731)n2:0.124478,(mm:0.0627719,rn:0.0720116)n3:0.241753,cf:0.190947);	14.03
	chr3 194561468 194561529	(((hs:0.0186897,pt:0.03715)n1:4.92187e-31,rh:0.0180903)n2:0.15863,(mm:2.63575e-19,rn:2.67759e-19)n3:0.018069,cf:6.65834e-31);	(((hs:0.00433749,pt:0.00449484)n1:0.0192038,rh:0.0324559)n2:0.131617,(mm:0.0751603,rn:0.0799759)n3:0.244917,cf:0.176829);	14.03
	chr3 120001405 120001726	(((hs:7.38705e-31,pt:0.00321461)n1:0.0110975,rh:0.00879215)n2:0.0616257,(mm:0.00299323,rn:0.0165518)n3:0.0362363,cf:0.0456244);	(((hs:0.00376227,pt:0.00416043)n1:0.0151565,rh:0.029207)n2:0.131924,(mm:0.0683539,rn:0.0714677)n3:0.255226,cf:0.170833);	14.02
	chr3 31281050 31281172	(((hs:6.69962e-31,pt:5.37491e-19)n1:0.00947668,rh:0.0467695)n2:0.153081,(mm:9.94562e-18,rn:1.12501e-17)n3:0.122342,cf:0.0241576);	(((hs:0.00470634,pt:0.00469061)n1:0.0155499,rh:0.0290056)n2:0.122246,(mm:0.0657152,rn:0.0713391)n3:0.275605,cf:0.176803);	14.02
	chr3 162928871 162928969	(((hs:0.0126806,pt:1.89878e-31)n1:0.0124538,rh:0.0242077)n2:0.107375,(mm:7.67977e-18,rn:8.91619e-18)n3:0.024912,cf:0.0359507);	(((hs:0.00446781,pt:0.00499697)n1:0.0165,rh:0.0328439)n2:0.123921,(mm:0.0766038,rn:0.0777972)n3:0.264892,cf:0.185738);	14.01
	chr2 17199591 17199664	(((hs:2.46305e-17,pt:1.49612e-17)n1:0.0164975,rh:6.96367e-31)n2:0.191927,(mm:0.0332968,rn:6.96367e-31)n3:0.0789933,cf:0.0910458);	(((hs:0.00376077,pt:0.00483101)n1:0.015163,rh:0.0298638)n2:0.134013,(mm:0.0790263,rn:0.080513)n3:0.268691,cf:0.191305);	14
	chr9 18050392 18050508	(((hs:7.31839e-31,pt:7.31839e-31)n1:0.0191366,rh:2.35997e-31)n2:0.143386,(mm:0.00645955,rn:0.0226123)n3:0.114874,cf:0.0896124);	(((hs:0.00457356,pt:0.00587437)n1:0.0162847,rh:0.0302771)n2:0.13353,(mm:0.0766787,rn:0.0765718)n3:0.260153,cf:0.185496);	14
	chr2 199163100 199163369	(((hs:0.00811652,pt:0)n1:0.00752629,rh:0.0300155)n2:0.129061,(mm:0.00166821,rn:0.0517328)n3:0.187573,cf:0.0357335);	(((hs:0.00353251,pt:0.00463942)n1:0.015328,rh:0.0304638)n2:0.135482,(mm:0.0723071,rn:0.0796311)n3:0.283621,cf:0.17869);	14
	chr3 181725341 181725480	(((hs:6.75909e-31,pt:4.59588e-18)n1:0.0077275,rh:0.0076454)n2:0.0767578,(mm:6.82347e-18,rn:8.44017e-18)n3:0.022817,cf:0.0707065);	(((hs:0.00308832,pt:0.00438772)n1:0.0175273,rh:0.0277943)n2:0.124314,(mm:0.0652741,rn:0.0808981)n3:0.272224,cf:0.173293);	14
	chr5 143067064 143067141	(((hs:9.08064e-18,pt:6.63507e-19)n1:4.87901e-31,rh:0.0132921)n2:0.210843,(mm:0.0121968,rn:0.0296069)n3:0.0909041,cf:0.166759);	(((hs:0.00448907,pt:0.00389581)n1:0.0161911,rh:0.0307996)n2:0.132049,(mm:0.0737451,rn:0.0755484)n3:0.25648,cf:0.191772);	13.99
	chr14 28924470 28924616	(((hs:3.3396e-18,pt:6.95751e-19)n1:0.0212867,rh:0.0172859)n2:0.0999442,(mm:2.19161e-18,rn:1.48427e-18)n3:0.0495755,cf:0.0792976);	(((hs:0.0039798,pt:0.00486153)n1:0.0172967,rh:0.0295816)n2:0.134542,(mm:0.0836111,rn:0.0794968)n3:0.272001,cf:0.174793);	13.97
	chr12 72929856 72929942	(((hs:6.96941e-31,pt:3.13296e-18)n1:0.0558661,rh:0)n2:0.154871,(mm:0.0127824,rn:0.013862)n3:0.0752947,cf:0.0490454);	(((hs:0.00475404,pt:0.00580985)n1:0.016453,rh:0.0376773)n2:0.146603,(mm:0.0887798,rn:0.0777908)n3:0.277837,cf:0.215792);	13.97
	chr12 57367738 57367898	(((hs:7.1048e-31,pt:2.14403e-18)n1:0.00307195,rh:0.049449)n2:0.147076,(mm:0.0297887,rn:0.0186878)n3:0.171511,cf:0.0175243);	(((hs:0.00518649,pt:0.00574878)n1:0.0145395,rh:0.0297198)n2:0.135616,(mm:0.0773493,rn:0.0832358)n3:0.259575,cf:0.178077);	13.96
	chr16 71442407 71442506	(((hs:1.55036e-18,pt:5.14283e-18)n1:4.99832e-31,rh:0.0110575)n2:0.115084,(mm:0.0231616,rn:0.0223471)n3:0.0353243,cf:0.0347234);	(((hs:0.00323342,pt:0.00390259)n1:0.0167989,rh:0.0255499)n2:0.118148,(mm:0.0741951,rn:0.0756143)n3:0.239964,cf:0.17581);	13.96
	chr9 76183198 76183266	(((hs:6.93187e-31,pt:0.0163252)n1:4.90967e-31,rh:0.0172372)n2:0.196651,(mm:0.0157363,rn:2.0222e-31)n3:0.143343,cf:6.93187e-31);	(((hs:0.0038646,pt:0.0033662)n1:0.0151446,rh:0.0314652)n2:0.125162,(mm:0.0737145,rn:0.0784961)n3:0.274326,cf:0.173462);	13.93
	chr7 40062273 40062331	(((hs:9.53466e-18,pt:9.93194e-18)n1:6.46226e-31,rh:0.0186108)n2:0.195062,(mm:2.16823e-31,rn:0.0183117)n3:0.046008,cf:0.105939);	(((hs:0.0048391,pt:0.00368641)n1:0.0164304,rh:0.0277705)n2:0.11495,(mm:0.0621403,rn:0.0811959)n3:0.252817,cf:0.16399);	13.91
	chr9 74093883 74093973	(((hs:6.81712e-31,pt:0.0184639)n1:0.0202158,rh:0.0185)n2:0.256026,(mm:0.0174068,rn:0.0170696)n3:0.100188,cf:0.0744023);	(((hs:0.0033209,pt:0.00439995)n1:0.013806,rh:0.03233)n2:0.12533,(mm:0.0699051,rn:0.0702106)n3:0.260284,cf:0.184519);	13.89
	chr5 59884406 59884553	(((hs:7.02278e-31,pt:0.0070768)n1:0.00679924,rh:0.0448372)n2:0.115402,(mm:0.0414362,rn:0.00883327)n3:0.0537908,cf:0.0130111);	(((hs:0.00386049,pt:0.00422565)n1:0.0145427,rh:0.0291239)n2:0.135388,(mm:0.0736075,rn:0.0798873)n3:0.236465,cf:0.195796);	13.88
	chr15 62306364 62306454	(((hs:2.76498e-18,pt:3.45623e-17)n1:4.98095e-31,rh:0.0124304)n2:0.169805,(mm:0.0284068,rn:0.0243794)n3:0.0838834,cf:0.0819103);	(((hs:0.00358566,pt:0.00463138)n1:0.0155794,rh:0.0265322)n2:0.104399,(mm:0.0648957,rn:0.0646132)n3:0.233159,cf:0.170893);	13.87
	chr18 21004649 21004851	(((hs:2.14995e-31,pt:0.0103297)n1:7.14363e-31,rh:0.0314446)n2:0.106865,(mm:0.037314,rn:0.0145788)n3:0.0463852,cf:0.0655662);	(((hs:0.00380561,pt:0.00420229)n1:0.0146024,rh:0.0288054)n2:0.130079,(mm:0.0638689,rn:0.0856235)n3:0.259203,cf:0.182243);	13.87
	chr6 85902205 85902332	(((hs:0.00797352,pt:4.60171e-18)n1:7.1823e-31,rh:0.0161527)n2:0.128249,(mm:0,rn:0.0162817)n3:0.0592711,cf:0.15577);	(((hs:0.00387692,pt:0.00399314)n1:0.0174006,rh:0.0290368)n2:0.126361,(mm:0.0656317,rn:0.0786675)n3:0.26711,cf:0.1776);	13.87
	chr5 169148307 169148364	(((hs:5.09642e-18,pt:5.04334e-18)n1:0,rh:0.0575617)n2:0.223727,(mm:0.0393199,rn:0)n3:0.0993623,cf:0.0684512);	(((hs:0.0042088,pt:0.0040782)n1:0.0177559,rh:0.0281935)n2:0.126569,(mm:0.0692948,rn:0.075899)n3:0.266515,cf:0.175819);	13.84
	chr9 21505264 21505366	(((hs:6.55062e-19,pt:3.41178e-19)n1:1.82062e-17,rh:3.34372e-18)n2:0.0859466,(mm:0.0203761,rn:0.0102144)n3:0.041264,cf:2.36011e-31);	(((hs:0.00526579,pt:0.00428144)n1:0.0168271,rh:0.0288017)n2:0.12681,(mm:0.0762382,rn:0.0762031)n3:0.263907,cf:0.184725);	13.84
	chrX 147402772 147403189	(((hs:6.56153e-19,pt:7.30089e-31)n1:0.00863517,rh:7.30089e-31)n2:0.070371,(mm:0.0220208,rn:0.0163716)n3:0.0883153,cf:0.066016);	(((hs:0.00391382,pt:0.00372949)n1:0.0140742,rh:0.0239023)n2:0.120364,(mm:0.0694279,rn:0.0750926)n3:0.275758,cf:0.187823);	13.82
	chr14 68191067 68191189	(((hs:1.87302e-17,pt:1.37297e-17)n1:0.00972833,rh:7.37287e-31)n2:0.0837039,(mm:0.00975526,rn:0.00974544)n3:0.0224196,cf:0.0274506);	(((hs:0.00324073,pt:0.003327)n1:0.0148283,rh:0.0282083)n2:0.123313,(mm:0.0670437,rn:0.0708206)n3:0.247421,cf:0.177037);	13.82
	chr5 127228210 127228279	(((hs:6.98705e-31,pt:4.27951e-18)n1:1.05808e-17,rh:6.98705e-31)n2:0.165225,(mm:2.05311e-31,rn:0.0349115)n3:0.0164219,cf:0.0937329);	(((hs:0.0034057,pt:0.0036605)n1:0.0143507,rh:0.0311626)n2:0.111548,(mm:0.0727967,rn:0.0793362)n3:0.267265,cf:0.190158);	13.81
	chr7 68725518 68725689	(((hs:4.15686e-18,pt:1.66541e-18)n1:0.00633703,rh:0.0262108)n2:0.102791,(mm:0.0144555,rn:0.0107541)n3:0.0268672,cf:0.127226);	(((hs:0.00201526,pt:0.0026062)n1:0.0165199,rh:0.0259322)n2:0.120958,(mm:0.0724968,rn:0.0932282)n3:0.23615,cf:0.167799);	13.81
	chr2 217736646 217736793	(((hs:0.00725675,pt:7.27243e-31)n1:0.00779397,rh:0.00679681)n2:0.147378,(mm:0.00920217,rn:0.0204125)n3:0.107356,cf:0.15399);	(((hs:0.00412848,pt:0.00503635)n1:0.0156811,rh:0.0287701)n2:0.12487,(mm:0.0705729,rn:0.0734384)n3:0.256961,cf:0.192643);	13.79
	chr2 163047659 163047717	(((hs:5.16148e-19,pt:2.88096e-18)n1:2.69927e-18,rh:7.74223e-19)n2:0.150023,(mm:4.96793e-18,rn:0.0181321)n3:0.0148558,cf:0.0845639);	(((hs:0.00372703,pt:0.00378134)n1:0.0156137,rh:0.0280235)n2:0.144621,(mm:0.0739389,rn:0.0848692)n3:0.271628,cf:0.181692);	13.78
	chr1 115104131 115104276	(((hs:7.17803e-31,pt:7.17803e-31)n1:0.0178631,rh:0.0142897)n2:0.143184,(mm:0.0299984,rn:0.0253278)n3:0.149516,cf:0.0234303);	(((hs:0.00294421,pt:0.00405748)n1:0.0119768,rh:0.0317925)n2:0.127929,(mm:0.068681,rn:0.0669886)n3:0.242115,cf:0.172466);	13.76
	chr21 26399075 26399136	(((hs:7.31407e-31,pt:7.31407e-31)n1:0.0415987,rh:3.7079e-19)n2:0.236302,(mm:0.0198765,rn:0.0198664)n3:0.179361,cf:4.82037e-31);	(((hs:0.00479403,pt:0.00549411)n1:0.017175,rh:0.0338548)n2:0.135128,(mm:0.0731019,rn:0.0759597)n3:0.249761,cf:0.193388);	13.75
	chr1 59351427 59351509	(((hs:6.94058e-19,pt:7.35809e-31)n1:0.0130176,rh:0)n2:0.112299,(mm:7.37309e-19,rn:7.35809e-31)n3:0.0383808,cf:0.04958);	(((hs:0.00403922,pt:0.00449028)n1:0.0157664,rh:0.026791)n2:0.130073,(mm:0.0713491,rn:0.0725105)n3:0.269604,cf:0.187896);	13.74
	chr11 80571194 80571544	(((hs:0.0030008,pt:7.10764e-31)n1:0.0038463,rh:0.0173139)n2:0.0506993,(mm:7.10764e-31,rn:0.0329623)n3:0.0208373,cf:0.0305323);	(((hs:0.0048723,pt:0.0054368)n1:0.0168583,rh:0.0295191)n2:0.141292,(mm:0.0884326,rn:0.0913531)n3:0.304428,cf:0.180166);	13.73
	chr13 91819863 91819917	(((hs:9.27074e-18,pt:8.70194e-18)n1:7.06542e-31,rh:0.058756)n2:0.145033,(mm:7.32492e-18,rn:1.48936e-17)n3:7.06542e-31,cf:0.0602882);	(((hs:0.00536392,pt:0.00483566)n1:0.0179762,rh:0.0345522)n2:0.159138,(mm:0.088201,rn:0.0955777)n3:0.293943,cf:0.202554);	13.72
	chr1 238501655 238501807	(((hs:0.00813145,pt:6.83981e-31)n1:0.0176671,rh:0.0149931)n2:0.114543,(mm:0.0352945,rn:0.0304518)n3:0.0660174,cf:0.0230862);	(((hs:0.00412618,pt:0.00418449)n1:0.0167022,rh:0.0262679)n2:0.126883,(mm:0.0748906,rn:0.0928301)n3:0.245641,cf:0.184309);	13.71
	chr5 170024704 170024818	(((hs:6.28958e-18,pt:6.20275e-18)n1:0.00930554,rh:2.16354e-31)n2:0.0690834,(mm:7.13835e-31,rn:0.00930024)n3:2.16354e-31,cf:0.0284819);	(((hs:0.00385285,pt:0.00426138)n1:0.0160147,rh:0.0328502)n2:0.135932,(mm:0.0737086,rn:0.07837)n3:0.255924,cf:0.188808);	13.71
	chr1 98554722 98555053	(((hs:8.22258e-18,pt:6.42389e-18)n1:2.30396e-31,rh:0.0127087)n2:0.0611187,(mm:0.00918099,rn:0.0292394)n3:0.0538016,cf:0.0368079);	(((hs:0.0049075,pt:0.005232)n1:0.0169879,rh:0.0317929)n2:0.130583,(mm:0.0771555,rn:0.0837512)n3:0.276792,cf:0.159444);	13.68
	chrX 20893688 20893841	(((hs:2.76735e-18,pt:7.3561e-31)n1:0.00712434,rh:0.0218861)n2:0.0929608,(mm:0.0371892,rn:0.00643943)n3:0.0426566,cf:0.0510984);	(((hs:0.00279142,pt:0.00307286)n1:0.0164886,rh:0.0218017)n2:0.110122,(mm:0.0598429,rn:0.0741388)n3:0.240183,cf:0.150705);	13.68
	chr8 62080371 62080581	(((hs:1.04583e-18,pt:7.40615e-31)n1:7.40615e-31,rh:0.00672736)n2:0.06424,(mm:0.013851,rn:0.0135931)n3:0.0139554,cf:0.0282812);	(((hs:0.00392623,pt:0.0039278)n1:0.017077,rh:0.0285128)n2:0.130382,(mm:0.0761215,rn:0.0813452)n3:0.244247,cf:0.183737);	13.67
	chr2 144412770 144412887	(((hs:1.99748e-18,pt:7.12791e-31)n1:0.0297332,rh:0.00920632)n2:0.12976,(mm:0.0175683,rn:0.0197311)n3:0.0272507,cf:0.152199);	(((hs:0.00332366,pt:0.00424609)n1:0.0148256,rh:0.0271736)n2:0.118278,(mm:0.0705144,rn:0.078649)n3:0.256506,cf:0.166247);	13.67
	chr11 109901790 109901912	(((hs:1.65743e-17,pt:1.20079e-17)n1:7.27301e-31,rh:1.70755e-19)n2:0.112843,(mm:0.0176863,rn:4.97622e-31)n3:0.0445383,cf:0.124051);	(((hs:0.00308531,pt:0.00284392)n1:0.0154356,rh:0.0299124)n2:0.12649,(mm:0.0638198,rn:0.077904)n3:0.255785,cf:0.189411);	13.67
	chr2 211933174 211933461	(((hs:0.00777196,pt:2.13471e-31)n1:0.00370425,rh:0.00415532)n2:0.0800485,(mm:0.0113494,rn:0.0198722)n3:0.0793777,cf:0.0455501);	(((hs:0.00429958,pt:0.00474394)n1:0.019448,rh:0.0295324)n2:0.140039,(mm:0.0755982,rn:0.0838056)n3:0.264699,cf:0.192909);	13.64
	chr3 108873120 108873193	(((hs:0.0336749,pt:0.0156722)n1:0.0114889,rh:0.0217691)n2:0.192282,(mm:6.74032e-31,rn:0.0316486)n3:0.0730748,cf:0.050943);	(((hs:0.00398248,pt:0.00369232)n1:0.0153011,rh:0.0272551)n2:0.118243,(mm:0.0682902,rn:0.0739208)n3:0.249113,cf:0.170006);	13.64
	chr11 131404924 131404976	(((hs:0,pt:0.0189726)n1:4.99671e-31,rh:0.0189669)n2:0.173686,(mm:0.0194986,rn:0.0428879)n3:0.0405983,cf:7.15113e-31);	(((hs:0.00558195,pt:0.00568801)n1:0.0141459,rh:0.031086)n2:0.14938,(mm:0.071347,rn:0.0733051)n3:0.259997,cf:0.209082);	13.64
	chr8 117441841 117441912	(((hs:9.31016e-19,pt:9.06669e-19)n1:4.97713e-31,rh:0.029342)n2:0.129696,(mm:0.0149829,rn:0.0450886)n3:4.97713e-31,cf:0.014624);	(((hs:0.00410734,pt:0.00421815)n1:0.016984,rh:0.0263697)n2:0.130732,(mm:0.0766705,rn:0.0771588)n3:0.266687,cf:0.16662);	13.63
	chr3 128110981 128111176	(((hs:7.32558e-31,pt:0.00537247)n1:4.99994e-31,rh:0.00533879)n2:0.0575978,(mm:0.0109138,rn:4.99994e-31)n3:0.0173681,cf:0.015624);	(((hs:0.00273427,pt:0.00354039)n1:0.0133554,rh:0.027033)n2:0.157438,(mm:0.06327,rn:0.0604684)n3:0.256933,cf:0.194177);	13.61
	chr1 191859608 191859880	(((hs:0.00818002,pt:0.00800906)n1:0.0125948,rh:0.0296184)n2:0.105324,(mm:0.0165876,rn:0.0183119)n3:0.116502,cf:0.0802453);	(((hs:0.00524777,pt:0.00584754)n1:0.0187556,rh:0.0284564)n2:0.132433,(mm:0.0741209,rn:0.0781135)n3:0.266695,cf:0.179104);	13.6
	chr13 25383279 25383525	(((hs:7.42358e-31,pt:7.42358e-31)n1:0.00859814,rh:0.00474597)n2:0.0520233,(mm:0.00856026,rn:0.0130798)n3:0.0199057,cf:0.0259298);	(((hs:0.00349188,pt:0.00366538)n1:0.0196726,rh:0.0278578)n2:0.117008,(mm:0.0756421,rn:0.0787541)n3:0.262169,cf:0.188975);	13.6
	chr7 104083680 104083766	(((hs:3.04696e-18,pt:0.0125348)n1:2.15516e-31,rh:0.0124696)n2:0.146374,(mm:7.07379e-31,rn:0.07859)n3:0.0576057,cf:0.0424894);	(((hs:0.00368858,pt:0.00398412)n1:0.0162666,rh:0.0265484)n2:0.118025,(mm:0.0655887,rn:0.0813528)n3:0.245371,cf:0.175465);	13.59
	chr7 108135657 108135870	(((hs:1.88492e-18,pt:0.00487382)n1:0,rh:0.00978898)n2:0.0947238,(mm:0.015865,rn:0.00872551)n3:0.119195,cf:0.054934);	(((hs:0.0037538,pt:0.00534589)n1:0.0162972,rh:0.0265422)n2:0.124745,(mm:0.0675099,rn:0.0776419)n3:0.255245,cf:0.18063);	13.59
	chr14 41429781 41430015	(((hs:7.13527e-31,pt:0.00456745)n1:0.0139232,rh:0.0134676)n2:0.0751167,(mm:0.0111533,rn:0.029842)n3:0.0375485,cf:0.032322);	(((hs:0.0041437,pt:0.00318968)n1:0.0196246,rh:0.0332737)n2:0.151421,(mm:0.0985001,rn:0.0975403)n3:0.285136,cf:0.172564);	13.57
	chr2 180290880 180291090	(((hs:0.00555122,pt:4.99795e-31)n1:7.14712e-31,rh:0.0290161)n2:0.159334,(mm:0.0517425,rn:0.0172782)n3:0.209837,cf:0.0132607);	(((hs:0.00402676,pt:0.00551601)n1:0.014353,rh:0.0275777)n2:0.129358,(mm:0.0677779,rn:0.0716866)n3:0.257529,cf:0.178361);	13.57
	chr3 88191793 88191854	(((hs:1.07879e-17,pt:7.7936e-18)n1:6.67265e-31,rh:0.0176086)n2:0.11565,(mm:2.30442e-18,rn:2.80337e-18)n3:0.0566941,cf:6.67265e-31);	(((hs:0.00364211,pt:0.00543425)n1:0.0174087,rh:0.0369962)n2:0.121659,(mm:0.0658777,rn:0.0805872)n3:0.244587,cf:0.177134);	13.56
	chr9 108621137 108621218	(((hs:1.87487e-18,pt:0.0135977)n1:0.013183,rh:0.013194)n2:0.159042,(mm:7.24565e-31,rn:0.0531058)n3:0.040978,cf:0.0544642);	(((hs:0.00368664,pt:0.00395737)n1:0.0153752,rh:0.0271928)n2:0.123948,(mm:0.067271,rn:0.0742415)n3:0.246575,cf:0.166508);	13.55
	chr2 137800737 137800840	(((hs:6.94385e-31,pt:6.94385e-31)n1:4.4323e-31,rh:0.0333879)n2:0.176762,(mm:0.0250448,rn:0.00825285)n3:0.112426,cf:0.0958073);	(((hs:0.0047309,pt:0.00494372)n1:0.0168459,rh:0.0313278)n2:0.14613,(mm:0.0784403,rn:0.0782175)n3:0.271396,cf:0.189023);	13.53
	chr1 191653665 191653960	(((hs:3.01636e-18,pt:4.26725e-18)n1:0.00803852,rh:0.0065053)n2:0.0625381,(mm:0.0224242,rn:0.00682464)n3:0.0411346,cf:0.0497215);	(((hs:0.00519242,pt:0.00415619)n1:0.0182403,rh:0.0283075)n2:0.129137,(mm:0.0735985,rn:0.0732608)n3:0.262414,cf:0.179113);	13.49
	chr6 139873336 139873462	(((hs:7.36314e-31,pt:7.36314e-31)n1:7.36314e-31,rh:0.00986268)n2:0.0834014,(mm:7.36314e-31,rn:0.0301862)n3:0.0198843,cf:0.0200399);	(((hs:0.00388102,pt:0.00371759)n1:0.0161194,rh:0.0267683)n2:0.119831,(mm:0.0690027,rn:0.0760864)n3:0.227661,cf:0.168008);	13.48
	chr5 163461147 163461253	(((hs:8.0314e-18,pt:3.31329e-18)n1:0.0097747,rh:7.06494e-31)n2:0.107064,(mm:0.00956497,rn:7.06494e-31)n3:0.020323,cf:0.122694);	(((hs:0.00553493,pt:0.0049233)n1:0.0189619,rh:0.029859)n2:0.137922,(mm:0.0784354,rn:0.0845836)n3:0.281084,cf:0.178347);	13.48
	chr1 88331894 88331947	(((hs:8.19208e-19,pt:2.23827e-18)n1:2.8148e-17,rh:6.54563e-18)n2:0.107104,(mm:1.50244e-18,rn:1.60596e-18)n3:0.0199501,cf:0.0194164);	(((hs:0.00427745,pt:0.00425281)n1:0.0158172,rh:0.0298789)n2:0.12217,(mm:0.0758385,rn:0.0778201)n3:0.261884,cf:0.170008);	13.47
	chr12 79764781 79765257	(((hs:0.00222127,pt:1.65936e-19)n1:0.00671084,rh:0.0044159)n2:0.0415261,(mm:0.0107652,rn:0.0251063)n3:0.034238,cf:0.01052);	(((hs:0.00465538,pt:0.00449653)n1:0.0166324,rh:0.0316599)n2:0.133762,(mm:0.0887166,rn:0.0794321)n3:0.283891,cf:0.184135);	13.46
	chr6 83438806 83439018	(((hs:0.00532496,pt:5.84397e-19)n1:0.0107638,rh:0.00519797)n2:0.102814,(mm:0.0314753,rn:0.00533018)n3:0.118342,cf:0.0881339);	(((hs:0.00399724,pt:0.00422831)n1:0.0158247,rh:0.0261581)n2:0.119056,(mm:0.0661722,rn:0.0688719)n3:0.251664,cf:0.173053);	13.46
	chr17 48566373 48566677	(((hs:0.00720143,pt:7.3475e-31)n1:0.00360481,rh:0.0107268)n2:0.0567912,(mm:0.0107776,rn:0.0144031)n3:0.0337659,cf:0.0216792);	(((hs:0.0040066,pt:0.00511025)n1:0.0192153,rh:0.0329834)n2:0.15836,(mm:0.0861689,rn:0.0833188)n3:0.284805,cf:0.181256);	13.45
	chr10 3807154 3807216	(((hs:4.61766e-20,pt:1.10923e-18)n1:7.16792e-31,rh:0.037919)n2:0.151353,(mm:0.0192917,rn:1.86752e-19)n3:0.0188856,cf:0.0204157);	(((hs:0.00480583,pt:0.00487486)n1:0.0160436,rh:0.0381438)n2:0.167136,(mm:0.0794619,rn:0.0677716)n3:0.26164,cf:0.240241);	13.44
	chr11 17785262 17785410	(((hs:7.77092e-19,pt:5.39648e-19)n1:0.00796626,rh:0.0241127)n2:0.0959855,(mm:0.0164338,rn:0.00779173)n3:0.0498656,cf:0.0430339);	(((hs:0.00357647,pt:0.0044493)n1:0.0156875,rh:0.0263272)n2:0.117076,(mm:0.070812,rn:0.0742279)n3:0.255586,cf:0.166062);	13.44
	chr7 110807777 110808071	(((hs:0.0035187,pt:0.00352636)n1:0.0212243,rh:0.010994)n2:0.0731484,(mm:2.21093e-31,rn:0.0177496)n3:0.0674536,cf:0.0434551);	(((hs:0.00367318,pt:0.00384864)n1:0.015929,rh:0.0280933)n2:0.127423,(mm:0.0702965,rn:0.0752998)n3:0.260528,cf:0.178651);	13.43
	chr20 13124472 13124734	(((hs:7.2331e-31,pt:7.2331e-31)n1:0.0192785,rh:0.0230042)n2:0.0813354,(mm:0.00414123,rn:7.2331e-31)n3:0.0511558,cf:0.0586594);	(((hs:0.00457498,pt:0.00429814)n1:0.0148611,rh:0.0334712)n2:0.124277,(mm:0.0743256,rn:0.0770953)n3:0.258345,cf:0.170457);	13.43
	chr3 89244509 89244668	(((hs:4.97867e-31,pt:0.0142085)n1:0.0184146,rh:0.0166457)n2:0.0927038,(mm:0.0065938,rn:0.00678154)n3:0.0286306,cf:0.0420194);	(((hs:0.0035964,pt:0.00494953)n1:0.0189596,rh:0.0336851)n2:0.165277,(mm:0.0808364,rn:0.0957491)n3:0.279426,cf:0.203758);	13.43
	chr14 25470522 25470641	(((hs:2.18176e-18,pt:6.49334e-19)n1:0,rh:0.0090831)n2:0.160138,(mm:0.0588043,rn:0.0187743)n3:0.115429,cf:0.111639);	(((hs:0.00454908,pt:0.00460889)n1:0.016074,rh:0.0305165)n2:0.127904,(mm:0.077498,rn:0.083275)n3:0.262988,cf:0.168349);	13.43
	chr6 106680838 106680945	(((hs:2.0944e-17,pt:2.02746e-17)n1:0.0123861,rh:2.52849e-31)n2:0.148772,(mm:0.00498186,rn:0.0201183)n3:0.117204,cf:0.0536889);	(((hs:0.00329553,pt:0.0035764)n1:0.0152261,rh:0.0254922)n2:0.123158,(mm:0.0764707,rn:0.0823555)n3:0.243069,cf:0.184137);	13.4
	chr3 191079796 191079976	(((hs:7.09862e-31,pt:7.09862e-31)n1:0.00611809,rh:0.0257016)n2:0.0816275,(mm:0.00592008,rn:0.0125583)n3:0.0449263,cf:0.0387737);	(((hs:0.00466293,pt:0.00523793)n1:0.015019,rh:0.03278)n2:0.15028,(mm:0.0846655,rn:0.0861078)n3:0.279477,cf:0.191665);	13.39
	chr15 42225203 42225416	(((hs:9.64631e-18,pt:9.33051e-18)n1:0.00910395,rh:0.0215171)n2:0.0753068,(mm:0.00530906,rn:0.0257684)n3:0.0550046,cf:0.0381904);	(((hs:0.00301737,pt:0.003367)n1:0.01188,rh:0.0305604)n2:0.10046,(mm:0.0651643,rn:0.0683704)n3:0.245914,cf:0.172204);	13.38
	chr8 116984442 116984519	(((hs:1.52234e-17,pt:1.06468e-18)n1:0.0264832,rh:0.0143434)n2:0.193742,(mm:1.8815e-18,rn:0.0397789)n3:0.0265308,cf:0.0857804);	(((hs:0.00540999,pt:0.00479442)n1:0.0169473,rh:0.0287135)n2:0.126728,(mm:0.0745455,rn:0.0784211)n3:0.270121,cf:0.170858);	13.37
	chr4 187161072 187161130	(((hs:5.93066e-18,pt:2.90719e-18)n1:0.0178355,rh:2.51382e-31)n2:0.160902,(mm:0.0558773,rn:2.51382e-31)n3:0.0762566,cf:2.51382e-31);	(((hs:0.00538577,pt:0.00448976)n1:0.0187892,rh:0.0294962)n2:0.130768,(mm:0.0748086,rn:0.0854161)n3:0.266751,cf:0.198088);	13.33
	chr17 67354642 67354774	(((hs:1.67996e-18,pt:1.71375e-18)n1:0.00847303,rh:2.37099e-31)n2:0.0709067,(mm:1.31841e-17,rn:1.18537e-17)n3:0.0612902,cf:0.0168533);	(((hs:0.00494241,pt:0.00408099)n1:0.0185664,rh:0.0271951)n2:0.115767,(mm:0.066951,rn:0.0809928)n3:0.264074,cf:0.173262);	13.31
	chr3 116264138 116264356	(((hs:1.27814e-17,pt:3.49842e-18)n1:0.0044198,rh:0.00545018)n2:0.077654,(mm:0.0147124,rn:0.0248479)n3:0.0648583,cf:0.0292772);	(((hs:0.00328785,pt:0.00318608)n1:0.0165591,rh:0.0264344)n2:0.122322,(mm:0.0721097,rn:0.0714709)n3:0.256589,cf:0.164245);	13.3
	chr14 31612980 31613041	(((hs:8.88046e-18,pt:8.21915e-18)n1:0.0177495,rh:0.0178801)n2:0.184522,(mm:0.0176632,rn:0.0954465)n3:0.0467317,cf:0.0089679);	(((hs:0.00373836,pt:0.00415988)n1:0.0129769,rh:0.0283157)n2:0.113233,(mm:0.0699706,rn:0.0745481)n3:0.247824,cf:0.165261);	13.29
	chr1 49240883 49241130	(((hs:0.00417592,pt:3.74477e-19)n1:0.00415755,rh:0.00838354)n2:0.0442595,(mm:0.0039135,rn:0.00441869)n3:0.00825683,cf:0.0300339);	(((hs:0.00372627,pt:0.00326587)n1:0.0156626,rh:0.0276005)n2:0.120893,(mm:0.0674401,rn:0.0728421)n3:0.248082,cf:0.172123);	13.29
	chr17 48427546 48427625	(((hs:7.87342e-18,pt:4.87474e-18)n1:0.0132618,rh:2.30129e-31)n2:0.178616,(mm:0.0396996,rn:0.0297899)n3:0.146235,cf:0);	(((hs:0.0044317,pt:0.00435055)n1:0.0174546,rh:0.0317287)n2:0.159709,(mm:0.0827034,rn:0.0795939)n3:0.284397,cf:0.178536);	13.27
	chr14 79036569 79036626	(((hs:1.36508e-17,pt:2.35997e-17)n1:4.99132e-31,rh:0.0185395)n2:0.149941,(mm:7.12142e-31,rn:1.5393e-18)n3:0.0754264,cf:0.0186414);	(((hs:0.00367705,pt:0.00579755)n1:0.0149518,rh:0.0316281)n2:0.133195,(mm:0.0728031,rn:0.0825844)n3:0.26684,cf:0.180193);	13.26
	chr21 15833936 15834044	(((hs:7.16321e-31,pt:0.0208177)n1:6.55792e-05,rh:0.010104)n2:0.15506,(mm:0.0201657,rn:2.21089e-31)n3:0.167559,cf:0.0448934);	(((hs:0.00385895,pt:0.00460308)n1:0.0168557,rh:0.0343982)n2:0.141307,(mm:0.0837716,rn:0.0826196)n3:0.268295,cf:0.175205);	13.25
	chrX 138109145 138109341	(((hs:4.81646e-18,pt:2.44717e-18)n1:7.21457e-31,rh:0.0159324)n2:0.0621941,(mm:0.0318567,rn:0.0052082)n3:0.0152357,cf:0.0166555);	(((hs:0.00329853,pt:0.0033622)n1:0.0139105,rh:0.0286601)n2:0.124691,(mm:0.0725014,rn:0.0768588)n3:0.255951,cf:0.178186);	13.24
	chr9 13651582 13651766	(((hs:1.94378e-17,pt:1.12693e-17)n1:0.0111448,rh:0.0234867)n2:0.0933573,(mm:5.10404e-18,rn:7.75876e-18)n3:0.0466675,cf:0.115495);	(((hs:0.00480666,pt:0.00555911)n1:0.0174899,rh:0.0257501)n2:0.126685,(mm:0.0693867,rn:0.0724739)n3:0.271813,cf:0.180756);	13.23
	chr3 144569558 144569648	(((hs:0.0241575,pt:0.0248068)n1:2.15955e-31,rh:0.0119803)n2:0.149069,(mm:0.0120672,rn:2.15955e-31)n3:0.075553,cf:0.0572025);	(((hs:0.00423443,pt:0.00464209)n1:0.0158649,rh:0.0281988)n2:0.121436,(mm:0.0675087,rn:0.0691072)n3:0.254548,cf:0.170177);	13.23
	chr10 99636777 99636949	(((hs:4.03153e-18,pt:7.05668e-31)n1:0.0239387,rh:0.0170881)n2:0.103476,(mm:4.84171e-31,rn:0.0209547)n3:0.0537365,cf:0.0418767);	(((hs:0.00315512,pt:0.00395832)n1:0.0163765,rh:0.0277419)n2:0.125025,(mm:0.0631455,rn:0.0748226)n3:0.238136,cf:0.177453);	13.22
	chr14 62321918 62322123	(((hs:1.65218e-17,pt:1.29076e-17)n1:2.27655e-18,rh:1.03261e-17)n2:0.0842536,(mm:0.0216676,rn:0.00939303)n3:0.104254,cf:0.0722385);	(((hs:0.00440585,pt:0.00576728)n1:0.0198463,rh:0.027136)n2:0.127878,(mm:0.0703413,rn:0.0758433)n3:0.277001,cf:0.179871);	13.21
	chr4 169923473 169923578	(((hs:8.49774e-18,pt:4.15493e-18)n1:2.31337e-31,rh:0.0101545)n2:0.0862417,(mm:0.0315088,rn:0.0308184)n3:4.99858e-31,cf:0);	(((hs:0.00426706,pt:0.00338076)n1:0.0137399,rh:0.0282763)n2:0.120475,(mm:0.0712983,rn:0.0752356)n3:0.243384,cf:0.176644);	13.21
	chr4 30479443 30479556	(((hs:1.32069e-17,pt:1.34631e-17)n1:7.34431e-31,rh:0.00913018)n2:0.0777763,(mm:0.00914186,rn:0.00921017)n3:0.0476986,cf:0.00878518);	(((hs:0.00513191,pt:0.00433941)n1:0.0164999,rh:0.0337359)n2:0.132564,(mm:0.0772812,rn:0.0831754)n3:0.283821,cf:0.175531);	13.21
	chr12 60615218 60615471	(((hs:0.0083196,pt:0.00835521)n1:0.0139503,rh:0.00738479)n2:0.0845983,(mm:0.0221596,rn:0.00658226)n3:0.0829593,cf:0.025566);	(((hs:0.00466083,pt:0.00324958)n1:0.0167868,rh:0.0294859)n2:0.141043,(mm:0.0725692,rn:0.0796135)n3:0.254421,cf:0.179854);	13.2
	chr15 94214102 94214154	(((hs:1.38754e-17,pt:1.51762e-17)n1:6.67158e-31,rh:0.0199345)n2:0.200191,(mm:0.0199164,rn:0.0385972)n3:0.059914,cf:0.0428072);	(((hs:0.00600954,pt:0.00494349)n1:0.0158529,rh:0.030401)n2:0.13504,(mm:0.0781465,rn:0.075258)n3:0.26992,cf:0.195475);	13.2
	chr5 172218758 172218822	(((hs:6.94931e-31,pt:6.94931e-31)n1:4.5875e-19,rh:6.94931e-31)n2:0.0932302,(mm:0.017437,rn:1.01944e-19)n3:0.0175605,cf:6.94931e-31);	(((hs:0.00418514,pt:0.00462408)n1:0.0137301,rh:0.0305082)n2:0.1338,(mm:0.0741147,rn:0.0707223)n3:0.272066,cf:0.176765);	13.19
	chr2 137088733 137088847	(((hs:0.01076,pt:0.0212118)n1:0.00756729,rh:0.0354457)n2:0.136333,(mm:3.86037e-18,rn:0.0102542)n3:0.0186704,cf:0.092371);	(((hs:0.00404179,pt:0.00483311)n1:0.0149526,rh:0.0310419)n2:0.129877,(mm:0.0706624,rn:0.0705726)n3:0.263617,cf:0.19059);	13.19
	chr18 42864113 42864234	(((hs:0.0106736,pt:7.34845e-31)n1:0.0107968,rh:0.032247)n2:0.168969,(mm:0.018579,rn:0.0132979)n3:0.105323,cf:0.0478541);	(((hs:0.00435938,pt:0.00461639)n1:0.0143477,rh:0.0277617)n2:0.125708,(mm:0.0764964,rn:0.0761906)n3:0.239256,cf:0.184847);	13.18
	chr3 117413498 117413800	(((hs:0.0034061,pt:2.40754e-31)n1:0.010347,rh:0.0137259)n2:0.0697569,(mm:0.0277305,rn:0.00383415)n3:0.0285818,cf:0.0856397);	(((hs:0.00441585,pt:0.0043723)n1:0.0147497,rh:0.029968)n2:0.126645,(mm:0.0770846,rn:0.0832982)n3:0.268869,cf:0.173712);	13.16
	chr2 44502049 44502155	(((hs:6.79642e-31,pt:6.79642e-31)n1:3.68408e-17,rh:1.18396e-17)n2:0.175546,(mm:0.0131031,rn:0.0686631)n3:0.13389,cf:0.0261089);	(((hs:0.00464317,pt:0.00464954)n1:0.0143478,rh:0.0274114)n2:0.105264,(mm:0.0883946,rn:0.0795842)n3:0.237188,cf:0.180625);	13.16
	chr2 44835735 44835895	(((hs:7.29719e-31,pt:7.29719e-31)n1:0.0125028,rh:0.0228566)n2:0.111162,(mm:0.0364743,rn:0.029515)n3:0.0843541,cf:0.00708774);	(((hs:0.00415936,pt:0.00380398)n1:0.0142789,rh:0.0278291)n2:0.114756,(mm:0.0899626,rn:0.0803546)n3:0.242153,cf:0.18297);	13.16
	chr1 179525386 179525464	(((hs:1.78508e-17,pt:5.26261e-18)n1:0.0138308,rh:6.47536e-31)n2:0.15755,(mm:0.013494,rn:0.0387843)n3:0.0174656,cf:0.0942165);	(((hs:0.00390756,pt:0.00377747)n1:0.0162721,rh:0.0293173)n2:0.124568,(mm:0.0694147,rn:0.0723159)n3:0.239959,cf:0.184827);	13.15
	chr3 158881308 158881508	(((hs:0.0108029,pt:2.45233e-31)n1:0.00612473,rh:0.0107856)n2:0.0758991,(mm:0.00527556,rn:0.0162734)n3:0.0504404,cf:0.0278152);	(((hs:0.00472434,pt:0.00429568)n1:0.0158935,rh:0.0289349)n2:0.129426,(mm:0.0634697,rn:0.0658866)n3:0.24365,cf:0.197479);	13.14
	chr13 70117470 70117775	(((hs:1.85895e-31,pt:0.00693915)n1:0.00345745,rh:0.00699668)n2:0.0741176,(mm:0.0230566,rn:0.0254387)n3:0.0484801,cf:0.0329519);	(((hs:0.00515734,pt:0.00457532)n1:0.013895,rh:0.0392546)n2:0.167805,(mm:0.0997664,rn:0.0990043)n3:0.29275,cf:0.229558);	13.14
	chrX 16136029 16136140	(((hs:1.65053e-17,pt:2.00586e-17)n1:0.0102561,rh:0.0206231)n2:0.158359,(mm:0.0330821,rn:0.0555875)n3:0.156406,cf:0.0737956);	(((hs:0.00189934,pt:0.00262916)n1:0.0124494,rh:0.0214097)n2:0.0919216,(mm:0.0625627,rn:0.064455)n3:0.236987,cf:0.154346);	13.12
	chr3 148831889 148832009	(((hs:7.05668e-31,pt:7.05668e-31)n1:0.00966364,rh:0.00958747)n2:0.095237,(mm:1.24884e-18,rn:0.0099397)n3:0.0472144,cf:0.0462467);	(((hs:0.00381117,pt:0.00419937)n1:0.0156933,rh:0.0294995)n2:0.1247,(mm:0.0783121,rn:0.0790859)n3:0.264097,cf:0.169628);	13.12
	chr1 215022528 215022735	(((hs:0.00547151,pt:0.00544651)n1:0.0100576,rh:0.0119284)n2:0.0918268,(mm:0.0177175,rn:0.0210155)n3:0.0769427,cf:0.0258022);	(((hs:0.00395673,pt:0.00470822)n1:0.0157375,rh:0.030237)n2:0.125905,(mm:0.0753655,rn:0.0858739)n3:0.296528,cf:0.164857);	13.12
	chr12 58686928 58687242	(((hs:0.00342986,pt:7.24776e-31)n1:0.0139178,rh:0.0212285)n2:0.0757715,(mm:0.0100494,rn:0.00735441)n3:0.0991836,cf:0.0135117);	(((hs:0.00423793,pt:0.00453943)n1:0.0171946,rh:0.0364246)n2:0.148233,(mm:0.0844201,rn:0.0906487)n3:0.279896,cf:0.184394);	13.1
	chr7 40783805 40783947	(((hs:2.10776e-17,pt:1.51087e-17)n1:7.39026e-31,rh:0.00746932)n2:0.108194,(mm:0.00999381,rn:0.0296815)n3:0.0641431,cf:0.072783);	(((hs:0.00329606,pt:0.00263482)n1:0.0144239,rh:0.0291722)n2:0.142395,(mm:0.0728234,rn:0.0813854)n3:0.261375,cf:0.17869);	13.09
	chr8 118935187 118935246	(((hs:1.3675e-17,pt:2.27738e-17)n1:0.0171195,rh:6.97338e-20)n2:0.096198,(mm:6.95777e-31,rn:0.0175238)n3:5.42562e-19,cf:1.42401e-19);	(((hs:0.00349057,pt:0.00453106)n1:0.0156687,rh:0.0287021)n2:0.120423,(mm:0.0667366,rn:0.0728036)n3:0.249763,cf:0.180535);	13.09
	chr6 91857171 91857463	(((hs:7.16496e-31,pt:0.00783514)n1:0.00781245,rh:0.0158161)n2:0.0671063,(mm:0.00402342,rn:0.0234034)n3:0.0611252,cf:0.0250242);	(((hs:0.00492076,pt:0.00498641)n1:0.013863,rh:0.0303176)n2:0.12682,(mm:0.0766881,rn:0.0819712)n3:0.287477,cf:0.167097);	13.08
	chr20 13283964 13284212	(((hs:1.80405e-17,pt:1.9515e-17)n1:0.00892578,rh:0.0084229)n2:0.0814231,(mm:0.0194224,rn:0.00716306)n3:0.0679165,cf:0.0628355);	(((hs:0.0040092,pt:0.0034867)n1:0.0146108,rh:0.0304409)n2:0.122012,(mm:0.0752773,rn:0.0736558)n3:0.249085,cf:0.171111);	13.07
	chr10 130499921 130500022	(((hs:0.0102647,pt:7.43726e-31)n1:0.0206172,rh:0.0105747)n2:0.126441,(mm:1.47979e-18,rn:0.0105558)n3:0.0570937,cf:0.0240291);	(((hs:0.00527548,pt:0.0049235)n1:0.0159975,rh:0.031712)n2:0.174148,(mm:0.0568771,rn:0.0683394)n3:0.270256,cf:0.205919);	13.06
	chr14 36477598 36477658	(((hs:1.47092e-17,pt:1.37983e-17)n1:0.0304949,rh:0.0478436)n2:0.194016,(mm:0.0186073,rn:4.92379e-31)n3:0.0708772,cf:0.0735471);	(((hs:0.00396931,pt:0.00407028)n1:0.0127905,rh:0.0272658)n2:0.116555,(mm:0.0772802,rn:0.0874598)n3:0.258881,cf:0.16563);	13.04
	chr5 153467542 153467602	(((hs:3.41582e-19,pt:2.85673e-18)n1:8.20765e-19,rh:2.20376e-18)n2:0.0923778,(mm:0.017356,rn:7.40174e-31)n3:0.0177632,cf:7.40174e-31);	(((hs:0.0040756,pt:0.00479788)n1:0.0150662,rh:0.0269778)n2:0.134834,(mm:0.0681288,rn:0.0685142)n3:0.281867,cf:0.159416);	13.04
	chr14 25083370 25083438	(((hs:6.93735e-18,pt:1.0117e-17)n1:0.00837162,rh:0.0555427)n2:0.157421,(mm:0.0152477,rn:0.0301598)n3:0.0309294,cf:0.0970128);	(((hs:0.00411824,pt:0.00432634)n1:0.0152781,rh:0.0306583)n2:0.128702,(mm:0.0748211,rn:0.0852014)n3:0.259944,cf:0.163841);	13.04
	chr3 88499589 88499828	(((hs:7.05877e-31,pt:0.00895914)n1:0.0175315,rh:0.039583)n2:0.114704,(mm:0.0144708,rn:0.0405237)n3:0.0978058,cf:0.0717686);	(((hs:0.00507008,pt:0.00594502)n1:0.0167016,rh:0.037435)n2:0.136485,(mm:0.0650134,rn:0.0745106)n3:0.252311,cf:0.17427);	13.04
	chr6 102007165 102007280	(((hs:5.80851e-18,pt:4.31594e-18)n1:7.11557e-31,rh:0.00957361)n2:0.114127,(mm:0.0516697,rn:0.036084)n3:0.0633117,cf:0.0192697);	(((hs:0.00373285,pt:0.00315475)n1:0.0170619,rh:0.0334005)n2:0.134482,(mm:0.0809563,rn:0.0726297)n3:0.283095,cf:0.17233);	13.03
	chr14 28569156 28569469	(((hs:5.53258e-18,pt:7.30512e-31)n1:0.0024212,rh:0.011106)n2:0.0543253,(mm:0.0134656,rn:2.32181e-31)n3:0.0566107,cf:0.0213882);	(((hs:0.00294052,pt:0.00402706)n1:0.019563,rh:0.0282598)n2:0.130396,(mm:0.0840646,rn:0.0852825)n3:0.268946,cf:0.167846);	13.03
	chr5 134704519 134704685	(((hs:0.00820297,pt:1.89276e-31)n1:0.00819931,rh:0.00822827)n2:0.0795214,(mm:0.016375,rn:6.86794e-31)n3:0.0348355,cf:0.0277043);	(((hs:0.00394879,pt:0.00377675)n1:0.0155067,rh:0.028272)n2:0.134659,(mm:0.072496,rn:0.0798459)n3:0.251616,cf:0.191632);	13.01
	chr16 7783505 7783908	(((hs:0.00517801,pt:0.00256916)n1:0.00514474,rh:0.0055974)n2:0.0370089,(mm:0.0051358,rn:0.00256916)n3:0.0345104,cf:0.00576336);	(((hs:0.00672328,pt:0.00611943)n1:0.0200891,rh:0.0357815)n2:0.143263,(mm:0.0738833,rn:0.0806233)n3:0.285022,cf:0.191848);	13
	chrX 16894242 16894342	(((hs:0.0136489,pt:6.98557e-31)n1:0.0138498,rh:0.0139047)n2:0.163656,(mm:0.0362231,rn:0.0552979)n3:0.0986171,cf:0.0083118);	(((hs:0.00273165,pt:0.0023038)n1:0.0126697,rh:0.0233295)n2:0.101521,(mm:0.0609376,rn:0.0675104)n3:0.233691,cf:0.158087);	13
	chr9 13135795 13136206	(((hs:6.94509e-31,pt:0.00269142)n1:0.00964476,rh:0.0265801)n2:0.0696879,(mm:0.00483718,rn:0.00852336)n3:0.0785143,cf:0.0696739);	(((hs:0.00404812,pt:0.00446277)n1:0.0178558,rh:0.0281893)n2:0.131,(mm:0.0749076,rn:0.0797843)n3:0.269161,cf:0.195344);	13
	chr9 21731181 21731450	(((hs:0.00404349,pt:0.00833698)n1:0.010879,rh:0.027221)n2:0.101009,(mm:0.0169157,rn:0.0120635)n3:0.120109,cf:0.0249282);	(((hs:0.00510568,pt:0.00439031)n1:0.0157745,rh:0.0259182)n2:0.122994,(mm:0.0697488,rn:0.0761296)n3:0.258643,cf:0.172822);	12.99
	chr14 75415320 75415469	(((hs:0.00702878,pt:0.00703557)n1:0.00706549,rh:7.10385e-31)n2:0.0845826,(mm:0.0143425,rn:0.014345)n3:0.0337106,cf:0.0284177);	(((hs:0.00365508,pt:0.00414204)n1:0.0165235,rh:0.0297542)n2:0.125012,(mm:0.071656,rn:0.0789806)n3:0.251064,cf:0.177182);	12.99
	chr7 120092975 120093071	(((hs:1.98105e-18,pt:6.45017e-19)n1:0.0106671,rh:6.98927e-31)n2:0.0679669,(mm:4.33354e-18,rn:5.86976e-18)n3:0.0323782,cf:6.98927e-31);	(((hs:0.00389114,pt:0.00445362)n1:0.0164267,rh:0.0294513)n2:0.141935,(mm:0.0757372,rn:0.0846149)n3:0.265292,cf:0.200002);	12.97
	chr6 120210271 120210479	(((hs:6.84879e-31,pt:0.00523194)n1:0.0144954,rh:0.0234499)n2:0.0959664,(mm:0.045435,rn:0.00381786)n3:0.0708845,cf:0.0746465);	(((hs:0.00379079,pt:0.00322774)n1:0.0147308,rh:0.0303658)n2:0.136674,(mm:0.080371,rn:0.0817566)n3:0.270554,cf:0.172033);	12.96
	chr18 51255684 51255798	(((hs:0.0114871,pt:1.95746e-18)n1:0.010893,rh:6.89659e-31)n2:0.125319,(mm:0.0104401,rn:4.96219e-31)n3:0.0918956,cf:0.0439738);	(((hs:0.00326968,pt:0.00346772)n1:0.0178913,rh:0.0278357)n2:0.134403,(mm:0.0782218,rn:0.0771994)n3:0.272663,cf:0.17855);	12.95
	chr17 45018902 45018975	(((hs:7.22415e-31,pt:7.22415e-31)n1:0.0107715,rh:0.0328487)n2:0.154966,(mm:0.0146436,rn:7.22415e-31)n3:0.084588,cf:0.059742);	(((hs:0.00268374,pt:0.00243364)n1:0.0131176,rh:0.0251548)n2:0.112322,(mm:0.066541,rn:0.0709739)n3:0.230518,cf:0.180035);	12.92
	chr5 44466474 44466648	(((hs:2.07148e-31,pt:0.0191)n1:0.00627078,rh:2.07148e-31)n2:0.0978298,(mm:0.0209829,rn:0.0436569)n3:0.0246714,cf:0.0602124);	(((hs:0.00399357,pt:0.00407719)n1:0.0150982,rh:0.0333657)n2:0.139456,(mm:0.0761266,rn:0.078079)n3:0.276221,cf:0.186799);	12.91
	chr8 106170849 106170937	(((hs:0.0117385,pt:0.0120631)n1:0.0240374,rh:0.0525414)n2:0.143085,(mm:1.9636e-17,rn:1.96201e-17)n3:0.0131972,cf:0.0920961);	(((hs:0.00439776,pt:0.00385396)n1:0.0160781,rh:0.0271331)n2:0.120585,(mm:0.0742485,rn:0.0754278)n3:0.27505,cf:0.173494);	12.91
	chr6 130354459 130354543	(((hs:0,pt:0.0139892)n1:4.97403e-31,rh:0.0288864)n2:0.140595,(mm:0.013381,rn:4.97403e-31)n3:0.0137587,cf:0.0644619);	(((hs:0.00398022,pt:0.00496311)n1:0.0155207,rh:0.0260579)n2:0.146216,(mm:0.0795642,rn:0.0769551)n3:0.229902,cf:0.210155);	12.9
	chr14 36543250 36543573	(((hs:2.24633e-18,pt:1.3371e-18)n1:0.00645741,rh:0.00319573)n2:0.0527828,(mm:0.0195556,rn:0.00315821)n3:0.0672417,cf:0.0216095);	(((hs:0.00393409,pt:0.0040233)n1:0.0130165,rh:0.0273845)n2:0.117732,(mm:0.0771243,rn:0.0889752)n3:0.263113,cf:0.164185);	12.9
	chr3 67544300 67544563	(((hs:7.19814e-31,pt:0.00415127)n1:0.00875394,rh:0.0125823)n2:0.0949835,(mm:0.00974711,rn:0.0334797)n3:0.0866048,cf:0.0309985);	(((hs:0.00549696,pt:0.00462118)n1:0.0209377,rh:0.0266354)n2:0.141057,(mm:0.0712063,rn:0.0752997)n3:0.267816,cf:0.181764);	12.9
	chr10 83394903 83395075	(((hs:0.00620807,pt:7.07261e-31)n1:0.00612171,rh:0.00618291)n2:0.111326,(mm:0.00611431,rn:0.0379854)n3:0.0856727,cf:0.0982167);	(((hs:0.00522983,pt:0.00547265)n1:0.0162178,rh:0.0332578)n2:0.142454,(mm:0.0865871,rn:0.0875657)n3:0.276228,cf:0.183218);	12.88
	chr2 68354566 68354728	(((hs:7.28844e-31,pt:0.00890195)n1:4.99147e-31,rh:0.00877527)n2:0.119311,(mm:0.0277077,rn:0.00917048)n3:0.0894034,cf:0.0322401);	(((hs:0.00306551,pt:0.00461878)n1:0.0182238,rh:0.0305084)n2:0.132504,(mm:0.0712627,rn:0.0888272)n3:0.279786,cf:0.172447);	12.88
	chr1 72702896 72703028	(((hs:0.0166441,pt:1.90831e-31)n1:0.00330018,rh:0.0398707)n2:0.13309,(mm:0.0493214,rn:0.0359281)n3:0.0275391,cf:0.0361355);	(((hs:0.00289511,pt:0.003993)n1:0.0166886,rh:0.0323974)n2:0.160686,(mm:0.0760113,rn:0.0804932)n3:0.327126,cf:0.18538);	12.88
	chr3 82041930 82042007	(((hs:2.68235e-18,pt:2.09559e-18)n1:6.89333e-31,rh:0.0416088)n2:0.115683,(mm:0.0558707,rn:0)n3:6.89333e-31,cf:0.0271972);	(((hs:0.00281435,pt:0.00385836)n1:0.019013,rh:0.0352316)n2:0.132614,(mm:0.0729523,rn:0.0862414)n3:0.264227,cf:0.187056);	12.87
	chr3 119882138 119882196	(((hs:5.19555e-18,pt:2.70602e-18)n1:2.0077e-31,rh:0.0384264)n2:0.22756,(mm:0.0410375,rn:0.0173389)n3:0.124825,cf:0.0177197);	(((hs:0.00375421,pt:0.00433961)n1:0.0153151,rh:0.0297639)n2:0.1321,(mm:0.0694779,rn:0.0710707)n3:0.255047,cf:0.171665);	12.86
	chr2 210211138 210211241	(((hs:0.0102808,pt:7.26405e-31)n1:0.0207818,rh:7.26405e-31)n2:0.132203,(mm:0.0100686,rn:0.0206278)n3:0.0657625,cf:0.0806494);	(((hs:0.0031501,pt:0.00426841)n1:0.0137986,rh:0.0281133)n2:0.131578,(mm:0.0764988,rn:0.0769846)n3:0.269048,cf:0.177458);	12.86
	chr7 19106076 19106145	(((hs:6.84424e-31,pt:2.91684e-19)n1:1.227e-18,rh:6.84424e-31)n2:0.125019,(mm:7.93861e-18,rn:8.06462e-18)n3:0.0687398,cf:0.0439544);	(((hs:0.00630538,pt:0.00677651)n1:0.0155604,rh:0.0323049)n2:0.125762,(mm:0.0748351,rn:0.08902)n3:0.274236,cf:0.164674);	12.86
	chr14 86413088 86413311	(((hs:0.00466392,pt:0.00474747)n1:6.97238e-31,rh:0.0140715)n2:0.109591,(mm:0.0196079,rn:0.0490391)n3:0.135711,cf:0.0339747);	(((hs:0.00520388,pt:0.00633133)n1:0.0153305,rh:0.0298668)n2:0.142715,(mm:0.0839544,rn:0.0947914)n3:0.283436,cf:0.183848);	12.84
	chr3 172521614 172521816	(((hs:0.0112213,pt:7.36898e-31)n1:0.0110437,rh:7.36898e-31)n2:0.0925623,(mm:0.0282198,rn:0.0226722)n3:0.0891944,cf:0.0286932);	(((hs:0.00350972,pt:0.00401211)n1:0.0142309,rh:0.0274986)n2:0.127154,(mm:0.075101,rn:0.0817953)n3:0.256504,cf:0.187514);	12.84
	chr3 61873256 61873411	(((hs:1.31552e-17,pt:6.85252e-31)n1:0.00674042,rh:6.85252e-31)n2:0.0916647,(mm:0.0147885,rn:0.019264)n3:0.0753324,cf:0.0212889);	(((hs:0.00537116,pt:0.00543435)n1:0.0163836,rh:0.0289013)n2:0.148333,(mm:0.0763716,rn:0.0819511)n3:0.268486,cf:0.188692);	12.83
	chr2 6621884 6622261	(((hs:0.0113951,pt:4.97765e-31)n1:0,rh:0.00853425)n2:0.04164,(mm:0.00571339,rn:4.97765e-31)n3:0.0294727,cf:0.0198788);	(((hs:0.00484677,pt:0.00482441)n1:0.0155612,rh:0.03192)n2:0.150174,(mm:0.073847,rn:0.0735655)n3:0.288197,cf:0.203495);	12.83
	chr7 3274175 3274359	(((hs:4.14876e-18,pt:7.40083e-31)n1:4.98249e-31,rh:0.00595099)n2:0.0698114,(mm:0.0122149,rn:0.00580087)n3:0.0638535,cf:0.0182719);	(((hs:0.00766929,pt:0.00722629)n1:0.0177808,rh:0.0306107)n2:0.135246,(mm:0.0630431,rn:0.077306)n3:0.230191,cf:0.19938);	12.81
	chr5 43806069 43806142	(((hs:1.38254e-18,pt:7.30667e-31)n1:0.013805,rh:7.30667e-31)n2:0.126806,(mm:0.0139186,rn:4.8161e-31)n3:0.0713949,cf:0.0156687);	(((hs:0.00423058,pt:0.003616)n1:0.01472,rh:0.0314624)n2:0.127881,(mm:0.0645205,rn:0.081979)n3:0.25215,cf:0.165818);	12.8
	chr4 97584323 97584395	(((hs:1.94015e-17,pt:1.24718e-17)n1:0.0445669,rh:7.13295e-31)n2:0.196424,(mm:0.0287627,rn:0.014041)n3:0.0747539,cf:0.127658);	(((hs:0.00550376,pt:0.00426094)n1:0.0204806,rh:0.0281914)n2:0.146071,(mm:0.0821319,rn:0.0935863)n3:0.310175,cf:0.178391);	12.8
	chr2 77365482 77365575	(((hs:7.12405e-31,pt:0.011725)n1:7.12405e-31,rh:0.0622482)n2:0.157004,(mm:0.0354133,rn:0.0355141)n3:0.0316116,cf:0.0315223);	(((hs:0.00598267,pt:0.00507247)n1:0.0138482,rh:0.0343029)n2:0.137966,(mm:0.0867434,rn:0.0860548)n3:0.303558,cf:0.171151);	12.78
	chr8 106517207 106517496	(((hs:6.74052e-18,pt:4.91496e-18)n1:0.0183291,rh:0.026581)n2:0.063306,(mm:2.39474e-18,rn:0.00358362)n3:0.0378932,cf:0.0732436);	(((hs:0.00458362,pt:0.00405147)n1:0.0158366,rh:0.0283145)n2:0.1294,(mm:0.079501,rn:0.0764916)n3:0.281525,cf:0.170693);	12.78
	chr8 130195349 130195611	(((hs:7.4628e-31,pt:0.00409041)n1:4.9973e-31,rh:0.00826314)n2:0.0623104,(mm:0.0167143,rn:0.0124456)n3:0.0203403,cf:0.0664645);	(((hs:0.00558068,pt:0.00543186)n1:0.0177698,rh:0.0292135)n2:0.129287,(mm:0.0712802,rn:0.0798059)n3:0.26879,cf:0.187628);	12.77
	chr4 142439447 142439581	(((hs:1.94939e-31,pt:0.00794962)n1:0.00797575,rh:0.0243494)n2:0.15171,(mm:0.01567,rn:0.0325625)n3:0.126926,cf:0.0400682);	(((hs:0.0040196,pt:0.00419388)n1:0.0178331,rh:0.0273125)n2:0.146804,(mm:0.0727975,rn:0.0803422)n3:0.259973,cf:0.210193);	12.77
	chr3 70267748 70267848	(((hs:3.35035e-18,pt:1.8792e-18)n1:0,rh:0.0236195)n2:0.115203,(mm:3.94633e-18,rn:3.43626e-18)n3:0.0892635,cf:0.0298813);	(((hs:0.00442074,pt:0.00439402)n1:0.0154022,rh:0.0280715)n2:0.135699,(mm:0.0690804,rn:0.07069)n3:0.268714,cf:0.189235);	12.77
	chr1 97435238 97435480	(((hs:0.00694596,pt:7.05213e-31)n1:7.98434e-18,rh:7.05213e-31)n2:0.185354,(mm:0.0889418,rn:0.0132792)n3:0.298993,cf:0.202032);	(((hs:0.00489392,pt:0.00534058)n1:0.0161363,rh:0.0273694)n2:0.126729,(mm:0.0780258,rn:0.0851)n3:0.278338,cf:0.171605);	12.74
	chr7 140913859 140913976	(((hs:2.04972e-18,pt:3.9144e-18)n1:2.96265e-17,rh:1.01924e-17)n2:0.100044,(mm:7.45598e-31,rn:0.0185096)n3:0.0693111,cf:0.042556);	(((hs:0.00559436,pt:0.00501698)n1:0.0167828,rh:0.0304698)n2:0.132162,(mm:0.0684806,rn:0.0650216)n3:0.226727,cf:0.194836);	12.74
	chr2 164044353 164044443	(((hs:2.7724e-18,pt:7.26994e-31)n1:7.11881e-18,rh:0.0129389)n2:0.123274,(mm:0.0256631,rn:7.26994e-31)n3:0.0372819,cf:0.0885706);	(((hs:0.00456263,pt:0.00410885)n1:0.0132328,rh:0.0276264)n2:0.12368,(mm:0.072735,rn:0.083277)n3:0.278191,cf:0.173577);	12.74
	chrX 119332446 119332551	(((hs:1.29975e-18,pt:8.46191e-19)n1:7.3361e-31,rh:0.0109202)n2:0.0813644,(mm:0.0111536,rn:4.99468e-31)n3:0.0346623,cf:0.0339806);	(((hs:0.00169063,pt:0.00209999)n1:0.0138187,rh:0.0252895)n2:0.100264,(mm:0.0586221,rn:0.0664335)n3:0.238016,cf:0.158024);	12.73
	chr4 84893923 84893997	(((hs:1.58365e-18,pt:6.82057e-31)n1:4.74577e-31,rh:0.0295619)n2:0.152587,(mm:1.76034e-17,rn:1.78828e-17)n3:0.115929,cf:0.0292218);	(((hs:0.00515584,pt:0.00398829)n1:0.0138713,rh:0.0317)n2:0.125281,(mm:0.0736749,rn:0.0967035)n3:0.267505,cf:0.172569);	12.73
	chr11 125988449 125988600	(((hs:3.24688e-18,pt:6.31049e-19)n1:7.35434e-31,rh:3.58113e-19)n2:0.0736532,(mm:7.35434e-31,rn:0.00713218)n3:0.0592636,cf:0.0283171);	(((hs:0.00478502,pt:0.00475379)n1:0.0163143,rh:0.0322072)n2:0.134911,(mm:0.0652397,rn:0.0665364)n3:0.235486,cf:0.196996);	12.73
	chr2 204800437 204800642	(((hs:0.0100307,pt:2.10634e-31)n1:4.99655e-31,rh:0.0305328)n2:0.0698278,(mm:0.00992725,rn:0.00992894)n3:0.052464,cf:0.0305998);	(((hs:0.0041694,pt:0.00391649)n1:0.0168403,rh:0.0276824)n2:0.122494,(mm:0.0659924,rn:0.0712918)n3:0.247176,cf:0.176676);	12.73
	chr12 101536498 101536557	(((hs:4.45119e-18,pt:4.11298e-18)n1:0.0183874,rh:7.39706e-31)n2:0.100424,(mm:7.39706e-31,rn:7.39706e-31)n3:0.037629,cf:0.0377891);	(((hs:0.00381489,pt:0.00451421)n1:0.0147562,rh:0.0284546)n2:0.126533,(mm:0.07231,rn:0.0762853)n3:0.2501,cf:0.186837);	12.71
	chr11 14590149 14590388	(((hs:0.00440248,pt:0.0043978)n1:0.0172977,rh:0.0145568)n2:0.0775251,(mm:0.03423,rn:0.020663)n3:0.0210454,cf:0.0618772);	(((hs:0.00383528,pt:0.00393374)n1:0.015764,rh:0.0237118)n2:0.110335,(mm:0.0704831,rn:0.0660678)n3:0.260371,cf:0.186188);	12.71
	chr14 29874861 29875050	(((hs:0,pt:0.0117666)n1:0.0166008,rh:0.0132287)n2:0.167083,(mm:0.0603091,rn:0.0115373)n3:0.208638,cf:0.0360176);	(((hs:0.00447229,pt:0.00392768)n1:0.014298,rh:0.0289804)n2:0.114832,(mm:0.0693405,rn:0.0712575)n3:0.25656,cf:0.155186);	12.71
	chr12 16289149 16289356	(((hs:7.30898e-31,pt:0.0240559)n1:0.0223553,rh:0.00702856)n2:0.119051,(mm:0.0412208,rn:0.0240613)n3:0.0827458,cf:0.095598);	(((hs:0.00492977,pt:0.0054062)n1:0.0179057,rh:0.0289442)n2:0.125875,(mm:0.0745571,rn:0.0877668)n3:0.271879,cf:0.175739);	12.7
	chr11 116459545 116459699	(((hs:0.00708432,pt:0.00708432)n1:0.00707028,rh:2.40414e-31)n2:0.0837442,(mm:0.022769,rn:0.00525855)n3:0.043854,cf:0.0387734);	(((hs:0.00315125,pt:0.00330006)n1:0.0145655,rh:0.0257596)n2:0.112715,(mm:0.0677053,rn:0.0772853)n3:0.248749,cf:0.17324);	12.7
	chr1 118830634 118830758	(((hs:0.00887007,pt:2.82827e-18)n1:7.40463e-31,rh:6.37956e-19)n2:0.0546812,(mm:4.99813e-18,rn:5.21215e-18)n3:0.0269986,cf:1.25039e-18);	(((hs:0.00464337,pt:0.00564137)n1:0.0145497,rh:0.0332931)n2:0.132156,(mm:0.0763881,rn:0.0834136)n3:0.266367,cf:0.173228);	12.69
	chrX 104477778 104477940	(((hs:0.00683467,pt:3.11197e-18)n1:0.0191087,rh:0.00930131)n2:0.115192,(mm:2.3919e-31,rn:0.0345541)n3:0.0775067,cf:0.110577);	(((hs:0.00244614,pt:0.00384009)n1:0.0132103,rh:0.0271656)n2:0.114654,(mm:0.0683837,rn:0.0721857)n3:0.254365,cf:0.157339);	12.69
	chr8 130183475 130183709	(((hs:0.00442035,pt:0.0136367)n1:0.0240066,rh:0.013084)n2:0.08922,(mm:0.0123631,rn:0.0295844)n3:0.0689203,cf:0.0626484);	(((hs:0.00561249,pt:0.00555318)n1:0.0178717,rh:0.029519)n2:0.130213,(mm:0.0716007,rn:0.0800332)n3:0.270026,cf:0.186953);	12.68
	chr9 13636232 13636290	(((hs:7.28068e-31,pt:7.28068e-31)n1:0.0181411,rh:0.0378566)n2:0.222149,(mm:0.0175668,rn:0.0186167)n3:0.088226,cf:0.051791);	(((hs:0.00472216,pt:0.00559394)n1:0.0174141,rh:0.0259015)n2:0.126689,(mm:0.0697801,rn:0.0726866)n3:0.270683,cf:0.180238);	12.68
	chr11 42298234 42298314	(((hs:6.76179e-31,pt:0.014093)n1:4.75803e-18,rh:9.67158e-19)n2:0.116531,(mm:1.70633e-17,rn:2.30008e-17)n3:0.0610706,cf:0.0394606);	(((hs:0.00434283,pt:0.00614147)n1:0.0186142,rh:0.0297119)n2:0.144627,(mm:0.0736777,rn:0.0784555)n3:0.285884,cf:0.190801);	12.68
	chr16 78352179 78352298	(((hs:7.42823e-31,pt:7.42823e-31)n1:4.98487e-31,rh:0.0300778)n2:0.196644,(mm:0.0370115,rn:0.0558403)n3:0.110698,cf:0.0630277);	(((hs:0.00632941,pt:0.00679652)n1:0.0197511,rh:0.0339849)n2:0.147268,(mm:0.071306,rn:0.0775678)n3:0.280415,cf:0.190154);	12.68
	chr15 51584541 51584594	(((hs:4.35409e-18,pt:5.2582e-18)n1:0.0198856,rh:6.89549e-31)n2:0.127226,(mm:2.35497e-17,rn:2.29665e-17)n3:0.0802406,cf:1.89629e-31);	(((hs:0.00548938,pt:0.00609914)n1:0.0170367,rh:0.0319028)n2:0.12708,(mm:0.0706364,rn:0.075853)n3:0.284429,cf:0.180484);	12.67
	chr15 36243614 36243735	(((hs:6.43202e-18,pt:6.80423e-31)n1:4.42411e-19,rh:6.80423e-31)n2:0.17005,(mm:0.0235162,rn:0.031616)n3:0.0293187,cf:0.0726585);	(((hs:0.00456497,pt:0.00469995)n1:0.0157151,rh:0.0314748)n2:0.12148,(mm:0.0679455,rn:0.0779024)n3:0.239837,cf:0.185177);	12.67
	chr2 150450236 150450369	(((hs:2.07502e-18,pt:4.32297e-18)n1:1.18978e-18,rh:2.22324e-18)n2:0.102476,(mm:2.43616e-31,rn:0.0171167)n3:0.0495345,cf:0.059133);	(((hs:0.00441496,pt:0.00415867)n1:0.01792,rh:0.0309901)n2:0.15118,(mm:0.0826,rn:0.0767188)n3:0.269814,cf:0.189042);	12.67
	chr5 4630332 4630600	(((hs:1.0028e-17,pt:7.95044e-18)n1:7.42065e-31,rh:7.42065e-31)n2:0.0605342,(mm:1.70634e-17,rn:1.82918e-17)n3:0.0238611,cf:0.0555198);	(((hs:0.00619676,pt:0.00575297)n1:0.0151539,rh:0.0395144)n2:0.218586,(mm:0.0890186,rn:0.0791382)n3:0.28296,cf:0.258146);	12.67
	chr2 6473324 6473411	(((hs:6.43792e-18,pt:8.07507e-18)n1:7.32057e-31,rh:7.32057e-31)n2:0.11321,(mm:7.32057e-31,rn:7.32057e-31)n3:0.062004,cf:0.0621813);	(((hs:0.00480772,pt:0.00439611)n1:0.0147081,rh:0.0313977)n2:0.149041,(mm:0.0736105,rn:0.0724046)n3:0.291591,cf:0.196854);	12.65
	chr20 40547131 40547262	(((hs:7.00738e-31,pt:0.00893121)n1:0.00978924,rh:0.036667)n2:0.136279,(mm:0.0183981,rn:0.00922739)n3:0.0580718,cf:0.0504466);	(((hs:0.00459794,pt:0.00576767)n1:0.0170573,rh:0.0298975)n2:0.133552,(mm:0.068593,rn:0.0727396)n3:0.248268,cf:0.189604);	12.64
	chr13 79591453 79591673	(((hs:6.19122e-18,pt:1.29622e-18)n1:2.24166e-31,rh:0.0093554)n2:0.0770558,(mm:0.0187642,rn:0)n3:0.0999893,cf:0.0517939);	(((hs:0.00351788,pt:0.00435849)n1:0.0171618,rh:0.0278882)n2:0.132332,(mm:0.0778983,rn:0.0806521)n3:0.248881,cf:0.182385);	12.62
	chr6 50715920 50716144	(((hs:0.00467646,pt:1.72142e-18)n1:0.0318883,rh:0.0308489)n2:0.0912036,(mm:0.0229565,rn:0.0098894)n3:0.0672511,cf:0.0442551);	(((hs:0.00414629,pt:0.00422055)n1:0.0171754,rh:0.0316463)n2:0.13043,(mm:0.0795807,rn:0.0750886)n3:0.273681,cf:0.178065);	12.61
	chr14 67821247 67821353	(((hs:7.22686e-31,pt:7.22686e-31)n1:0.0215159,rh:0.0209346)n2:0.103477,(mm:0.010561,rn:7.22686e-31)n3:0.0110603,cf:0.0562604);	(((hs:0.00294334,pt:0.00265832)n1:0.0146414,rh:0.025493)n2:0.111342,(mm:0.0655361,rn:0.0787455)n3:0.23905,cf:0.162777);	12.61
	chr2 44556700 44557063	(((hs:0.00593945,pt:2.10895e-31)n1:0.00597353,rh:0.0180586)n2:0.0603634,(mm:0.0305123,rn:0.01602)n3:0.0266118,cf:0.0783545);	(((hs:0.00437325,pt:0.00405248)n1:0.013857,rh:0.0278267)n2:0.105494,(mm:0.0909007,rn:0.0814007)n3:0.241019,cf:0.181552);	12.61
	chr3 7520378 7520551	(((hs:0.0186817,pt:0.00629515)n1:0.01152,rh:0.02618)n2:0.0886873,(mm:4.36901e-18,rn:3.76075e-18)n3:0.0479068,cf:0.0295784);	(((hs:0.00556265,pt:0.0060195)n1:0.0164994,rh:0.0322467)n2:0.154288,(mm:0.0769485,rn:0.0868991)n3:0.302723,cf:0.196992);	12.6
	chr9 77291276 77291450	(((hs:6.95537e-31,pt:6.95537e-31)n1:6.95537e-31,rh:0.0185949)n2:0.101079,(mm:0.0130855,rn:0.0375672)n3:0.0497791,cf:0.0631627);	(((hs:0.00435317,pt:0.00482462)n1:0.0155166,rh:0.0308696)n2:0.129436,(mm:0.0744215,rn:0.0784494)n3:0.256392,cf:0.183894);	12.6
	chr11 108982272 108982427	(((hs:0.0137198,pt:7.40558e-31)n1:0,rh:7.40558e-31)n2:0.0494807,(mm:7.40558e-31,rn:0.0137406)n3:0.0068813,cf:0.0137629);	(((hs:0.00460018,pt:0.00499214)n1:0.0180506,rh:0.0301009)n2:0.125423,(mm:0.0677227,rn:0.0754084)n3:0.252485,cf:0.186172);	12.6
	chr3 112121640 112121697	(((hs:2.78769e-18,pt:7.46065e-18)n1:4.2286e-18,rh:7.32047e-18)n2:0.114984,(mm:0.0357937,rn:0.0173358)n3:0.0177291,cf:0);	(((hs:0.00471645,pt:0.00473819)n1:0.0156378,rh:0.0314893)n2:0.129864,(mm:0.0780276,rn:0.0803372)n3:0.265838,cf:0.176698);	12.59
	chr4 108158937 108159110	(((hs:7.32015e-31,pt:0.00617738)n1:2.39701e-31,rh:0.0250685)n2:0.069881,(mm:0.00937666,rn:0.00912916)n3:0.024561,cf:0.0288556);	(((hs:0.00408512,pt:0.00347699)n1:0.0171798,rh:0.0327499)n2:0.150227,(mm:0.0759248,rn:0.0906162)n3:0.286223,cf:0.16607);	12.58
	chr6 91138566 91138778	(((hs:7.2546e-31,pt:0.00520045)n1:0.0217161,rh:0.0215952)n2:0.098013,(mm:0.0163021,rn:0.0500267)n3:0.0655902,cf:0.0194766);	(((hs:0.00457743,pt:0.00411845)n1:0.0159488,rh:0.0265787)n2:0.115154,(mm:0.0733295,rn:0.0784217)n3:0.254087,cf:0.164655);	12.58
	chr2 167836606 167836690	(((hs:6.60355e-31,pt:6.60355e-31)n1:4.3719e-31,rh:0.0131636)n2:0.167483,(mm:0.0260718,rn:0)n3:0.113059,cf:0.059766);	(((hs:0.00451475,pt:0.00511715)n1:0.0144516,rh:0.0288389)n2:0.1335,(mm:0.0812073,rn:0.0816566)n3:0.278195,cf:0.173784);	12.58
	chr2 133168252 133168348	(((hs:2.3999e-18,pt:2.99988e-18)n1:3.13724e-17,rh:2.57133e-18)n2:0.100693,(mm:0.0236606,rn:6.51831e-31)n3:0.0605662,cf:0.0181051);	(((hs:0.00451288,pt:0.00357525)n1:0.0186895,rh:0.029853)n2:0.131673,(mm:0.0756329,rn:0.0813412)n3:0.272616,cf:0.196601);	12.57
	chr2 18495621 18495680	(((hs:3.00622e-19,pt:6.88687e-31)n1:0.0378154,rh:6.88687e-31)n2:0.224737,(mm:0.0228779,rn:0.0548694)n3:0.0398836,cf:0.0563524);	(((hs:0.00408051,pt:0.00447314)n1:0.0173614,rh:0.0280633)n2:0.137935,(mm:0.0765456,rn:0.076281)n3:0.258274,cf:0.187115);	12.56
	chr14 53577557 53577657	(((hs:6.84742e-18,pt:2.85309e-18)n1:4.93409e-31,rh:0.0112416)n2:0.088284,(mm:6.96399e-31,rn:0.0111399)n3:0.0475995,cf:0.0245678);	(((hs:0.00267935,pt:0.00348255)n1:0.0156527,rh:0.0245935)n2:0.118805,(mm:0.0716003,rn:0.0822179)n3:0.268281,cf:0.174821);	12.55
	chr1 41037612 41037806	(((hs:0.00570254,pt:1.89112e-18)n1:7.43351e-31,rh:1.20414e-18)n2:0.0746704,(mm:0.0233775,rn:0.00664668)n3:0.0391595,cf:0.0455262);	(((hs:0.0026452,pt:0.00401961)n1:0.0129933,rh:0.0260512)n2:0.120259,(mm:0.0631022,rn:0.0694367)n3:0.227222,cf:0.173987);	12.54
	chr5 88586959 88587069	(((hs:1.77225e-17,pt:1.41737e-17)n1:0.00956499,rh:0.00950702)n2:0.109162,(mm:0.0397454,rn:0.0195257)n3:0.043793,cf:0.00657955);	(((hs:0.00349166,pt:0.00419102)n1:0.0163292,rh:0.027196)n2:0.133347,(mm:0.0799386,rn:0.092538)n3:0.27254,cf:0.169621);	12.53
	chr17 65673251 65673313	(((hs:1.14704e-18,pt:0.0174364)n1:7.06484e-31,rh:2.06632e-31)n2:0.160464,(mm:6.27287e-19,rn:0.0175652)n3:0.0562814,cf:0.0552741);	(((hs:0.00533181,pt:0.00573869)n1:0.0153225,rh:0.0305846)n2:0.148386,(mm:0.0815266,rn:0.0803723)n3:0.287134,cf:0.198396);	12.53
	chr1 58227974 58228047	(((hs:7.35337e-31,pt:7.35337e-31)n1:6.57947e-18,rh:0.0138363)n2:0.10294,(mm:0.0137843,rn:2.3738e-31)n3:0.0430162,cf:0.0149941);	(((hs:0.00420667,pt:0.00417245)n1:0.0149544,rh:0.0285796)n2:0.128692,(mm:0.0698531,rn:0.072892)n3:0.269617,cf:0.183521);	12.52
	chr2 179590800 179591005	(((hs:0.00531084,pt:0.00527551)n1:0.0104022,rh:0.0056515)n2:0.080262,(mm:0.0105206,rn:0.0159609)n3:0.0576677,cf:0.0280252);	(((hs:0.00494393,pt:0.00500108)n1:0.0181922,rh:0.0291446)n2:0.115746,(mm:0.0583939,rn:0.0763243)n3:0.263824,cf:0.173736);	12.52
	chr4 160920528 160920646	(((hs:0.00948497,pt:0.00979683)n1:4.87901e-31,rh:0.0100201)n2:0.165185,(mm:0.0218785,rn:0.0288344)n3:0.131002,cf:0.0352005);	(((hs:0.0036873,pt:0.00550012)n1:0.0151772,rh:0.0302882)n2:0.128329,(mm:0.0674344,rn:0.0697427)n3:0.268889,cf:0.178522);	12.52
	chr7 95900258 95900568	(((hs:0.00355201,pt:0.00354626)n1:0.00362097,rh:0.00715409)n2:0.0558763,(mm:0.01462,rn:0.00357074)n3:0.0484943,cf:0.0386314);	(((hs:0.00311313,pt:0.00289769)n1:0.0166048,rh:0.0296725)n2:0.115067,(mm:0.0775621,rn:0.0777816)n3:0.250119,cf:0.174945);	12.51
	chr10 113617735 113617818	(((hs:7.33497e-18,pt:5.63211e-19)n1:0.0287798,rh:0.0539911)n2:0.140805,(mm:0.0613144,rn:0)n3:0.107878,cf:0.0836009);	(((hs:0.00425379,pt:0.00569371)n1:0.0173991,rh:0.026822)n2:0.13385,(mm:0.0771299,rn:0.0874269)n3:0.272401,cf:0.186521);	12.51
	chr17 869643 869737	(((hs:3.92041e-18,pt:3.01666e-18)n1:7.43786e-31,rh:2.17845e-18)n2:0.0763092,(mm:0.0244458,rn:7.43786e-31)n3:0.0244957,cf:7.43786e-31);	(((hs:0.00622594,pt:0.00557784)n1:0.0171252,rh:0.0364622)n2:0.126733,(mm:0.0550234,rn:0.0603774)n3:0.219536,cf:0.185913);	12.5
	chr12 22819586 22819673	(((hs:0,pt:0.0245897)n1:0.0102553,rh:0.0521596)n2:0.141484,(mm:0.012551,rn:0.0245739)n3:0.0519318,cf:0.0492822);	(((hs:0.00459651,pt:0.00347119)n1:0.0144216,rh:0.026162)n2:0.119754,(mm:0.0728463,rn:0.0856063)n3:0.288574,cf:0.156872);	12.5
	chr11 65860899 65860988	(((hs:2.77519e-18,pt:2.52947e-18)n1:4.42621e-18,rh:6.28873e-19)n2:0.0882176,(mm:8.58831e-18,rn:1.21808e-17)n3:0.0234644,cf:0.0483959);	(((hs:0.00285929,pt:0.00279548)n1:0.0171251,rh:0.0260948)n2:0.1292,(mm:0.0639744,rn:0.0649911)n3:0.235947,cf:0.175743);	12.49
	chr7 40464689 40464772	(((hs:5.55031e-18,pt:1.09894e-17)n1:0.0246135,rh:0.0124053)n2:0.197499,(mm:0.0242145,rn:0.16067)n3:0.112694,cf:0.0245032);	(((hs:0.00372397,pt:0.00359442)n1:0.0139718,rh:0.0288186)n2:0.143117,(mm:0.0762767,rn:0.0792369)n3:0.258593,cf:0.168275);	12.48
	chr17 42301513 42301633	(((hs:0.00970256,pt:1.75711e-19)n1:1.46363e-18,rh:5.42193e-19)n2:0.0851933,(mm:0.00971448,rn:0)n3:0.0412033,cf:0.0298513);	(((hs:0.00333548,pt:0.00196394)n1:0.0157518,rh:0.0263109)n2:0.109999,(mm:0.0678765,rn:0.0745772)n3:0.248798,cf:0.17087);	12.47
	chr12 41480261 41480338	(((hs:4.8581e-19,pt:0.0143033)n1:1.09156e-18,rh:7.23457e-31)n2:0.106289,(mm:5.49061e-18,rn:2.00621e-18)n3:0.0253772,cf:0.052684);	(((hs:0.00333287,pt:0.00441048)n1:0.0160506,rh:0.0306793)n2:0.127264,(mm:0.0724591,rn:0.0801779)n3:0.261589,cf:0.171119);	12.47
	chrX 30691212 30691309	(((hs:1.38065e-18,pt:7.06279e-31)n1:0.0352462,rh:0.0100265)n2:0.224579,(mm:0.0227826,rn:0.044445)n3:0.100358,cf:0.0921672);	(((hs:0.00366599,pt:0.0031145)n1:0.0145493,rh:0.0220635)n2:0.115831,(mm:0.0688559,rn:0.0677223)n3:0.248453,cf:0.181624);	12.47
	chr2 177302760 177303091	(((hs:0.00631277,pt:2.44967e-31)n1:0.00428453,rh:0.0115821)n2:0.0612261,(mm:0.00969456,rn:0.0260797)n3:0.0559872,cf:0.0311858);	(((hs:0.00404137,pt:0.00392873)n1:0.0155448,rh:0.0252636)n2:0.114793,(mm:0.0684771,rn:0.0729037)n3:0.235456,cf:0.165982);	12.47
	chr13 74118248 74118319	(((hs:2.33413e-18,pt:1.38936e-18)n1:3.59587e-18,rh:7.1453e-19)n2:0.154003,(mm:0.0216911,rn:0.0364826)n3:0.099991,cf:0.0412163);	(((hs:0.00611846,pt:0.00557424)n1:0.0174076,rh:0.0288552)n2:0.131521,(mm:0.0892347,rn:0.0800122)n3:0.268893,cf:0.183683);	12.46
	chr1 98706659 98706717	(((hs:6.17686e-31,pt:0.0187157)n1:3.21041e-19,rh:6.17686e-31)n2:0.123749,(mm:6.17686e-31,rn:2.61997e-18)n3:0.0795751,cf:6.17686e-31);	(((hs:0.00488689,pt:0.00486819)n1:0.0164326,rh:0.0324032)n2:0.12995,(mm:0.079327,rn:0.0846472)n3:0.274215,cf:0.164512);	12.46
	chr2 165749926 165749986	(((hs:7.89253e-18,pt:1.11136e-17)n1:7.01055e-31,rh:7.01055e-31)n2:0.156031,(mm:8.75195e-18,rn:7.01055e-31)n3:0.103741,cf:0.0179893);	(((hs:0.00385451,pt:0.00395924)n1:0.0185992,rh:0.0277676)n2:0.139369,(mm:0.0697896,rn:0.0780982)n3:0.262075,cf:0.165951);	12.46
	chr11 127884391 127884498	(((hs:3.1438e-18,pt:3.08215e-18)n1:0.0234081,rh:1.38697e-18)n2:0.105134,(mm:4.04533e-18,rn:0.0116692)n3:0.0514605,cf:0.021335);	(((hs:0.00441387,pt:0.00469339)n1:0.0187304,rh:0.0311185)n2:0.136697,(mm:0.0749405,rn:0.078806)n3:0.252439,cf:0.191444);	12.46
	chr12 84590626 84590741	(((hs:6.7919e-31,pt:6.7919e-31)n1:0,rh:0.0212115)n2:0.108326,(mm:0.00457242,rn:0.0385934)n3:0.0559836,cf:0.0434546);	(((hs:0.00362682,pt:0.00404483)n1:0.019048,rh:0.034641)n2:0.143086,(mm:0.0878609,rn:0.0842533)n3:0.273888,cf:0.189015);	12.45
	chr16 77077302 77077378	(((hs:7.16902e-18,pt:6.31763e-18)n1:0.0156629,rh:0)n2:0.122092,(mm:0.0307642,rn:6.95682e-31)n3:0.0294194,cf:0.0347437);	(((hs:0.00606846,pt:0.0060634)n1:0.0214015,rh:0.0367669)n2:0.146233,(mm:0.0799743,rn:0.0869286)n3:0.28415,cf:0.1923);	12.45
	chr3 192953777 192953857	(((hs:4.72979e-18,pt:2.9872e-18)n1:7.28285e-31,rh:0.0128882)n2:0.0975805,(mm:0.0126953,rn:4.98685e-31)n3:0.0545012,cf:0.0266678);	(((hs:0.00548994,pt:0.00578398)n1:0.0166742,rh:0.0353169)n2:0.138932,(mm:0.0868309,rn:0.087916)n3:0.294778,cf:0.164618);	12.43
	chr6 116353709 116353862	(((hs:0.00681388,pt:0)n1:0.0289604,rh:0.0282335)n2:0.128849,(mm:0.00537807,rn:0.0289095)n3:0.0510839,cf:0.0938593);	(((hs:0.00435585,pt:0.00415958)n1:0.0157573,rh:0.031507)n2:0.14571,(mm:0.0778791,rn:0.0907446)n3:0.257463,cf:0.225571);	12.42
	chr11 83717479 83717552	(((hs:2.99582e-17,pt:3.03098e-17)n1:0.0278058,rh:2.23703e-31)n2:0.19651,(mm:0.0137136,rn:0.0325923)n3:0.131155,cf:0.0574168);	(((hs:0.00479068,pt:0.00469222)n1:0.0183616,rh:0.0328608)n2:0.132875,(mm:0.0825647,rn:0.0826223)n3:0.269878,cf:0.181136);	12.42
	chr10 25056963 25057020	(((hs:0.0182719,pt:2.57521e-31)n1:3.97992e-18,rh:2.57521e-31)n2:0.122527,(mm:0.0189241,rn:4.61139e-31)n3:0.0375669,cf:7.18659e-31);	(((hs:0.00378841,pt:0.0056626)n1:0.0168575,rh:0.0248996)n2:0.135365,(mm:0.0748409,rn:0.085218)n3:0.265362,cf:0.188314);	12.42
	chr4 173644381 173644590	(((hs:0.00523265,pt:0.00522981)n1:0.0103486,rh:0.0161556)n2:0.0714351,(mm:0.0107741,rn:0.0212757)n3:0.0194369,cf:0.042046);	(((hs:0.00511469,pt:0.00474162)n1:0.014084,rh:0.0320265)n2:0.142767,(mm:0.0858319,rn:0.0715378)n3:0.283745,cf:0.188092);	12.42
	chrX 37524087 37524185	(((hs:7.02039e-31,pt:7.02039e-31)n1:2.81272e-18,rh:7.02039e-31)n2:0.0808595,(mm:0.0221009,rn:7.02039e-31)n3:0.0347993,cf:0.0333227);	(((hs:0.0039273,pt:0.00386714)n1:0.0136627,rh:0.0237634)n2:0.106778,(mm:0.0689099,rn:0.0755566)n3:0.249134,cf:0.17422);	12.41
	chr4 22067750 22067999	(((hs:0.00418588,pt:0.00418762)n1:0.0174474,rh:0.0129397)n2:0.0919985,(mm:0.0182683,rn:0.0201363)n3:0.0833365,cf:0.050941);	(((hs:0.00513112,pt:0.00404702)n1:0.0184433,rh:0.034221)n2:0.148785,(mm:0.0784341,rn:0.0772165)n3:0.26451,cf:0.173513);	12.41
	chr4 67370355 67370517	(((hs:1.97481e-31,pt:0.0143463)n1:0.0140944,rh:0.039142)n2:0.137565,(mm:0.0410113,rn:0.009916)n3:0.0813094,cf:0.116283);	(((hs:0.00482663,pt:0.00436865)n1:0.0189162,rh:0.0323037)n2:0.142999,(mm:0.0752966,rn:0.0821825)n3:0.271321,cf:0.182184);	12.4
	chr4 119241774 119241834	(((hs:1.61502e-17,pt:2.72951e-17)n1:4.03959e-31,rh:0.0182038)n2:0.20571,(mm:6.60994e-18,rn:7.7751e-18)n3:0.0239297,cf:0.182527);	(((hs:0.00460845,pt:0.0042391)n1:0.0168022,rh:0.029281)n2:0.135705,(mm:0.0788517,rn:0.0782489)n3:0.280392,cf:0.164938);	12.4
	chr3 116033456 116033580	(((hs:0,pt:0.00850166)n1:7.02277e-31,rh:0.0349414)n2:0.125789,(mm:0.0442931,rn:0.00795216)n3:0.164997,cf:0.0382442);	(((hs:0.00326373,pt:0.00381387)n1:0.0160509,rh:0.024309)n2:0.117607,(mm:0.0669929,rn:0.0682589)n3:0.245875,cf:0.158216);	12.4
	chr2 21656275 21656612	(((hs:0.00656845,pt:0.00964097)n1:0.013523,rh:0.00618991)n2:0.0470585,(mm:7.38075e-31,rn:0.00972231)n3:0.0470039,cf:0.00316186);	(((hs:0.00489474,pt:0.00457158)n1:0.0154157,rh:0.0283824)n2:0.132143,(mm:0.0684578,rn:0.0693337)n3:0.257047,cf:0.193492);	12.39
	chr13 70322286 70322486	(((hs:5.43758e-19,pt:0.00542647)n1:0.0115614,rh:0.0105745)n2:0.0926855,(mm:0.0081938,rn:0.00255398)n3:0.0960175,cf:0.0632434);	(((hs:0.00510312,pt:0.00524812)n1:0.0156351,rh:0.0364204)n2:0.160504,(mm:0.0948812,rn:0.0960223)n3:0.297508,cf:0.212354);	12.39
	chr8 95093234 95093398	(((hs:4.99416e-31,pt:0.00654178)n1:2.31422e-31,rh:0.02625)n2:0.106034,(mm:0.0196574,rn:0.0193585)n3:0.0706939,cf:0.0713261);	(((hs:0.00383498,pt:0.00471838)n1:0.0138267,rh:0.0260834)n2:0.125815,(mm:0.0768833,rn:0.0788853)n3:0.23821,cf:0.195573);	12.39
	chr7 147367972 147368084	(((hs:7.30643e-31,pt:1.00581e-18)n1:7.76489e-18,rh:3.44851e-18)n2:0.100209,(mm:3.1688e-17,rn:2.29628e-17)n3:0.0669103,cf:0.026966);	(((hs:0.00520365,pt:0.00591562)n1:0.0177017,rh:0.0301906)n2:0.135902,(mm:0.0650173,rn:0.0675442)n3:0.256823,cf:0.198908);	12.39
	chr6 142914057 142914129	(((hs:7.3192e-31,pt:6.80567e-19)n1:4.96528e-31,rh:0.0161986)n2:0.147433,(mm:0.0478224,rn:0)n3:0.048344,cf:0.0331303);	(((hs:0.00298036,pt:0.00337212)n1:0.0169295,rh:0.0326349)n2:0.115868,(mm:0.078405,rn:0.0851722)n3:0.280447,cf:0.183771);	12.38
	chr8 73981674 73981835	(((hs:0.0133399,pt:9.17796e-19)n1:2.11629e-31,rh:0.00659871)n2:0.0858576,(mm:0.0195426,rn:7.11233e-31)n3:0.0451716,cf:0.0468836);	(((hs:0.00333954,pt:0.00321372)n1:0.0156623,rh:0.0261096)n2:0.124824,(mm:0.0790047,rn:0.0793308)n3:0.267841,cf:0.176702);	12.37
	chr13 91004204 91004269	(((hs:5.53231e-18,pt:1.34274e-18)n1:4.98306e-31,rh:0.075606)n2:0.15755,(mm:0.0148967,rn:0.0160687)n3:0.0238788,cf:0.0800763);	(((hs:0.00471933,pt:0.0045282)n1:0.0184844,rh:0.0314292)n2:0.142957,(mm:0.0824327,rn:0.0934532)n3:0.276371,cf:0.173971);	12.37
	chr3 108545950 108546100	(((hs:7.10773e-31,pt:7.10773e-31)n1:0.013446,rh:0.0221903)n2:0.0989909,(mm:0.00720359,rn:0.00616235)n3:0.102064,cf:0.0137063);	(((hs:0.00357935,pt:0.00386856)n1:0.01554,rh:0.0278692)n2:0.12015,(mm:0.0713163,rn:0.0730333)n3:0.25098,cf:0.165214);	12.36
	chr13 58382009 58382094	(((hs:7.15162e-31,pt:0.0139548)n1:7.15162e-31,rh:0.0577422)n2:0.138251,(mm:0.0127714,rn:0.0127714)n3:0.0381378,cf:0.0579407);	(((hs:0.00448932,pt:0.00534546)n1:0.0158525,rh:0.0326661)n2:0.12246,(mm:0.0719273,rn:0.0852791)n3:0.264607,cf:0.166605);	12.35
	chr5 9401685 9401800	(((hs:0.00919749,pt:6.86502e-31)n1:1.89443e-31,rh:6.86502e-31)n2:0.091282,(mm:0.00873255,rn:4.97059e-31)n3:0.0434277,cf:0.0418604);	(((hs:0.00476513,pt:0.0058466)n1:0.0175494,rh:0.0333426)n2:0.161514,(mm:0.0749014,rn:0.0810295)n3:0.278663,cf:0.19124);	12.35
	chr7 131699506 131699581	(((hs:0.0145744,pt:7.35595e-31)n1:0.0145744,rh:7.35595e-31)n2:0.135875,(mm:0.0148893,rn:4.92707e-31)n3:0.0453042,cf:0.0489158);	(((hs:0.00431668,pt:0.00414418)n1:0.0173291,rh:0.0288745)n2:0.1352,(mm:0.0683032,rn:0.0713138)n3:0.251056,cf:0.194972);	12.34
	chr13 91192148 91192281	(((hs:6.96344e-31,pt:6.96344e-31)n1:0.0157706,rh:0.00872804)n2:0.125656,(mm:0.0321743,rn:0.0173111)n3:0.0975875,cf:0.041039);	(((hs:0.00447966,pt:0.00482348)n1:0.0190382,rh:0.0328163)n2:0.150067,(mm:0.0821806,rn:0.0913889)n3:0.283302,cf:0.176996);	12.33
	chr2 184821003 184821082	(((hs:0.0154024,pt:6.67917e-31)n1:0.0157558,rh:6.67917e-31)n2:0.138433,(mm:0.0153028,rn:0.0153467)n3:0.0375134,cf:0.0826528);	(((hs:0.00437194,pt:0.00493795)n1:0.015434,rh:0.030939)n2:0.147968,(mm:0.0871549,rn:0.0853428)n3:0.284481,cf:0.194901);	12.32
	chr2 148158244 148158326	(((hs:2.50609e-18,pt:1.0442e-18)n1:0.0458636,rh:0.0385055)n2:0.151948,(mm:0.012769,rn:2.40777e-31)n3:0.0847715,cf:0.0156148);	(((hs:0.00312342,pt:0.00395675)n1:0.0149331,rh:0.0269053)n2:0.120777,(mm:0.0700115,rn:0.0727258)n3:0.252225,cf:0.172659);	12.31
	chr4 109311582 109311638	(((hs:2.84447e-18,pt:1.19656e-18)n1:6.97044e-31,rh:0.0405857)n2:0.135117,(mm:0.0419891,rn:6.97044e-31)n3:4.62644e-31,cf:0.0205729);	(((hs:0.00406521,pt:0.00440951)n1:0.0171803,rh:0.025887)n2:0.119001,(mm:0.0746689,rn:0.0793848)n3:0.255641,cf:0.173612);	12.31
	chrX 30003016 30003168	(((hs:0.0156474,pt:4.9642e-31)n1:0.0155477,rh:0.0237157)n2:0.156957,(mm:0.0680202,rn:0.047037)n3:0.123382,cf:0.00886808);	(((hs:0.0047532,pt:0.00411804)n1:0.0124166,rh:0.0259949)n2:0.107844,(mm:0.0703929,rn:0.0680485)n3:0.266747,cf:0.172261);	12.3
	chr2 84111181 84111307	(((hs:0.0169886,pt:6.94533e-31)n1:0.0280346,rh:0.0150364)n2:0.155476,(mm:0.0167808,rn:0.0170112)n3:0.0493993,cf:0.10855);	(((hs:0.00467969,pt:0.0045811)n1:0.0157412,rh:0.0293806)n2:0.129025,(mm:0.0694093,rn:0.0703447)n3:0.257826,cf:0.171663);	12.29
	chr20 6974024 6974109	(((hs:6.97942e-31,pt:6.97942e-31)n1:3.29572e-17,rh:2.94253e-18)n2:0.0968482,(mm:0.0134146,rn:0.026842)n3:0.0575143,cf:6.97942e-31);	(((hs:0.00482596,pt:0.00590597)n1:0.0155971,rh:0.0311368)n2:0.137049,(mm:0.0764474,rn:0.0784361)n3:0.284362,cf:0.175034);	12.29
	chr5 107443406 107443634	(((hs:0.00482306,pt:0.00479481)n1:0.00969283,rh:7.36648e-31)n2:0.0730824,(mm:2.36729e-31,rn:0.0292158)n3:0.0609704,cf:0.0441871);	(((hs:0.00428781,pt:0.00489)n1:0.0132069,rh:0.0269664)n2:0.125824,(mm:0.0787352,rn:0.094749)n3:0.266592,cf:0.174277);	12.28
	chr16 22767678 22767841	(((hs:9.66579e-18,pt:1.43836e-17)n1:4.97495e-31,rh:0.0140189)n2:0.082454,(mm:0.0137227,rn:0.00688646)n3:0.0598992,cf:0.0350326);	(((hs:0.00446081,pt:0.00415209)n1:0.0147705,rh:0.0295035)n2:0.132264,(mm:0.0593343,rn:0.0675152)n3:0.246989,cf:0.177473);	12.28
	chr18 6069549 6069718	(((hs:0.0125228,pt:1.99379e-31)n1:4.97832e-31,rh:1.99379e-31)n2:0.0954931,(mm:0.0121392,rn:0.0125985)n3:0.0801861,cf:0.0243058);	(((hs:0.00541365,pt:0.00481265)n1:0.015105,rh:0.033448)n2:0.159202,(mm:0.087968,rn:0.0878974)n3:0.275468,cf:0.205205);	12.27
	chr1 70262321 70262407	(((hs:1.08467e-17,pt:9.87852e-18)n1:4.97892e-31,rh:0.013416)n2:0.116351,(mm:9.0689e-18,rn:9.21285e-18)n3:0.0487599,cf:0.07954);	(((hs:0.00381897,pt:0.00510299)n1:0.0170094,rh:0.0302886)n2:0.1355,(mm:0.0755467,rn:0.0696216)n3:0.280679,cf:0.192956);	12.27
	chr3 159963966 159964214	(((hs:2.49868e-31,pt:0.00875469)n1:0.00875469,rh:7.459e-31)n2:0.243805,(mm:0.118655,rn:0.0361572)n3:0.214398,cf:0.138489);	(((hs:0.00349104,pt:0.00293277)n1:0.0178061,rh:0.0258277)n2:0.120552,(mm:0.0743401,rn:0.0677595)n3:0.248237,cf:0.169451);	12.24
	chr4 55270554 55270611	(((hs:7.10316e-31,pt:6.85684e-18)n1:5.17297e-18,rh:4.45437e-18)n2:0.0820576,(mm:5.49449e-18,rn:7.89138e-18)n3:4.99288e-31,cf:0.0194029);	(((hs:0.00399196,pt:0.0037921)n1:0.0159869,rh:0.0266441)n2:0.133669,(mm:0.0672711,rn:0.0778135)n3:0.253748,cf:0.18227);	12.23
	chr2 204573405 204573711	(((hs:3.69366e-18,pt:3.28881e-18)n1:0.00682021,rh:0.0103545)n2:0.051602,(mm:0.00918028,rn:0.00473982)n3:0.0507155,cf:0.0360458);	(((hs:0.0040712,pt:0.0038001)n1:0.0153073,rh:0.0279376)n2:0.117436,(mm:0.0647029,rn:0.0702258)n3:0.24609,cf:0.171688);	12.22
	chr1 239305213 239305277	(((hs:0,pt:0.0174239)n1:0.0389916,rh:0.0157053)n2:0.161906,(mm:7.53627e-19,rn:2.71628e-18)n3:0.0724123,cf:0.0204264);	(((hs:0.00557008,pt:0.00455182)n1:0.0162414,rh:0.0330059)n2:0.14089,(mm:0.0794603,rn:0.0772068)n3:0.265035,cf:0.194207);	12.22
	chr9 96499997 96500181	(((hs:7.31092e-31,pt:1.44273e-18)n1:0.00945031,rh:0.00885568)n2:0.0896151,(mm:0.00584069,rn:0.0119578)n3:0.0710404,cf:0.0812845);	(((hs:0.00348763,pt:0.00346909)n1:0.0181583,rh:0.0364723)n2:0.134334,(mm:0.0687455,rn:0.0647769)n3:0.284862,cf:0.159798);	12.22
	chr16 8232469 8232966	(((hs:0.00215475,pt:0.00433847)n1:0.00215481,rh:0.00947451)n2:0.0282392,(mm:0.00429976,rn:4.92399e-31)n3:0.0221249,cf:0.0109176);	(((hs:0.00756071,pt:0.00679832)n1:0.0191091,rh:0.0314558)n2:0.141672,(mm:0.0758471,rn:0.0736628)n3:0.260108,cf:0.205781);	12.2
	chr7 80694598 80694661	(((hs:7.32252e-31,pt:0.0331111)n1:0.0152152,rh:0.0528969)n2:0.153946,(mm:0.016374,rn:4.97167e-31)n3:0.016374,cf:0.0162704);	(((hs:0.00391628,pt:0.00455517)n1:0.0169212,rh:0.0316037)n2:0.135833,(mm:0.0849232,rn:0.0800445)n3:0.264511,cf:0.188447);	12.2
	chr5 36790290 36790614	(((hs:7.61709e-18,pt:2.89104e-18)n1:0.0104503,rh:0.015981)n2:0.0636817,(mm:0.0209691,rn:0.0274632)n3:0.0527907,cf:0.0419083);	(((hs:0.00394409,pt:0.00355233)n1:0.0144613,rh:0.0277252)n2:0.116755,(mm:0.0686627,rn:0.0803173)n3:0.25052,cf:0.171168);	12.19
	chr10 68264778 68265011	(((hs:0.00924095,pt:0.00470349)n1:0.0244178,rh:0.0191992)n2:0.0961448,(mm:0.0178326,rn:0.0194118)n3:0.0941207,cf:0.033541);	(((hs:0.00476709,pt:0.00502141)n1:0.0171471,rh:0.0296875)n2:0.128187,(mm:0.0777224,rn:0.0836831)n3:0.273403,cf:0.165915);	12.19
	chr8 130493250 130493467	(((hs:1.20541e-17,pt:6.44965e-18)n1:0.0299736,rh:2.3726e-31)n2:0.100321,(mm:0.047963,rn:0.0190633)n3:0.0876106,cf:0.0731593);	(((hs:0.00478939,pt:0.0051466)n1:0.0185465,rh:0.0277116)n2:0.125552,(mm:0.0698972,rn:0.0761218)n3:0.266264,cf:0.188136);	12.19
	chr3 174079130 174079231	(((hs:0.0117439,pt:0)n1:0.011779,rh:0.0240356)n2:0.174447,(mm:1.819e-31,rn:0.0368813)n3:0.113316,cf:0.0490159);	(((hs:0.00293587,pt:0.0051777)n1:0.0144304,rh:0.0340815)n2:0.120367,(mm:0.0664061,rn:0.0718532)n3:0.260264,cf:0.170958);	12.19
	chr1 39346245 39346423	(((hs:7.3882e-31,pt:0.00641646)n1:0,rh:0.00645366)n2:0.0966039,(mm:0.029962,rn:0.0167757)n3:0.079199,cf:0.0397306);	(((hs:0.00313433,pt:0.00317121)n1:0.0139825,rh:0.0240045)n2:0.10754,(mm:0.0638654,rn:0.0697506)n3:0.223658,cf:0.178321);	12.18
	chr12 16707321 16707488	(((hs:7.12577e-31,pt:0.00652231)n1:0.0274258,rh:0.0130809)n2:0.0842801,(mm:0.00766265,rn:0.0323869)n3:0.047776,cf:0.01528);	(((hs:0.00429996,pt:0.00527343)n1:0.0179658,rh:0.0335311)n2:0.129837,(mm:0.073688,rn:0.0824623)n3:0.272786,cf:0.176715);	12.17
	chrX 122151456 122151588	(((hs:7.24474e-31,pt:8.38623e-20)n1:0.00812565,rh:0.015293)n2:0.0909939,(mm:2.32048e-31,rn:0.0155193)n3:0.0795284,cf:0.0196951);	(((hs:0.00343506,pt:0.00322084)n1:0.0134643,rh:0.0248423)n2:0.110076,(mm:0.0660134,rn:0.070673)n3:0.23726,cf:0.144912);	12.17
	chrX 39807312 39807481	(((hs:1.99117e-18,pt:1.66043e-18)n1:0.00653186,rh:0.00637641)n2:0.0467874,(mm:0.0128218,rn:7.23392e-31)n3:0.00636991,cf:0.0129703);	(((hs:0.00225421,pt:0.00283113)n1:0.014429,rh:0.0213843)n2:0.114033,(mm:0.0590111,rn:0.0626683)n3:0.229048,cf:0.177232);	12.16
	chr20 11643481 11643587	(((hs:5.41837e-18,pt:7.32815e-31)n1:0.00935862,rh:0.0223696)n2:0.131374,(mm:0.00928435,rn:0.0452684)n3:0.0825776,cf:0.0234564);	(((hs:0.00466516,pt:0.00455723)n1:0.0158983,rh:0.031665)n2:0.144776,(mm:0.0752489,rn:0.0752742)n3:0.269531,cf:0.184284);	12.16
	chr6 51627163 51627251	(((hs:2.62749e-17,pt:9.53341e-18)n1:0.0501946,rh:0.0117035)n2:0.21855,(mm:0.0327136,rn:0.0304569)n3:0.103174,cf:0.0985468);	(((hs:0.00478415,pt:0.00516535)n1:0.0156104,rh:0.0291971)n2:0.130524,(mm:0.0813676,rn:0.0781271)n3:0.270864,cf:0.188241);	12.15
	chr5 169318164 169318228	(((hs:0,pt:0.0173279)n1:4.98791e-31,rh:0.0170715)n2:0.175387,(mm:6.05685e-18,rn:6.7228e-31)n3:0.0996352,cf:0.0461455);	(((hs:0.00439621,pt:0.00453441)n1:0.01775,rh:0.0291458)n2:0.12804,(mm:0.0716105,rn:0.0757575)n3:0.266173,cf:0.180416);	12.14
	chr10 113221249 113221312	(((hs:3.8744e-18,pt:2.15454e-18)n1:9.25388e-18,rh:3.23227e-18)n2:0.0691797,(mm:6.40057e-19,rn:1.27801e-18)n3:0.0163549,cf:6.70468e-31);	(((hs:0.00444929,pt:0.00533971)n1:0.0160465,rh:0.0296283)n2:0.141728,(mm:0.0796377,rn:0.0831503)n3:0.274589,cf:0.179673);	12.14
	chr2 67660710 67660821	(((hs:0.0185815,pt:1.17718e-19)n1:3.51433e-19,rh:6.92689e-31)n2:0.0815069,(mm:0.018843,rn:0.00943271)n3:0.03014,cf:0.0186762);	(((hs:0.00398474,pt:0.00487017)n1:0.0160437,rh:0.0305009)n2:0.12848,(mm:0.0767732,rn:0.0859844)n3:0.267354,cf:0.184336);	12.13
	chr12 68118678 68118794	(((hs:1.02782e-17,pt:3.1823e-18)n1:0.0203101,rh:6.3646e-19)n2:0.102425,(mm:0.0204597,rn:0.00985794)n3:0.0174599,cf:0.108565);	(((hs:0.00449826,pt:0.00483838)n1:0.0146765,rh:0.0251364)n2:0.116652,(mm:0.0727207,rn:0.0731922)n3:0.234314,cf:0.178751);	12.11
	chr18 59864923 59865102	(((hs:2.3759e-18,pt:3.09362e-18)n1:0.0143409,rh:0.0155665)n2:0.156276,(mm:0.0157391,rn:0.0527512)n3:0.0681626,cf:0.147873);	(((hs:0.00599274,pt:0.0047893)n1:0.0174851,rh:0.0310247)n2:0.143015,(mm:0.0799822,rn:0.0777992)n3:0.271612,cf:0.192233);	12.11
	chr15 84587230 84587292	(((hs:7.27343e-31,pt:7.27343e-31)n1:4.8171e-31,rh:0.0169308)n2:0.155965,(mm:7.27343e-31,rn:0.0168078)n3:0.05325,cf:0.0902813);	(((hs:0.00518869,pt:0.00499424)n1:0.0177107,rh:0.0285708)n2:0.133169,(mm:0.0696677,rn:0.0763925)n3:0.2516,cf:0.192887);	12.1
	chr7 126294635 126294860	(((hs:0,pt:0.00481377)n1:0.00490464,rh:0.0298717)n2:0.104676,(mm:0.0263468,rn:0.00880815)n3:0.105948,cf:0.0717175);	(((hs:0.004189,pt:0.00375903)n1:0.0179962,rh:0.0297688)n2:0.136939,(mm:0.0696668,rn:0.0741931)n3:0.264705,cf:0.169348);	12.07
	chr2 57839315 57839453	(((hs:0.00763188,pt:7.23847e-31)n1:0,rh:7.23847e-31)n2:0.0848069,(mm:0.0233367,rn:0.0152926)n3:0.0480644,cf:0.0321166);	(((hs:0.00323244,pt:0.00491161)n1:0.0179677,rh:0.0288318)n2:0.128028,(mm:0.0772024,rn:0.0840825)n3:0.263122,cf:0.172153);	12.06
	chr8 63819800 63819874	(((hs:2.40722e-18,pt:1.5672e-18)n1:1.55927e-17,rh:1.45078e-18)n2:0.170046,(mm:1.31645e-18,rn:7.16328e-31)n3:0.169715,cf:0.00190592);	(((hs:0.00525405,pt:0.00495043)n1:0.016103,rh:0.0328934)n2:0.145764,(mm:0.0843597,rn:0.0854522)n3:0.269177,cf:0.18402);	12.05
	chr2 205886459 205886807	(((hs:7.25678e-31,pt:0.00346746)n1:2.26085e-31,rh:0.00342779)n2:0.0710299,(mm:0.00991312,rn:0.0141748)n3:0.0994394,cf:0.030166);	(((hs:0.00382115,pt:0.00495941)n1:0.0157681,rh:0.0281636)n2:0.122469,(mm:0.0632329,rn:0.0692999)n3:0.240582,cf:0.177998);	12.03
	chr5 9499649 9499715	(((hs:0.0158783,pt:7.32216e-31)n1:0.0159504,rh:7.32216e-31)n2:0.152975,(mm:7.32216e-31,rn:7.32216e-31)n3:0.0958204,cf:0.010264);	(((hs:0.00508785,pt:0.00590524)n1:0.0176206,rh:0.0335303)n2:0.160622,(mm:0.0753634,rn:0.0802095)n3:0.27681,cf:0.191423);	12.03
	chr6 101734382 101734497	(((hs:1.87063e-17,pt:5.36621e-18)n1:0.00970214,rh:0.0192445)n2:0.121958,(mm:0.00942209,rn:8.45572e-05)n3:0.0845177,cf:0.0804102);	(((hs:0.00294923,pt:0.00313585)n1:0.0178814,rh:0.0334251)n2:0.130786,(mm:0.0711723,rn:0.0705203)n3:0.277471,cf:0.176767);	12.03
	chr20 7040298 7040521	(((hs:0.00943104,pt:7.17865e-31)n1:0.0276587,rh:0.0175272)n2:0.094095,(mm:0.0119075,rn:0.036845)n3:0.106167,cf:0.0239365);	(((hs:0.0049497,pt:0.0060441)n1:0.0162212,rh:0.0309667)n2:0.137462,(mm:0.0754047,rn:0.0785405)n3:0.28732,cf:0.178221);	12.02
	chr2 224763628 224763711	(((hs:2.87449e-18,pt:4.19196e-18)n1:3.60624e-18,rh:7.06969e-31)n2:0.190194,(mm:0.0180156,rn:2.07129e-31)n3:0.119221,cf:0.0571122);	(((hs:0.00320814,pt:0.00355357)n1:0.0139359,rh:0.0296654)n2:0.136447,(mm:0.078737,rn:0.068439)n3:0.246122,cf:0.20626);	12.02
	chr13 83831589 83831833	(((hs:0.00429681,pt:7.12646e-31)n1:0.0219662,rh:2.1766e-31)n2:0.0613113,(mm:0.00430773,rn:0.00423968)n3:0.0561357,cf:0.0120263);	(((hs:0.00422347,pt:0.00379386)n1:0.0181464,rh:0.0261915)n2:0.154929,(mm:0.0845515,rn:0.0910516)n3:0.278975,cf:0.163749);	12.02
	chr5 106180825 106181026	(((hs:0,pt:0.00593464)n1:7.24848e-31,rh:0.0240433)n2:0.152763,(mm:0.0265812,rn:0.0428901)n3:0.224504,cf:0.0795768);	(((hs:0.00456365,pt:0.00440116)n1:0.0170476,rh:0.0314125)n2:0.137074,(mm:0.083631,rn:0.0835657)n3:0.286704,cf:0.186803);	12.01
	chrX 28789574 28789707	(((hs:0.00833466,pt:1.33158e-18)n1:0.0162788,rh:0.0183485)n2:0.110179,(mm:0.0135719,rn:0.011715)n3:0.0296431,cf:0.0710075);	(((hs:0.00405513,pt:0.00355516)n1:0.0141965,rh:0.0294216)n2:0.118559,(mm:0.0795464,rn:0.0913081)n3:0.273339,cf:0.171928);	12.01
	chr1 200457065 200457190	(((hs:8.1833e-18,pt:5.41195e-18)n1:7.40134e-31,rh:9.64849e-20)n2:0.0664947,(mm:9.8495e-19,rn:0.00877316)n3:0.0167938,cf:0.0376625);	(((hs:0.00210842,pt:0.00285426)n1:0.0155954,rh:0.0251489)n2:0.128789,(mm:0.066166,rn:0.0840744)n3:0.229615,cf:0.212405);	12.01
	chr9 109246706 109246774	(((hs:1.00544e-17,pt:1.11956e-17)n1:4.9965e-31,rh:0.0162406)n2:0.109181,(mm:4.55046e-18,rn:2.31135e-18)n3:0.0305541,cf:0.036353);	(((hs:0.00433292,pt:0.00438067)n1:0.0138731,rh:0.0271022)n2:0.124929,(mm:0.0654909,rn:0.0739896)n3:0.250119,cf:0.170556);	12.01
	chr2 40533585 40533755	(((hs:0.0138243,pt:1.71194e-18)n1:2.36848e-31,rh:7.04342e-19)n2:0.071551,(mm:0.00681523,rn:0.0209916)n3:0.0493429,cf:4.98126e-31);	(((hs:0.0059123,pt:0.00450831)n1:0.0165022,rh:0.0299673)n2:0.138452,(mm:0.0774028,rn:0.0769947)n3:0.266196,cf:0.170064);	11.99
	chr17 34006831 34006923	(((hs:4.93934e-18,pt:5.13627e-18)n1:7.08765e-31,rh:2.53912e-18)n2:0.060726,(mm:7.43031e-18,rn:7.15709e-18)n3:7.08765e-31,cf:6.01238e-18);	(((hs:0.00285727,pt:0.00183227)n1:0.0124566,rh:0.0301206)n2:0.129545,(mm:0.0653242,rn:0.0685765)n3:0.233971,cf:0.156127);	11.99
	chr4 115871514 115871584	(((hs:6.87903e-31,pt:6.87903e-31)n1:2.02222e-31,rh:0.0313957)n2:0.10848,(mm:0.00889097,rn:0.0221904)n3:2.02222e-31,cf:0.0555568);	(((hs:0.00423928,pt:0.00435996)n1:0.0177996,rh:0.0312049)n2:0.141897,(mm:0.0815876,rn:0.079787)n3:0.278739,cf:0.173485);	11.99
	chr2 15459947 15460255	(((hs:6.98976e-31,pt:6.98976e-31)n1:0.00321147,rh:0.0210645)n2:0.102694,(mm:0.0325618,rn:0.0317444)n3:0.132128,cf:0.0126939);	(((hs:0.00488988,pt:0.00564862)n1:0.0169189,rh:0.0298935)n2:0.150774,(mm:0.0769677,rn:0.0719823)n3:0.263886,cf:0.204902);	11.98
	chr11 7476893 7477041	(((hs:7.13106e-31,pt:7.13106e-31)n1:0.0102539,rh:0.0210501)n2:0.13995,(mm:2.14239e-31,rn:0.0311775)n3:0.128649,cf:0.0741485);	(((hs:0.0044036,pt:0.00369231)n1:0.0143881,rh:0.0264737)n2:0.123254,(mm:0.0637239,rn:0.0789611)n3:0.245032,cf:0.187853);	11.98
	chr14 65606971 65607086	(((hs:2.27056e-31,pt:0.00988386)n1:1.35922e-18,rh:2.27056e-31)n2:0.10212,(mm:9.04405e-18,rn:9.18761e-18)n3:0.0860879,cf:0.0278416);	(((hs:0.00271779,pt:0.00361477)n1:0.0140985,rh:0.0279973)n2:0.118206,(mm:0.0620245,rn:0.0687792)n3:0.228694,cf:0.175095);	11.97
	chrX 24756063 24756200	(((hs:7.22601e-31,pt:7.22601e-31)n1:0,rh:0.0150269)n2:0.0540667,(mm:1.70068e-18,rn:1.72768e-18)n3:0.00729086,cf:0.0458396);	(((hs:0.00299249,pt:0.0024064)n1:0.0142179,rh:0.0225634)n2:0.097667,(mm:0.061961,rn:0.0697814)n3:0.232758,cf:0.176065);	11.97
	chr3 176895512 176895738	(((hs:0.0149162,pt:0.01011)n1:0.0239941,rh:0.0282403)n2:0.124609,(mm:0.0447147,rn:0.0324815)n3:0.0665578,cf:0.086588);	(((hs:0.00758089,pt:0.00770488)n1:0.0161625,rh:0.0292386)n2:0.157489,(mm:0.0891468,rn:0.101727)n3:0.292024,cf:0.180119);	11.96
	chr6 127465398 127465577	(((hs:0.00578665,pt:0.0115381)n1:0.00542859,rh:0.0121577)n2:0.0741275,(mm:0.0175234,rn:0.0172242)n3:0.0356024,cf:0.028855);	(((hs:0.00374755,pt:0.00276349)n1:0.0173201,rh:0.0288962)n2:0.132642,(mm:0.0812815,rn:0.0855473)n3:0.257691,cf:0.182567);	11.96
	chr10 78948680 78948809	(((hs:7.34392e-31,pt:0.0090878)n1:4.84304e-31,rh:0.00905615)n2:0.0667436,(mm:1.89802e-18,rn:3.49173e-18)n3:0.018218,cf:0.0184363);	(((hs:0.00451696,pt:0.00446328)n1:0.0160042,rh:0.0270967)n2:0.147919,(mm:0.0735736,rn:0.0767368)n3:0.249559,cf:0.191597);	11.94
	chr1 61651414 61651528	(((hs:6.92429e-19,pt:6.64067e-31)n1:4.98948e-31,rh:0.00984223)n2:0.117145,(mm:0.0277731,rn:1.65119e-31)n3:0.064238,cf:0.0559746);	(((hs:0.00462217,pt:0.00322169)n1:0.0151338,rh:0.0263451)n2:0.122768,(mm:0.0679019,rn:0.0751527)n3:0.266564,cf:0.178627);	11.93
	chr2 27915592 27915772	(((hs:5.60103e-18,pt:4.69994e-18)n1:0.00591586,rh:7.23903e-31)n2:0.0789182,(mm:0.00925823,rn:0.025994)n3:0.0858367,cf:0.0484555);	(((hs:0.00343184,pt:0.00303661)n1:0.0154211,rh:0.0272233)n2:0.119492,(mm:0.0724771,rn:0.0757359)n3:0.240928,cf:0.166539);	11.93
	chr11 78254855 78254905	(((hs:8.47211e-18,pt:4.65993e-18)n1:0.0202166,rh:4.64444e-31)n2:0.132815,(mm:0.0195875,rn:0.0208947)n3:0.0431898,cf:1.54331e-18);	(((hs:0.00408696,pt:0.00442159)n1:0.0155348,rh:0.0263575)n2:0.121898,(mm:0.0678565,rn:0.0733047)n3:0.251198,cf:0.18585);	11.93
	chr2 35930711 35930838	(((hs:0.0087092,pt:7.0195e-31)n1:0.015412,rh:0.0292577)n2:0.12602,(mm:0.0269142,rn:0.00861216)n3:0.0584386,cf:0.0966968);	(((hs:0.00642276,pt:0.00541013)n1:0.016947,rh:0.0314755)n2:0.124651,(mm:0.0788387,rn:0.0784242)n3:0.279962,cf:0.178061);	11.91
	chr7 31619732 31619893	(((hs:7.28593e-31,pt:0.0066254)n1:0.00649279,rh:0.019908)n2:0.109111,(mm:0.00655963,rn:0.0128465)n3:0.106869,cf:0.0628457);	(((hs:0.00432985,pt:0.00483473)n1:0.0154433,rh:0.026799)n2:0.1335,(mm:0.0710429,rn:0.0743804)n3:0.266494,cf:0.164874);	11.91
	chr10 76104764 76104955	(((hs:3.58197e-18,pt:3.08231e-18)n1:0.00717252,rh:6.88886e-31)n2:0.071552,(mm:0.0215381,rn:0.00718225)n3:0.0243589,cf:0.078534);	(((hs:0.00212709,pt:0.00223732)n1:0.0133453,rh:0.025026)n2:0.105794,(mm:0.0737473,rn:0.0953221)n3:0.243572,cf:0.156637);	11.91
	chr8 83122813 83122969	(((hs:6.93074e-31,pt:0.00665862)n1:0.00672948,rh:1.43628e-19)n2:0.073324,(mm:6.93074e-31,rn:0.00637723)n3:0.0348238,cf:0.0422881);	(((hs:0.00490907,pt:0.00497999)n1:0.0173446,rh:0.032704)n2:0.139904,(mm:0.0784767,rn:0.0765077)n3:0.27783,cf:0.17624);	11.9
	chr11 3649695 3649773	(((hs:7.45327e-31,pt:7.45327e-31)n1:0.0149728,rh:0.0299592)n2:0.144679,(mm:0.0145617,rn:4.98588e-31)n3:0.0700371,cf:0.0291296);	(((hs:0.00270353,pt:0.00458028)n1:0.011,rh:0.0250714)n2:0.102276,(mm:0.0520709,rn:0.0578603)n3:0.211905,cf:0.159377);	11.9
	chr11 118882078 118882132	(((hs:9.57456e-18,pt:1.13983e-17)n1:7.318e-31,rh:2.93099e-18)n2:0.0642171,(mm:1.667e-17,rn:1.61476e-17)n3:7.318e-31,cf:5.3002e-18);	(((hs:0.00513404,pt:0.00360835)n1:0.0152379,rh:0.0243621)n2:0.138963,(mm:0.0598764,rn:0.0716086)n3:0.247665,cf:0.181998);	11.89
	chr3 191080005 191080089	(((hs:6.16039e-19,pt:8.98389e-18)n1:0.0125462,rh:4.29027e-18)n2:0.121361,(mm:0.0124283,rn:2.21951e-31)n3:0.0805842,cf:0.061109);	(((hs:0.00466293,pt:0.00523793)n1:0.015019,rh:0.03278)n2:0.15028,(mm:0.0846655,rn:0.0861078)n3:0.279477,cf:0.191665);	11.89
	chr2 206797834 206798051	(((hs:9.25106e-19,pt:1.04969e-18)n1:0,rh:0.0153892)n2:0.081833,(mm:0.0150431,rn:0.0106194)n3:0.0620141,cf:0.083606);	(((hs:0.0045704,pt:0.00518106)n1:0.0152831,rh:0.0294791)n2:0.120774,(mm:0.0662716,rn:0.0731006)n3:0.244986,cf:0.178001);	11.88
	chr2 143123143 143123600	(((hs:0.00495611,pt:0.00246015)n1:0.0127874,rh:0.0302536)n2:0.0830135,(mm:0.0513704,rn:0.0218578)n3:0.0833835,cf:0.0376468);	(((hs:0.00462613,pt:0.00483505)n1:0.0203295,rh:0.0311098)n2:0.144073,(mm:0.0739607,rn:0.0904761)n3:0.285943,cf:0.176957);	11.88
	chrX 33253263 33253344	(((hs:1.40654e-17,pt:6.36753e-18)n1:0.0130997,rh:0.0288677)n2:0.127964,(mm:0.0141854,rn:1.33824e-18)n3:0.0438165,cf:0.0596491);	(((hs:0.00531922,pt:0.0036785)n1:0.0120962,rh:0.0274555)n2:0.130749,(mm:0.0701047,rn:0.0837073)n3:0.275799,cf:0.187863);	11.87
	chr14 47710335 47710465	(((hs:0.00819822,pt:6.94993e-31)n1:0.0168389,rh:0.03421)n2:0.0961727,(mm:6.94993e-31,rn:0.00825018)n3:0.0435841,cf:0.0518804);	(((hs:0.00544689,pt:0.0068285)n1:0.0200766,rh:0.0355609)n2:0.139629,(mm:0.0730026,rn:0.0941935)n3:0.268737,cf:0.186486);	11.87
	chr8 93564464 93564660	(((hs:0.00527288,pt:2.48814e-18)n1:0.0159893,rh:0.050047)n2:0.0819711,(mm:0.00498088,rn:0.0160216)n3:0.0568137,cf:0.00375691);	(((hs:0.00435416,pt:0.00348903)n1:0.0163502,rh:0.0310225)n2:0.135656,(mm:0.0726707,rn:0.0857139)n3:0.263778,cf:0.195586);	11.87
	chr13 65349609 65349784	(((hs:1.50148e-19,pt:1.42881e-18)n1:0.00972405,rh:0.0215309)n2:0.100122,(mm:0.0147962,rn:0.0164323)n3:0.0721647,cf:0.0893094);	(((hs:0.00466846,pt:0.00551582)n1:0.0191486,rh:0.0332524)n2:0.147924,(mm:0.0925328,rn:0.0951655)n3:0.294622,cf:0.174437);	11.87
	chr5 168905499 168905569	(((hs:8.2885e-18,pt:2.15846e-18)n1:0.015728,rh:7.44181e-31)n2:0.102437,(mm:9.57207e-18,rn:1.25226e-17)n3:0,cf:0.0671739);	(((hs:0.00401829,pt:0.00346146)n1:0.0163546,rh:0.0260071)n2:0.121662,(mm:0.0700391,rn:0.0757847)n3:0.257201,cf:0.178377);	11.86
	chr14 67780946 67781427	(((hs:7.39624e-31,pt:7.39624e-31)n1:0.00881457,rh:0.025227)n2:0.046822,(mm:0.011212,rn:0.0132612)n3:0.0596199,cf:0.00883652);	(((hs:0.00296644,pt:0.0026271)n1:0.0149555,rh:0.0260924)n2:0.107985,(mm:0.0644335,rn:0.07887)n3:0.237664,cf:0.162078);	11.86
	chr11 132718919 132719031	(((hs:0.0108844,pt:0)n1:0.0239436,rh:0.0213463)n2:0.127894,(mm:0.0217283,rn:4.97167e-31)n3:0.0213636,cf:0.0458015);	(((hs:0.00499126,pt:0.00484965)n1:0.0139303,rh:0.0295627)n2:0.143648,(mm:0.0724602,rn:0.0686986)n3:0.251056,cf:0.185617);	11.86
	chr5 67068340 67068436	(((hs:1.1088e-17,pt:6.89193e-31)n1:0.0218388,rh:0.0119276)n2:0.14885,(mm:0.010808,rn:1.89836e-31)n3:0.145872,cf:0.0541618);	(((hs:0.00428303,pt:0.00417981)n1:0.0179111,rh:0.0293125)n2:0.141422,(mm:0.0739336,rn:0.0868315)n3:0.264189,cf:0.21118);	11.85
	chr8 60790741 60790841	(((hs:0.0111667,pt:0.0107021)n1:0.025082,rh:0.0091541)n2:0.144859,(mm:0.0136242,rn:0.0299281)n3:0.033195,cf:0.0768929);	(((hs:0.00466139,pt:0.0061767)n1:0.017547,rh:0.0299643)n2:0.135509,(mm:0.0833316,rn:0.0978918)n3:0.280649,cf:0.200911);	11.85
	chr1 112420951 112421058	(((hs:7.1349e-31,pt:0.0101214)n1:1.66523e-19,rh:7.1349e-31)n2:0.100108,(mm:5.47226e-18,rn:4.16934e-18)n3:0.0545307,cf:0.0740814);	(((hs:0.00369395,pt:0.00401624)n1:0.0170462,rh:0.0262446)n2:0.126115,(mm:0.0666029,rn:0.0661)n3:0.225473,cf:0.202436);	11.85
	chr14 84856246 84856327	(((hs:6.38246e-18,pt:7.38711e-18)n1:9.03932e-18,rh:7.35306e-31)n2:0.137367,(mm:0.0151607,rn:0.0454953)n3:0.0814889,cf:0.0291523);	(((hs:0.00508786,pt:0.00668225)n1:0.0157245,rh:0.0340243)n2:0.134937,(mm:0.0839651,rn:0.0853954)n3:0.286584,cf:0.200862);	11.85
	chr18 41089532 41089718	(((hs:1.01136e-18,pt:1.94977e-18)n1:1.75838e-18,rh:9.03002e-19)n2:0.0600988,(mm:0.0115203,rn:0.0290586)n3:0.0353948,cf:0.0118941);	(((hs:0.00378016,pt:0.00479631)n1:0.0166013,rh:0.029881)n2:0.137616,(mm:0.0717153,rn:0.0786319)n3:0.261381,cf:0.182386);	11.85
	chr16 71489515 71489752	(((hs:0.00506306,pt:7.31526e-31)n1:4.96962e-31,rh:0.00504695)n2:0.0742833,(mm:0.0258363,rn:0.0148855)n3:0.0646754,cf:0.0461641);	(((hs:0.00297302,pt:0.00369506)n1:0.0174276,rh:0.0253903)n2:0.116458,(mm:0.0731476,rn:0.0759722)n3:0.235938,cf:0.176719);	11.84
	chr21 16745334 16745449	(((hs:1.58211e-17,pt:1.07481e-17)n1:0.00975209,rh:0.00857714)n2:0.107287,(mm:0.0186064,rn:0.00904451)n3:0.0549247,cf:0.0606831);	(((hs:0.00517054,pt:0.00512946)n1:0.0185372,rh:0.0332983)n2:0.133518,(mm:0.0843792,rn:0.0943215)n3:0.279579,cf:0.168102);	11.84
	chrX 41193713 41193845	(((hs:1.38774e-17,pt:4.33667e-18)n1:0.0349168,rh:0.0083844)n2:0.113978,(mm:0.0252627,rn:0.00837424)n3:0.0736238,cf:0.0236619);	(((hs:0.0026103,pt:0.00169874)n1:0.0136538,rh:0.02103)n2:0.108083,(mm:0.0586591,rn:0.0763935)n3:0.211905,cf:0.167746);	11.84
	chr4 186875332 186875444	(((hs:0.00980522,pt:0.00984801)n1:0.00984801,rh:0.0200081)n2:0.120955,(mm:0.0113211,rn:0.0289738)n3:0.0584742,cf:0.0488985);	(((hs:0.00514607,pt:0.00566292)n1:0.019121,rh:0.02988)n2:0.130039,(mm:0.0703812,rn:0.0811228)n3:0.263346,cf:0.197423);	11.84
	chr10 10728592 10728704	(((hs:0.00932193,pt:0.00929323)n1:7.26304e-31,rh:0.00929323)n2:0.0920635,(mm:2.2688e-31,rn:0.0189741)n3:0.0192529,cf:0.039525);	(((hs:0.00472513,pt:0.00533289)n1:0.0209773,rh:0.032146)n2:0.145818,(mm:0.0760234,rn:0.0800606)n3:0.254337,cf:0.189582);	11.82
	chr15 33697995 33698523	(((hs:1.6008e-18,pt:0.00194736)n1:0.00197459,rh:0.00387936)n2:0.0301155,(mm:0.0108172,rn:0.0070738)n3:0.027894,cf:0.0140292);	(((hs:0.00379398,pt:0.00359492)n1:0.0145208,rh:0.0276928)n2:0.123005,(mm:0.069549,rn:0.0786242)n3:0.265391,cf:0.170417);	11.81
	chr11 86926945 86927104	(((hs:7.30866e-31,pt:0.0269501)n1:0.00586741,rh:0.0143164)n2:0.094186,(mm:1.21421e-17,rn:1.23349e-17)n3:0.0753192,cf:0.0459535);	(((hs:0.00509422,pt:0.00325717)n1:0.0159291,rh:0.0315638)n2:0.139469,(mm:0.0799689,rn:0.0787116)n3:0.274672,cf:0.17321);	11.81
	chr1 198386182 198386239	(((hs:2.73401e-18,pt:6.96841e-31)n1:6.96841e-31,rh:0.018404)n2:0.154834,(mm:0.0183908,rn:4.99835e-31)n3:0.0842414,cf:0.0138412);	(((hs:0.00500904,pt:0.00421429)n1:0.015104,rh:0.028764)n2:0.141862,(mm:0.0719075,rn:0.0911175)n3:0.239718,cf:0.182434);	11.8
	chr18 51167351 51167455	(((hs:7.00911e-31,pt:0.00988233)n1:0,rh:7.00911e-31)n2:0.075129,(mm:0.00984575,rn:7.00911e-31)n3:0.0518095,cf:4.91024e-31);	(((hs:0.00331677,pt:0.00353916)n1:0.0180035,rh:0.0281538)n2:0.134964,(mm:0.0766642,rn:0.0766438)n3:0.272752,cf:0.182477);	11.79
	chr2 42938108 42938221	(((hs:1.68601e-18,pt:4.20728e-19)n1:7.37291e-31,rh:2.33019e-19)n2:0.0656088,(mm:7.37291e-31,rn:0.0103603)n3:0.0105352,cf:0.0316402);	(((hs:0.0045115,pt:0.00422033)n1:0.0151281,rh:0.0251122)n2:0.124406,(mm:0.0680632,rn:0.0699182)n3:0.238141,cf:0.186716);	11.79
	chr7 118434151 118434354	(((hs:7.05388e-31,pt:8.97493e-19)n1:0.0300293,rh:0.0247123)n2:0.111065,(mm:0.00527727,rn:0.00528456)n3:0.0914184,cf:0.0880639);	(((hs:0.00627063,pt:0.00420634)n1:0.0205701,rh:0.0400574)n2:0.167537,(mm:0.0901497,rn:0.110093)n3:0.29875,cf:0.196883);	11.78
	chr14 98220362 98220498	(((hs:2.03949e-18,pt:4.95709e-18)n1:7.44902e-31,rh:1.09258e-18)n2:0.0906606,(mm:1.05938e-17,rn:1.00066e-17)n3:0.0995043,cf:0.0320247);	(((hs:0.00401883,pt:0.00462381)n1:0.0167531,rh:0.0299178)n2:0.151528,(mm:0.0685448,rn:0.0802633)n3:0.285392,cf:0.205054);	11.78
	chr20 16317304 16317373	(((hs:6.95057e-31,pt:6.95057e-31)n1:0.0151415,rh:0.0154599)n2:0.0954882,(mm:2.2098e-18,rn:1.49659e-18)n3:0.0290893,cf:0.0316207);	(((hs:0.00576263,pt:0.00576652)n1:0.0151346,rh:0.0292392)n2:0.133139,(mm:0.0669863,rn:0.0764245)n3:0.264938,cf:0.190016);	11.78
	chr3 71621313 71621398	(((hs:7.0871e-31,pt:7.0871e-31)n1:7.16795e-05,rh:0.013451)n2:0.104606,(mm:3.19202e-19,rn:0.0129281)n3:0.0561053,cf:0.0113801);	(((hs:0.00436218,pt:0.0035599)n1:0.0147334,rh:0.0260677)n2:0.140263,(mm:0.0668057,rn:0.0721527)n3:0.282462,cf:0.187515);	11.78
	chr3 95642253 95642367	(((hs:4.07289e-18,pt:2.47485e-18)n1:7.40075e-31,rh:0.00921441)n2:0.0785837,(mm:2.44569e-31,rn:0.0479052)n3:0.0182798,cf:0.0193294);	(((hs:0.00353048,pt:0.00544979)n1:0.0147084,rh:0.0359093)n2:0.12715,(mm:0.0865493,rn:0.0808177)n3:0.252969,cf:0.213743);	11.77
	chr4 154422142 154422238	(((hs:1.8338e-18,pt:9.55103e-19)n1:0.0116698,rh:7.01453e-31)n2:0.104531,(mm:0.0235427,rn:2.20232e-31)n3:0.0736564,cf:0);	(((hs:0.00438766,pt:0.00490662)n1:0.0126185,rh:0.0290388)n2:0.124432,(mm:0.0670201,rn:0.0780918)n3:0.249465,cf:0.182054);	11.77
	chr5 19352500 19352747	(((hs:4.87493e-19,pt:3.38537e-19)n1:0.00845923,rh:1.74105e-19)n2:0.0610444,(mm:0.0340137,rn:0.0129641)n3:0.0326148,cf:0.0209485);	(((hs:0.00516905,pt:0.00443677)n1:0.0170949,rh:0.0327925)n2:0.162011,(mm:0.0875712,rn:0.107572)n3:0.314647,cf:0.190152);	11.77
	chr1 76234955 76235085	(((hs:2.19019e-31,pt:0.00803897)n1:0.0270226,rh:0.00633644)n2:0.129453,(mm:0.0105263,rn:0.0310516)n3:0.0664446,cf:0.0564139);	(((hs:0.00376257,pt:0.00375109)n1:0.0138928,rh:0.0268036)n2:0.145921,(mm:0.0770949,rn:0.0891339)n3:0.269784,cf:0.183518);	11.76
	chr3 54191327 54191457	(((hs:3.73728e-18,pt:2.71684e-19)n1:6.80364e-31,rh:0.00807329)n2:0.0720196,(mm:0.0168268,rn:0.0176388)n3:0.0194434,cf:0.0154634);	(((hs:0.00419763,pt:0.0041035)n1:0.0143813,rh:0.0286085)n2:0.12619,(mm:0.0697021,rn:0.0772035)n3:0.258872,cf:0.181975);	11.76
	chrX 132455505 132455673	(((hs:1.25813e-18,pt:0.00739558)n1:0.00763936,rh:0.00718545)n2:0.103797,(mm:0.0218476,rn:0.00726338)n3:0.0498439,cf:0.113293);	(((hs:0.00264852,pt:0.00257055)n1:0.0107619,rh:0.023831)n2:0.105431,(mm:0.0630071,rn:0.0712018)n3:0.237126,cf:0.164578);	11.76
	chr1 46935188 46935383	(((hs:0.0116089,pt:6.01258e-19)n1:0.00566933,rh:0.0122914)n2:0.105972,(mm:0.0192891,rn:0.0209336)n3:0.0730016,cf:0.0982581);	(((hs:0.00331058,pt:0.00395269)n1:0.014373,rh:0.0241916)n2:0.1154,(mm:0.0678317,rn:0.0742061)n3:0.230165,cf:0.162428);	11.74
	chr2 213387950 213388311	(((hs:7.39736e-31,pt:0.00304243)n1:0.0129194,rh:0.021293)n2:0.0683151,(mm:0.0309083,rn:0.0030997)n3:0.0497174,cf:0.0552697);	(((hs:0.00355408,pt:0.00417909)n1:0.0154662,rh:0.02809)n2:0.127632,(mm:0.0782743,rn:0.0757309)n3:0.261901,cf:0.166023);	11.73
	chr13 53456224 53456479	(((hs:0.0171352,pt:0.00434247)n1:0.0030478,rh:0.0273733)n2:0.100725,(mm:0.0193433,rn:0.0394173)n3:0.0838112,cf:0.0619487);	(((hs:0.00496409,pt:0.00531228)n1:0.0179938,rh:0.032644)n2:0.132814,(mm:0.082452,rn:0.0834585)n3:0.274772,cf:0.187477);	11.72
	chr2 173518709 173518788	(((hs:6.39592e-31,pt:0.013034)n1:0,rh:6.39592e-31)n2:0.115905,(mm:1.06759e-18,rn:0.0272198)n3:0.072404,cf:0.0287014);	(((hs:0.00339608,pt:0.00376384)n1:0.0134192,rh:0.029273)n2:0.126528,(mm:0.0729491,rn:0.0808239)n3:0.246803,cf:0.177694);	11.72
	chr2 187055981 187056315	(((hs:0.00346797,pt:1.23979e-18)n1:0.0178913,rh:0.0101014)n2:0.0868135,(mm:0.0401547,rn:0.026756)n3:0.0712296,cf:0.0507381);	(((hs:0.00349732,pt:0.00453145)n1:0.0164053,rh:0.0333668)n2:0.136649,(mm:0.0580059,rn:0.0755969)n3:0.272169,cf:0.205554);	11.72
	chr10 118057681 118057873	(((hs:0.00574698,pt:7.12041e-31)n1:0.0341525,rh:7.12041e-31)n2:0.0855575,(mm:7.12041e-31,rn:0.0505769)n3:0.0601483,cf:0.0157814);	(((hs:0.00390972,pt:0.00460342)n1:0.0159083,rh:0.0281677)n2:0.133181,(mm:0.0727877,rn:0.0900453)n3:0.269045,cf:0.176493);	11.72
	chr2 157091083 157091246	(((hs:1.54745e-17,pt:7.56989e-18)n1:0.00642197,rh:0.01437)n2:0.103859,(mm:0.0394213,rn:2.00231e-31)n3:0.0732121,cf:0.0812291);	(((hs:0.00309441,pt:0.00284591)n1:0.0169274,rh:0.0314406)n2:0.121892,(mm:0.080647,rn:0.0801182)n3:0.259383,cf:0.184002);	11.71
	chr2 162003562 162003613	(((hs:6.87492e-31,pt:1.53691e-17)n1:3.10863e-17,rh:1.14969e-17)n2:0.198443,(mm:0.0397966,rn:6.87492e-31)n3:0.101498,cf:0.00316096);	(((hs:0.00320055,pt:0.00494591)n1:0.012473,rh:0.0249884)n2:0.119373,(mm:0.0694458,rn:0.0782465)n3:0.229718,cf:0.162049);	11.71
	chr11 78994559 78994621	(((hs:7.46019e-31,pt:0.0168303)n1:4.93827e-31,rh:0.0169744)n2:0.155018,(mm:2.52191e-31,rn:0.016824)n3:0.0917325,cf:0.0571373);	(((hs:0.00499115,pt:0.00541118)n1:0.0175252,rh:0.0283492)n2:0.127401,(mm:0.066221,rn:0.0694016)n3:0.256323,cf:0.175939);	11.71
	chr19 43136091 43136179	(((hs:1.35464e-17,pt:1.30362e-17)n1:4.94524e-31,rh:0.0238708)n2:0.12324,(mm:0.0119465,rn:0.0119523)n3:0.0687288,cf:0.0179813);	(((hs:0.00432329,pt:0.00434775)n1:0.015521,rh:0.0275267)n2:0.147517,(mm:0.0660552,rn:0.0745296)n3:0.26767,cf:0.165619);	11.7
	chr18 69765729 69765783	(((hs:1.67429e-18,pt:7.87958e-18)n1:6.9126e-31,rh:7.98326e-19)n2:0.159517,(mm:3.25983e-19,rn:0.0407997)n3:6.9126e-31,cf:0.0793607);	(((hs:0.00428015,pt:0.00518908)n1:0.0168156,rh:0.0303461)n2:0.168053,(mm:0.0680488,rn:0.0856167)n3:0.27328,cf:0.214502);	11.7
	chr11 132118331 132118393	(((hs:0.0162632,pt:7.18089e-31)n1:0,rh:7.18089e-31)n2:0.169301,(mm:0.0157969,rn:0)n3:0.115167,cf:0.0058295);	(((hs:0.00500185,pt:0.00570741)n1:0.01827,rh:0.0301187)n2:0.146734,(mm:0.0698418,rn:0.0781263)n3:0.259289,cf:0.211049);	11.7
	chr18 21612274 21612454	(((hs:0.0108905,pt:0.00708015)n1:0.0248083,rh:0.0134985)n2:0.0948255,(mm:0.00595002,rn:0.00573834)n3:0.060225,cf:0.0596997);	(((hs:0.00352301,pt:0.00468711)n1:0.0145455,rh:0.0279692)n2:0.126257,(mm:0.0705877,rn:0.0781412)n3:0.2683,cf:0.172021);	11.7
	chr5 178667877 178667954	(((hs:7.37748e-31,pt:2.25435e-19)n1:3.25977e-18,rh:2.84201e-18)n2:0.074651,(mm:2.29231e-18,rn:1.66033e-18)n3:4.77839e-31,cf:0.0178096);	(((hs:0.006982,pt:0.00548936)n1:0.016335,rh:0.0364186)n2:0.142425,(mm:0.0613855,rn:0.0712825)n3:0.231131,cf:0.210927);	11.68
	chr6 1546760 1546814	(((hs:0.0202121,pt:0)n1:0.0204942,rh:0)n2:0.131431,(mm:1.66518e-17,rn:1.72902e-17)n3:0.0410813,cf:7.426e-31);	(((hs:0.00446187,pt:0.00443465)n1:0.0166729,rh:0.0322649)n2:0.151688,(mm:0.0735156,rn:0.0675439)n3:0.261162,cf:0.20438);	11.67
	chr4 18502471 18502624	(((hs:7.1841e-31,pt:7.1841e-31)n1:0.014784,rh:0.00717809)n2:0.114959,(mm:7.1841e-31,rn:0.00717809)n3:0.138768,cf:0.0404979);	(((hs:0.00557457,pt:0.00424771)n1:0.0185809,rh:0.0311514)n2:0.146962,(mm:0.0804897,rn:0.0815037)n3:0.270694,cf:0.197991);	11.65
	chr12 56848986 56849108	(((hs:1.93315e-17,pt:6.08426e-19)n1:4.97494e-31,rh:0.0181033)n2:0.145976,(mm:0.010088,rn:0.0175901)n3:0.133562,cf:0.0838525);	(((hs:0.00514237,pt:0.00528291)n1:0.0151699,rh:0.025005)n2:0.132487,(mm:0.073669,rn:0.0865755)n3:0.240631,cf:0.179415);	11.65
	chr5 167061583 167061644	(((hs:1.79116e-17,pt:2.15283e-17)n1:0.0350198,rh:7.22717e-31)n2:0.173706,(mm:6.18316e-18,rn:0.0518119)n3:0.0226998,cf:0.0728115);	(((hs:0.00511536,pt:0.00476837)n1:0.0167818,rh:0.0264747)n2:0.121436,(mm:0.0638951,rn:0.0705947)n3:0.25017,cf:0.182101);	11.65
	chr7 140792240 140792298	(((hs:6.73267e-31,pt:6.73267e-31)n1:7.52967e-18,rh:1.41715e-18)n2:0.13671,(mm:0.0204407,rn:4.99978e-31)n3:0.0889675,cf:6.73267e-31);	(((hs:0.00442472,pt:0.00317307)n1:0.0164513,rh:0.028971)n2:0.125955,(mm:0.0660122,rn:0.0644573)n3:0.220313,cf:0.195999);	11.62
	chr1 88885985 88886085	(((hs:0.0102825,pt:0.0102825)n1:4.97686e-31,rh:0.0325191)n2:0.114905,(mm:7.09739e-31,rn:0.0206109)n3:0.0885093,cf:4.97686e-31);	(((hs:0.0043911,pt:0.00286267)n1:0.0162874,rh:0.0266192)n2:0.123953,(mm:0.0770432,rn:0.0776192)n3:0.25301,cf:0.175009);	11.62
	chr22 30579138 30579220	(((hs:2.11995e-18,pt:7.75994e-18)n1:0,rh:0.0268964)n2:0.134602,(mm:7.01928e-31,rn:0.0409493)n3:0.174535,cf:0.0129092);	(((hs:0.00532889,pt:0.00307861)n1:0.0143896,rh:0.0273374)n2:0.104471,(mm:0.0713942,rn:0.0798295)n3:0.245548,cf:0.188955);	11.62
	chr4 186180327 186180404	(((hs:3.43943e-18,pt:3.15281e-18)n1:8.03727e-18,rh:1.10553e-18)n2:0.101802,(mm:1.07482e-18,rn:0.0156616)n3:0.033414,cf:0.0331024);	(((hs:0.00478293,pt:0.00628219)n1:0.0146897,rh:0.0315892)n2:0.13018,(mm:0.0716244,rn:0.0776758)n3:0.232854,cf:0.196515);	11.62
	chr9 4428934 4429003	(((hs:4.09801e-18,pt:9.68946e-18)n1:0.0169977,rh:6.62361e-31)n2:0.14057,(mm:2.65115e-17,rn:3.30826e-17)n3:0.0430035,cf:0.105855);	(((hs:0.00557509,pt:0.00730496)n1:0.0154375,rh:0.0280344)n2:0.134346,(mm:0.078484,rn:0.0821165)n3:0.250838,cf:0.192301);	11.61
	chr19 50780760 50780852	(((hs:0.010912,pt:7.4064e-31)n1:0,rh:0.0110479)n2:0.0950689,(mm:7.4064e-31,rn:0.0332527)n3:0,cf:0.0449466);	(((hs:0.00286931,pt:0.00381359)n1:0.0155567,rh:0.0259395)n2:0.131784,(mm:0.0619083,rn:0.0717181)n3:0.250469,cf:0.169814);	11.6
	chr5 24780947 24781042	(((hs:6.82472e-31,pt:0.0116893)n1:0.0109089,rh:0.0113703)n2:0.114919,(mm:4.20633e-17,rn:4.57832e-17)n3:0.0703328,cf:0.0707366);	(((hs:0.00518832,pt:0.00438432)n1:0.0181245,rh:0.0357742)n2:0.147231,(mm:0.0736985,rn:0.0971375)n3:0.289128,cf:0.201228);	11.59
	chr3 95476190 95476263	(((hs:9.11583e-19,pt:6.33044e-19)n1:0.01552,rh:0.0292984)n2:0.135869,(mm:0.0294998,rn:0.0148363)n3:0.0794886,cf:0.0149643);	(((hs:0.00346443,pt:0.00540669)n1:0.0147246,rh:0.0359846)n2:0.127115,(mm:0.0861707,rn:0.0811814)n3:0.253171,cf:0.213122);	11.59
	chr20 38117812 38118045	(((hs:2.77555e-18,pt:3.40666e-19)n1:0.00918863,rh:0.00453975)n2:0.0890254,(mm:0.0336338,rn:0.0178553)n3:0.0941357,cf:0.0509478);	(((hs:0.00422844,pt:0.00496166)n1:0.0167655,rh:0.0294443)n2:0.136501,(mm:0.0715296,rn:0.0794533)n3:0.27002,cf:0.188896);	11.58
	chr7 35411632 35411730	(((hs:2.15803e-31,pt:0.0219501)n1:0.00826595,rh:0.0136537)n2:0.117595,(mm:1.80271e-17,rn:1.98394e-17)n3:0.0543253,cf:0.0669769);	(((hs:0.0041017,pt:0.00301848)n1:0.0167827,rh:0.0266513)n2:0.126234,(mm:0.0698168,rn:0.0741789)n3:0.265504,cf:0.173466);	11.58
	chr2 63190960 63191043	(((hs:4.11631e-18,pt:7.12584e-31)n1:4.52045e-17,rh:1.17609e-17)n2:0.143384,(mm:2.65e-18,rn:0.0278712)n3:0.0632968,cf:0.0630264);	(((hs:0.00200565,pt:0.00254787)n1:0.0132159,rh:0.0250347)n2:0.115314,(mm:0.0714094,rn:0.0947602)n3:0.257311,cf:0.16035);	11.57
	chr10 107315070 107315284	(((hs:4.16332e-18,pt:7.29231e-31)n1:0.0109806,rh:0.0429891)n2:0.109796,(mm:0.0481233,rn:0.00508413)n3:0.0187838,cf:0.130569);	(((hs:0.00483247,pt:0.00536891)n1:0.0147519,rh:0.0305983)n2:0.140804,(mm:0.0789969,rn:0.082932)n3:0.266326,cf:0.195375);	11.57
	chr4 62105634 62105747	(((hs:6.09189e-19,pt:8.72536e-19)n1:0.00989578,rh:0.0286872)n2:0.103721,(mm:0.00931138,rn:0.0282036)n3:0.0322703,cf:0.0579086);	(((hs:0.00469411,pt:0.00443462)n1:0.0165482,rh:0.0311827)n2:0.125037,(mm:0.0723347,rn:0.0959615)n3:0.282991,cf:0.18196);	11.57
	chr8 116505349 116505452	(((hs:1.69275e-18,pt:8.81641e-19)n1:0.0219883,rh:9.06831e-19)n2:0.117873,(mm:1.27601e-17,rn:7.42172e-18)n3:0.13456,cf:0.0904785);	(((hs:0.00398906,pt:0.00356259)n1:0.0173317,rh:0.0338992)n2:0.128589,(mm:0.0766469,rn:0.0796846)n3:0.272121,cf:0.168016);	11.57
	chr4 38763179 38763296	(((hs:9.68459e-18,pt:8.66823e-18)n1:0.00783492,rh:0.0110153)n2:0.113547,(mm:4.99689e-31,rn:0.0282123)n3:0.076184,cf:0.0429019);	(((hs:0.00374043,pt:0.00465373)n1:0.0155924,rh:0.0320605)n2:0.121316,(mm:0.0724317,rn:0.0758875)n3:0.249873,cf:0.177978);	11.56
	chr10 107122642 107122822	(((hs:0.00578893,pt:0.00576498)n1:0.00572149,rh:0.00567368)n2:0.0738181,(mm:0.0056837,rn:0.0113707)n3:0.0284433,cf:0.0889243);	(((hs:0.00526759,pt:0.00472631)n1:0.0149007,rh:0.0285781)n2:0.137281,(mm:0.0791443,rn:0.0820644)n3:0.26123,cf:0.194397);	11.55
	chr3 101137310 101137368	(((hs:3.89666e-18,pt:4.32328e-18)n1:9.93531e-18,rh:3.99728e-18)n2:0.122246,(mm:0.0198683,rn:0.0186458)n3:0.0386756,cf:0.0188779);	(((hs:0.00416242,pt:0.00381512)n1:0.0164449,rh:0.0258097)n2:0.126221,(mm:0.073559,rn:0.0773289)n3:0.24342,cf:0.163215);	11.55
	chr2 43012596 43012719	(((hs:3.11579e-18,pt:3.96686e-18)n1:7.47032e-31,rh:7.47032e-31)n2:0.125113,(mm:0.0476155,rn:0.0367721)n3:0.0796011,cf:0.0343006);	(((hs:0.0042395,pt:0.00395954)n1:0.0153098,rh:0.0246252)n2:0.127313,(mm:0.0680626,rn:0.0717607)n3:0.238028,cf:0.184539);	11.54
	chr7 41688644 41688754	(((hs:1.37346e-18,pt:7.32774e-31)n1:0.00984157,rh:0.0190557)n2:0.109099,(mm:7.32774e-31,rn:0.0194698)n3:0.0628734,cf:0.0207664);	(((hs:0.00324218,pt:0.00345293)n1:0.0144557,rh:0.0300963)n2:0.139768,(mm:0.0697455,rn:0.0874475)n3:0.26371,cf:0.199347);	11.53
	chr22 41032136 41032304	(((hs:7.44735e-31,pt:7.44735e-31)n1:4.28669e-19,rh:7.44735e-31)n2:0.0584522,(mm:0.0069392,rn:0.00694879)n3:0.0217525,cf:0.0282869);	(((hs:0.00398427,pt:0.0028269)n1:0.0169699,rh:0.0241219)n2:0.133799,(mm:0.0649074,rn:0.0634739)n3:0.225249,cf:0.183672);	11.51
	chr2 39742251 39742317	(((hs:6.81447e-31,pt:6.71261e-19)n1:0.0560555,rh:0)n2:0.161699,(mm:6.81447e-31,rn:0.0174589)n3:0.118497,cf:0.0174619);	(((hs:0.00433452,pt:0.00319848)n1:0.0188502,rh:0.025153)n2:0.122512,(mm:0.0730645,rn:0.0775497)n3:0.240408,cf:0.173025);	11.51
	chr4 173845567 173845638	(((hs:5.28789e-19,pt:8.26233e-19)n1:0.0162381,rh:0.0152675)n2:0.166957,(mm:0.015364,rn:0.0147807)n3:0.050266,cf:0.0805283);	(((hs:0.00478791,pt:0.00483576)n1:0.0145478,rh:0.0327102)n2:0.136337,(mm:0.0806839,rn:0.0757138)n3:0.26484,cf:0.191589);	11.5
	chr8 129588989 129589086	(((hs:5.50557e-18,pt:4.2338e-20)n1:7.30197e-31,rh:0.0220403)n2:0.0925838,(mm:0.0116975,rn:0.0218827)n3:0.0474728,cf:0.0109177);	(((hs:0.00504913,pt:0.00573155)n1:0.0178248,rh:0.0313581)n2:0.143918,(mm:0.0746164,rn:0.0771048)n3:0.275216,cf:0.186669);	11.5
	chr13 72667392 72667718	(((hs:7.16001e-31,pt:0.00341335)n1:0.0104629,rh:0.0101829)n2:0.0748389,(mm:0.0333489,rn:0.0385319)n3:0.088155,cf:0.0217647);	(((hs:0.00379289,pt:0.0044966)n1:0.0169098,rh:0.030039)n2:0.118433,(mm:0.0685123,rn:0.0870514)n3:0.254502,cf:0.165158);	11.5
	chr8 116951731 116951824	(((hs:9.47473e-18,pt:4.75851e-18)n1:0.0132059,rh:0.0233381)n2:0.120379,(mm:0.0115491,rn:0.0236014)n3:0,cf:0.0724747);	(((hs:0.00522239,pt:0.00495679)n1:0.0167463,rh:0.0291984)n2:0.127091,(mm:0.0744825,rn:0.0777391)n3:0.271567,cf:0.170295);	11.49
	chr7 120358627 120358774	(((hs:0.00850245,pt:0.00843548)n1:0.0171804,rh:0.0255547)n2:0.102317,(mm:0.00830678,rn:0.0258425)n3:0.0258218,cf:0.025876);	(((hs:0.00358876,pt:0.00447147)n1:0.0163148,rh:0.0299345)n2:0.141207,(mm:0.075931,rn:0.0842768)n3:0.258368,cf:0.210948);	11.49
	chr9 32208763 32208858	(((hs:0.0111578,pt:0.0114657)n1:0,rh:0.0349443)n2:0.17747,(mm:0.0225962,rn:0.0228337)n3:0.042731,cf:0.162744);	(((hs:0.00385295,pt:0.00432883)n1:0.0140343,rh:0.0273728)n2:0.131755,(mm:0.0731561,rn:0.0813391)n3:0.246642,cf:0.171573);	11.49
	chr11 15016972 15017101	(((hs:1.39418e-18,pt:2.09772e-18)n1:3.24181e-17,rh:5.91224e-18)n2:0.12065,(mm:0.0259391,rn:0.0162157)n3:0.137537,cf:0.030376);	(((hs:0.0046207,pt:0.00471487)n1:0.0168937,rh:0.0252027)n2:0.124336,(mm:0.0671087,rn:0.0759902)n3:0.261425,cf:0.182589);	11.48
	chr1 85894687 85894872	(((hs:7.36417e-31,pt:1.02687e-18)n1:4.99638e-31,rh:0.0126432)n2:0.121244,(mm:0.0185575,rn:0.0523794)n3:0.133631,cf:0.0377268);	(((hs:0.00353565,pt:0.00364395)n1:0.0146007,rh:0.0257516)n2:0.12062,(mm:0.0812157,rn:0.0877277)n3:0.264815,cf:0.158854);	11.48
	chr4 62798613 62798671	(((hs:0.0172748,pt:7.3806e-31)n1:0.0353048,rh:7.3806e-31)n2:0.133548,(mm:4.59728e-18,rn:4.91099e-18)n3:0.071985,cf:0.0177536);	(((hs:0.0040852,pt:0.00544504)n1:0.0181265,rh:0.0309839)n2:0.139946,(mm:0.0852434,rn:0.091341)n3:0.288794,cf:0.181799);	11.48
	chr3 68984892 68985064	(((hs:0.00676835,pt:0.00660362)n1:0.00661057,rh:6.92413e-31)n2:0.118772,(mm:0.0249927,rn:0.00640398)n3:0.102534,cf:0.125107);	(((hs:0.00549057,pt:0.00522087)n1:0.0184243,rh:0.0284697)n2:0.136048,(mm:0.0680837,rn:0.0764803)n3:0.277647,cf:0.180488);	11.48
	chr3 74532478 74532566	(((hs:9.27273e-18,pt:6.78394e-18)n1:0.0125157,rh:0.0126309)n2:0.149982,(mm:0.0120322,rn:0.0236913)n3:0.0805457,cf:0.0866373);	(((hs:0.00516198,pt:0.00399793)n1:0.0193266,rh:0.0294354)n2:0.136045,(mm:0.0812514,rn:0.0785379)n3:0.288893,cf:0.193854);	11.47
	chr2 217141074 217141173	(((hs:5.55112e-18,pt:7.20034e-31)n1:5e-31,rh:0.0114197)n2:0.125437,(mm:0.034781,rn:0.0112002)n3:0.0494076,cf:0.059985);	(((hs:0.00433098,pt:0.00481614)n1:0.0154394,rh:0.0287472)n2:0.120135,(mm:0.0677093,rn:0.0710953)n3:0.252258,cf:0.203663);	11.47
	chr1 181947909 181948099	(((hs:0.00573007,pt:0.0116095)n1:4.9471e-31,rh:0)n2:0.0836601,(mm:0.0121356,rn:0.0169659)n3:0.0435864,cf:0.0663253);	(((hs:0.00315796,pt:0.00366875)n1:0.0153727,rh:0.0276087)n2:0.121618,(mm:0.0675226,rn:0.079754)n3:0.245434,cf:0.176572);	11.46
	chr7 3301269 3301355	(((hs:6.67328e-19,pt:0.0127622)n1:7.28596e-31,rh:2.4043e-31)n2:0.126168,(mm:0.0264568,rn:0.0132822)n3:0.0113085,cf:0.0449763);	(((hs:0.00789003,pt:0.00780768)n1:0.017348,rh:0.0311189)n2:0.139959,(mm:0.063966,rn:0.0782328)n3:0.238666,cf:0.200888);	11.46
	chr15 35264406 35264486	(((hs:4.42368e-18,pt:6.8112e-31)n1:6.8112e-31,rh:0.0615575)n2:0.131297,(mm:0.0148983,rn:4.99808e-31)n3:0.0306499,cf:0.118113);	(((hs:0.00318153,pt:0.0044479)n1:0.0140474,rh:0.0272687)n2:0.115039,(mm:0.0737654,rn:0.0727624)n3:0.262627,cf:0.172786);	11.46
	chr1 167223456 167223523	(((hs:7.81175e-18,pt:1.49183e-17)n1:0.0158974,rh:2.60911e-31)n2:0.145025,(mm:0.0179918,rn:0.0563135)n3:0.0431,cf:0.07195);	(((hs:0.00369193,pt:0.00393784)n1:0.0157531,rh:0.02767)n2:0.127796,(mm:0.0707615,rn:0.0734504)n3:0.257652,cf:0.181903);	11.46
	chr6 149158519 149158773	(((hs:5.93882e-19,pt:7.11478e-31)n1:0.00840095,rh:0.00990572)n2:0.0899481,(mm:0.0309583,rn:0.0157948)n3:0.0949501,cf:0.0446893);	(((hs:0.00435047,pt:0.0046151)n1:0.0158687,rh:0.02691)n2:0.131283,(mm:0.0720994,rn:0.0800679)n3:0.259905,cf:0.16903);	11.45
	chr11 98953460 98953534	(((hs:0.0164622,pt:1.03056e-18)n1:0.0318939,rh:1.78223e-31)n2:0.175628,(mm:0.0332101,rn:0)n3:0.0830077,cf:0.022548);	(((hs:0.00575888,pt:0.00635967)n1:0.0217493,rh:0.036509)n2:0.147481,(mm:0.0883292,rn:0.0756851)n3:0.302138,cf:0.199085);	11.44
	chr3 162810304 162810520	(((hs:0.0048631,pt:2.14734e-31)n1:0.00929999,rh:0.0311525)n2:0.0880776,(mm:7.11591e-31,rn:0.00977039)n3:0.0809619,cf:0.0571757);	(((hs:0.00455894,pt:0.00476825)n1:0.0150399,rh:0.0333833)n2:0.124593,(mm:0.0759573,rn:0.0770886)n3:0.259975,cf:0.185666);	11.44
	chr16 53113668 53113758	(((hs:7.21326e-31,pt:7.21326e-31)n1:0.0139144,rh:7.21326e-31)n2:0.119368,(mm:4.0312e-18,rn:4.80295e-18)n3:0.0275623,cf:0.0791039);	(((hs:0.00383526,pt:0.00551965)n1:0.0173302,rh:0.0291299)n2:0.143794,(mm:0.0737074,rn:0.0808935)n3:0.261431,cf:0.199346);	11.44
	chr13 93406852 93406907	(((hs:7.189e-31,pt:3.17471e-18)n1:7.189e-31,rh:3.26542e-19)n2:0.149834,(mm:0.0189208,rn:0.0381945)n3:0.0389189,cf:0.0601393);	(((hs:0.00411232,pt:0.00471068)n1:0.019409,rh:0.0315614)n2:0.137419,(mm:0.0820206,rn:0.0924575)n3:0.270486,cf:0.190534);	11.43
	chr12 72713308 72713375	(((hs:7.19835e-31,pt:7.19835e-31)n1:8.43314e-18,rh:7.19835e-31)n2:0.219243,(mm:0.018384,rn:0.0378848)n3:0.188172,cf:0.11408);	(((hs:0.00516436,pt:0.00615943)n1:0.0107974,rh:0.0367372)n2:0.134901,(mm:0.0788222,rn:0.0908307)n3:0.287237,cf:0.209458);	11.43
	chrX 23237855 23237990	(((hs:0.0152094,pt:6.83447e-31)n1:0.0077001,rh:0.00767142)n2:0.0973741,(mm:0.0337365,rn:0.0289922)n3:0.0303678,cf:0.104777);	(((hs:0.0053678,pt:0.00561478)n1:0.0183066,rh:0.0230068)n2:0.100242,(mm:0.0732139,rn:0.0832008)n3:0.270961,cf:0.174997);	11.43
	chrX 12027543 12027625	(((hs:7.09673e-31,pt:7.09673e-31)n1:0,rh:0.0425512)n2:0.121898,(mm:3.61535e-18,rn:0.0411583)n3:0.0289568,cf:0.0426869);	(((hs:0.00305915,pt:0.00295376)n1:0.0122427,rh:0.0247915)n2:0.117679,(mm:0.0738716,rn:0.078722)n3:0.256396,cf:0.194653);	11.42
	chr1 64433304 64433452	(((hs:7.25892e-31,pt:4.80421e-18)n1:7.25892e-31,rh:0.00767085)n2:0.0558917,(mm:7.25892e-31,rn:0.00756385)n3:0.0227609,cf:0.0325703);	(((hs:0.00351833,pt:0.00388197)n1:0.015156,rh:0.0270253)n2:0.116309,(mm:0.0666689,rn:0.0735536)n3:0.249609,cf:0.176075);	11.42
	chr19 35550020 35550173	(((hs:0.00690306,pt:7.14876e-31)n1:5e-31,rh:0.00690306)n2:0.0507666,(mm:0.0141338,rn:0.00698773)n3:7.14876e-31,cf:2.14876e-31);	(((hs:0.00459789,pt:0.0041763)n1:0.0149961,rh:0.0303755)n2:0.157586,(mm:0.0585299,rn:0.0789773)n3:0.228073,cf:0.252531);	11.41
	chr11 92978086 92978194	(((hs:0.00993685,pt:3.90969e-18)n1:5.96554e-18,rh:3.35116e-18)n2:0.126764,(mm:0.00418235,rn:0.0156507)n3:0.128461,cf:0.0503524);	(((hs:0.00344235,pt:0.0033248)n1:0.0158847,rh:0.028841)n2:0.13563,(mm:0.0584315,rn:0.0931283)n3:0.261361,cf:0.185095);	11.4
	chr11 126713530 126713600	(((hs:6.72823e-31,pt:0.0143214)n1:0.0135888,rh:0.0153435)n2:0.114095,(mm:0.0148808,rn:1.3439e-18)n3:1.8593e-31,cf:0.0144866);	(((hs:0.00489563,pt:0.00578271)n1:0.0172194,rh:0.0311649)n2:0.142614,(mm:0.0720476,rn:0.0753378)n3:0.262279,cf:0.197976);	11.4
	chr1 73021245 73021330	(((hs:6.93497e-31,pt:5.66994e-19)n1:0.0125336,rh:0.0133779)n2:0.141864,(mm:6.93497e-31,rn:3.06784e-18)n3:0.108343,cf:0.0435659);	(((hs:0.00268745,pt:0.00413529)n1:0.0167577,rh:0.033177)n2:0.164576,(mm:0.0780142,rn:0.0760396)n3:0.326887,cf:0.186998);	11.4
	chr11 84993435 84993554	(((hs:2.12318e-31,pt:0.00941075)n1:0,rh:2.12318e-31)n2:0.11199,(mm:7.05675e-31,rn:0.00941075)n3:0.0521932,cf:0.0840195);	(((hs:0.00373514,pt:0.00377929)n1:0.0163389,rh:0.0275467)n2:0.117406,(mm:0.0771174,rn:0.07529)n3:0.249522,cf:0.181557);	11.39
	chr3 182909844 182910085	(((hs:0.00476177,pt:0.00470949)n1:0.00470547,rh:0.00956974)n2:0.0573187,(mm:1.39416e-18,rn:0.00941897)n3:0.0299318,cf:0.0396522);	(((hs:0.00447492,pt:0.00413262)n1:0.0145045,rh:0.0284709)n2:0.122759,(mm:0.068474,rn:0.0696649)n3:0.298532,cf:0.165131);	11.38
	chr1 60965102 60965168	(((hs:0.0156889,pt:8.74786e-19)n1:0.0156011,rh:1.43965e-18)n2:0.0982941,(mm:0.0152118,rn:4.91378e-31)n3:0.0312187,cf:0.0152971);	(((hs:0.00488248,pt:0.00450381)n1:0.0148538,rh:0.028003)n2:0.12697,(mm:0.0728511,rn:0.0796679)n3:0.269603,cf:0.173387);	11.38
	chr19 38465191 38465271	(((hs:7.22174e-31,pt:7.22174e-31)n1:6.88582e-18,rh:4.93973e-19)n2:0.0560526,(mm:7.22174e-31,rn:0.0132539)n3:2.27714e-31,cf:7.22174e-31);	(((hs:0.00400106,pt:0.00442769)n1:0.0149488,rh:0.0283475)n2:0.130049,(mm:0.0554311,rn:0.0567939)n3:0.227003,cf:0.186416);	11.37
	chr6 22684868 22684927	(((hs:6.2408e-19,pt:9.75125e-19)n1:1.09393e-17,rh:3.91791e-19)n2:0.105257,(mm:1.38651e-19,rn:4.65893e-19)n3:0.0196141,cf:0.0390176);	(((hs:0.00482475,pt:0.00435106)n1:0.0155648,rh:0.029621)n2:0.139986,(mm:0.082302,rn:0.0875275)n3:0.276433,cf:0.197479);	11.36
	chr2 159058748 159058891	(((hs:0.000763491,pt:0.0229909)n1:0.0409655,rh:0.00801505)n2:0.130033,(mm:0.0310419,rn:0.034768)n3:0.100443,cf:0.0181909);	(((hs:0.00368744,pt:0.00441024)n1:0.0140419,rh:0.0302664)n2:0.127158,(mm:0.0683516,rn:0.078739)n3:0.258069,cf:0.183045);	11.36
	chr1 158345947 158346027	(((hs:2.63638e-18,pt:3.92801e-18)n1:2.26747e-31,rh:0.0273918)n2:0.102907,(mm:0.0136144,rn:7.25032e-31)n3:0.0136441,cf:0.028512);	(((hs:0.00458921,pt:0.00421083)n1:0.0137158,rh:0.024204)n2:0.1443,(mm:0.0658232,rn:0.0691809)n3:0.2022,cf:0.256426);	11.36
	chr12 16583601 16583686	(((hs:6.6328e-18,pt:4.2518e-18)n1:0.0133313,rh:6.82035e-31)n2:0.128912,(mm:0.0260155,rn:6.82035e-31)n3:0.100825,cf:0.0769009);	(((hs:0.00455244,pt:0.00507961)n1:0.018187,rh:0.0318313)n2:0.12833,(mm:0.0750267,rn:0.082283)n3:0.271558,cf:0.18153);	11.35
	chr14 29984944 29985165	(((hs:1.03302e-17,pt:9.95374e-18)n1:0.0099493,rh:0.00492573)n2:0.049538,(mm:0.00736735,rn:0.0126102)n3:0.0257275,cf:0.0231247);	(((hs:0.00394435,pt:0.00412492)n1:0.0141996,rh:0.0291108)n2:0.118849,(mm:0.0678332,rn:0.0735075)n3:0.252321,cf:0.157619);	11.35
	chr2 169898594 169898664	(((hs:7.42616e-31,pt:7.42616e-31)n1:0.0309974,rh:0.0183444)n2:0.134883,(mm:0.0158821,rn:0.0321098)n3:0.0309406,cf:0.0318687);	(((hs:0.00542008,pt:0.00538318)n1:0.0126724,rh:0.0243895)n2:0.122858,(mm:0.0634747,rn:0.0756852)n3:0.268075,cf:0.159122);	11.34
	chr20 39284813 39284875	(((hs:2.73325e-18,pt:1.79317e-18)n1:6.38457e-19,rh:4.34638e-19)n2:0.101917,(mm:0.0188507,rn:0.0188507)n3:0,cf:0.0191478);	(((hs:0.00349227,pt:0.00340962)n1:0.0140497,rh:0.0286462)n2:0.127588,(mm:0.0646152,rn:0.0737971)n3:0.241065,cf:0.182495);	11.33
	chr7 108722603 108722725	(((hs:1.77377e-20,pt:6.96557e-31)n1:6.96557e-31,rh:0.0170613)n2:0.0987473,(mm:0.0495971,rn:0.0451566)n3:0.0267767,cf:0.0270112);	(((hs:0.00336115,pt:0.00549341)n1:0.0182129,rh:0.0350389)n2:0.132829,(mm:0.0827454,rn:0.093734)n3:0.273148,cf:0.185695);	11.33
	chr12 60748470 60748546	(((hs:0.0145231,pt:0.0149138)n1:0.014413,rh:0.0304893)n2:0.111421,(mm:2.85672e-18,rn:1.45103e-18)n3:0.029744,cf:0.0147159);	(((hs:0.00454539,pt:0.00321119)n1:0.0161938,rh:0.0286897)n2:0.13802,(mm:0.0724525,rn:0.0792159)n3:0.258313,cf:0.17424);	11.32
	chr2 204703393 204703451	(((hs:0.0181992,pt:2.52197e-31)n1:4.95495e-18,rh:1.49997e-18)n2:0.204173,(mm:0.0589525,rn:0.043079)n3:0.165565,cf:2.52197e-31);	(((hs:0.00391882,pt:0.00391301)n1:0.0157982,rh:0.0282544)n2:0.122011,(mm:0.0663595,rn:0.0705411)n3:0.248586,cf:0.172634);	11.31
	chr3 129497009 129497116	(((hs:7.20164e-31,pt:7.20164e-31)n1:0.00938564,rh:0.0104019)n2:0.0630317,(mm:1.67414e-19,rn:3.40142e-19)n3:0.00982372,cf:0.00982372);	(((hs:0.00349502,pt:0.00244516)n1:0.0170676,rh:0.0261665)n2:0.150672,(mm:0.0577415,rn:0.0673148)n3:0.266802,cf:0.186333);	11.31
	chr2 222691574 222691780	(((hs:0.00555018,pt:6.43744e-19)n1:0.00536585,rh:0.0110613)n2:0.0877768,(mm:0.0164714,rn:0.0105245)n3:0.0751181,cf:0.0469264);	(((hs:0.0046467,pt:0.0054558)n1:0.0175264,rh:0.0316419)n2:0.147213,(mm:0.0684999,rn:0.0776722)n3:0.250968,cf:0.199753);	11.31
	chr10 4268308 4268374	(((hs:4.95e-31,pt:0.0345222)n1:0.0175201,rh:0)n2:0.205258,(mm:0.0170107,rn:7.29938e-31)n3:0.0601625,cf:0.0978472);	(((hs:0.00571877,pt:0.00597227)n1:0.0190092,rh:0.0368224)n2:0.179234,(mm:0.0788194,rn:0.0776874)n3:0.257943,cf:0.232934);	11.31
	chr11 33446771 33446857	(((hs:0.0124293,pt:5.33468e-19)n1:4.97491e-31,rh:0.0124243)n2:0.0965431,(mm:6.82005e-31,rn:6.82005e-31)n3:0,cf:0.0665417);	(((hs:0.00375521,pt:0.0034205)n1:0.0150716,rh:0.0311548)n2:0.123352,(mm:0.0668118,rn:0.073057)n3:0.23078,cf:0.170327);	11.3
	chr10 102844850 102844970	(((hs:9.87997e-18,pt:9.04806e-18)n1:3.58344e-19,rh:1.9155e-18)n2:0.048877,(mm:7.22503e-31,rn:0.0285945)n3:1.00336e-18,cf:1.2542e-19);	(((hs:0.00251076,pt:0.00328449)n1:0.017781,rh:0.026116)n2:0.115444,(mm:0.0705601,rn:0.0740617)n3:0.229514,cf:0.156517);	11.29
	chr2 175476879 175476950	(((hs:4.01397e-17,pt:1.4418e-17)n1:4.98685e-31,rh:0.0190291)n2:0.249702,(mm:0.0195035,rn:0.020263)n3:0.0674331,cf:0.187986);	(((hs:0.00371026,pt:0.00411681)n1:0.0140867,rh:0.0274759)n2:0.120909,(mm:0.0641038,rn:0.0765592)n3:0.243422,cf:0.181641);	11.29
	chr11 83576692 83576784	(((hs:2.76738e-18,pt:7.17024e-31)n1:7.17024e-31,rh:0.0236056)n2:0.113278,(mm:0.0275589,rn:0.00906011)n3:0.0963645,cf:0.0411796);	(((hs:0.00505853,pt:0.00495973)n1:0.0175769,rh:0.0327908)n2:0.133705,(mm:0.0771397,rn:0.0793932)n3:0.268544,cf:0.177819);	11.29
	chr5 136719836 136719974	(((hs:1.52565e-17,pt:7.22371e-18)n1:0.00827307,rh:2.27304e-31)n2:0.122175,(mm:0.0334389,rn:0.0343897)n3:0.0269747,cf:0.107031);	(((hs:0.00380911,pt:0.00371337)n1:0.0156856,rh:0.0298005)n2:0.143772,(mm:0.0728256,rn:0.0830577)n3:0.263636,cf:0.209275);	11.29
	chr8 129249403 129249475	(((hs:7.45549e-31,pt:7.45549e-31)n1:0.0152855,rh:7.45549e-31)n2:0.130483,(mm:0.0328278,rn:0.0327517)n3:0.0206464,cf:0.0308294);	(((hs:0.00476654,pt:0.00552676)n1:0.0173394,rh:0.0334785)n2:0.151741,(mm:0.0733189,rn:0.0775933)n3:0.275214,cf:0.195175);	11.28
	chr4 61413813 61413921	(((hs:0.00967548,pt:7.46964e-31)n1:0.00965968,rh:0.00970475)n2:0.0603514,(mm:2.48819e-31,rn:0.00972841)n3:4.98146e-31,cf:0.0196334);	(((hs:0.00481325,pt:0.00575062)n1:0.0176233,rh:0.0342109)n2:0.128691,(mm:0.0806177,rn:0.0905673)n3:0.278522,cf:0.168106);	11.28
	chr10 122361314 122361373	(((hs:7.04628e-31,pt:7.04628e-31)n1:4.97355e-31,rh:0.0188414)n2:0.20148,(mm:7.04628e-31,rn:0.0183319)n3:0.0599603,cf:0.115799);	(((hs:0.00457534,pt:0.00532615)n1:0.0156714,rh:0.027205)n2:0.1383,(mm:0.0756508,rn:0.0679548)n3:0.258043,cf:0.20315);	11.28
	chr6 90230899 90230967	(((hs:7.40537e-31,pt:7.40537e-31)n1:2.17857e-18,rh:7.40537e-31)n2:0.125763,(mm:7.40537e-31,rn:0.0155844)n3:0.0478387,cf:0.0666984);	(((hs:0.00325244,pt:0.00331743)n1:0.015187,rh:0.0275517)n2:0.128624,(mm:0.0762969,rn:0.07308)n3:0.268524,cf:0.176841);	11.28
	chr5 77704306 77704458	(((hs:0.00824911,pt:0.00822433)n1:0.00817514,rh:0.00787272)n2:0.140246,(mm:0.0388359,rn:0.0175842)n3:0.0651346,cf:0.122852);	(((hs:0.00381993,pt:0.00399706)n1:0.0154112,rh:0.0262751)n2:0.129521,(mm:0.0730296,rn:0.0903857)n3:0.260872,cf:0.182335);	11.27
	chr2 118985050 118985113	(((hs:0.0162397,pt:7.33307e-31)n1:0,rh:7.33307e-31)n2:0.0873134,(mm:0.0163817,rn:0.0163261)n3:0,cf:7.33307e-31);	(((hs:0.00539311,pt:0.00486747)n1:0.0179011,rh:0.0322437)n2:0.130971,(mm:0.0685839,rn:0.0763924)n3:0.267289,cf:0.185374);	11.25
	chr11 131246989 131247068	(((hs:0.0130704,pt:0.0130704)n1:7.36296e-31,rh:0.0133892)n2:0.145332,(mm:3.60391e-18,rn:0.0403485)n3:0.0267039,cf:0.0404552);	(((hs:0.00572141,pt:0.005733)n1:0.0147142,rh:0.0296886)n2:0.151117,(mm:0.0722217,rn:0.0723228)n3:0.255369,cf:0.208843);	11.25
	chr1 115629520 115629588	(((hs:1.71469e-17,pt:1.94769e-17)n1:7.3583e-31,rh:1.00313e-17)n2:0.141499,(mm:2.36095e-31,rn:0.0175878)n3:0.0527851,cf:0.126545);	(((hs:0.00421264,pt:0.00453965)n1:0.0176659,rh:0.0279779)n2:0.137571,(mm:0.0738383,rn:0.0666653)n3:0.250775,cf:0.178373);	11.25
	chr2 164711252 164711539	(((hs:0.00368009,pt:0.00370501)n1:0.0182668,rh:0.0118659)n2:0.0642236,(mm:0,rn:0.0262756)n3:0.0428059,cf:0.0306303);	(((hs:0.00491687,pt:0.00376442)n1:0.0149466,rh:0.0321776)n2:0.137169,(mm:0.0752134,rn:0.0779184)n3:0.277323,cf:0.161609);	11.25
	chr5 81262281 81262431	(((hs:3.164e-18,pt:2.32206e-18)n1:0.0141153,rh:0.015596)n2:0.0908272,(mm:0,rn:0.0361196)n3:0.0851539,cf:0.0214273);	(((hs:0.0037688,pt:0.00385053)n1:0.0132441,rh:0.0250016)n2:0.118899,(mm:0.0664531,rn:0.0839702)n3:0.25152,cf:0.160792);	11.24
	chr2 149879594 149879776	(((hs:7.45927e-31,pt:7.45927e-31)n1:0.011991,rh:0.0178892)n2:0.0884671,(mm:0.0247387,rn:0.0181125)n3:0.0251087,cf:0.081181);	(((hs:0.00345969,pt:0.00422987)n1:0.0153622,rh:0.0273394)n2:0.126378,(mm:0.0668569,rn:0.0777154)n3:0.240354,cf:0.19909);	11.24
	chr17 25041584 25041831	(((hs:7.20179e-31,pt:7.20179e-31)n1:0.00522681,rh:0.0213756)n2:0.115372,(mm:0.0344156,rn:0.038308)n3:0.120281,cf:0.0454188);	(((hs:0.00350514,pt:0.00400081)n1:0.013518,rh:0.0253628)n2:0.11134,(mm:0.0577167,rn:0.0621577)n3:0.214777,cf:0.156921);	11.23
	chr7 109949548 109949606	(((hs:0.0182393,pt:7.34527e-31)n1:4.87585e-31,rh:0.0186846)n2:0.119308,(mm:0,rn:0.018554)n3:0.0377027,cf:0);	(((hs:0.00575315,pt:0.00571046)n1:0.0158455,rh:0.0292037)n2:0.132985,(mm:0.0691365,rn:0.074932)n3:0.246106,cf:0.200223);	11.22
	chr11 22315650 22315776	(((hs:0.0089798,pt:7.4019e-31)n1:0,rh:7.4019e-31)n2:0.0980092,(mm:0.00890639,rn:4.96275e-31)n3:0.0594608,cf:0.107933);	(((hs:0.00512541,pt:0.00502735)n1:0.0158808,rh:0.0327404)n2:0.15362,(mm:0.0781637,rn:0.0780829)n3:0.298886,cf:0.171192);	11.22
	chr3 137058032 137058095	(((hs:7.19476e-31,pt:1.26951e-18)n1:0.0180612,rh:0.0216837)n2:0.14914,(mm:0.0175693,rn:4.99929e-31)n3:0.0554468,cf:0.0413829);	(((hs:0.00425827,pt:0.0041113)n1:0.0146824,rh:0.0276084)n2:0.113915,(mm:0.0644902,rn:0.0670408)n3:0.227018,cf:0.163259);	11.21
	chr3 166722198 166722320	(((hs:0,pt:0.00902655)n1:7.36449e-31,rh:0.017939)n2:0.126711,(mm:3.59836e-19,rn:0.0363808)n3:0.0664029,cf:0.0863423);	(((hs:0.00489253,pt:0.00560593)n1:0.0196535,rh:0.0374468)n2:0.143208,(mm:0.0950683,rn:0.0896155)n3:0.27672,cf:0.170083);	11.21
	chr3 163207775 163207855	(((hs:4.19918e-18,pt:0.0200205)n1:0.00697206,rh:0.0323019)n2:0.221547,(mm:0.12332,rn:0)n3:4.94937e-31,cf:0.121734);	(((hs:0.00426631,pt:0.00498132)n1:0.0158461,rh:0.0332766)n2:0.125183,(mm:0.0783703,rn:0.0792896)n3:0.267864,cf:0.189775);	11.19
	chr9 27767090 27767527	(((hs:0.00733824,pt:7.98493e-20)n1:0.00746512,rh:0.00479347)n2:0.0369153,(mm:0.00444154,rn:0.0149267)n3:0.0373874,cf:0.0115741);	(((hs:0.00539434,pt:0.00622714)n1:0.0162329,rh:0.0278274)n2:0.124255,(mm:0.0761397,rn:0.0777364)n3:0.249805,cf:0.183267);	11.19
	chr5 81499958 81500129	(((hs:1.35826e-18,pt:7.07429e-19)n1:0.0128335,rh:0.012459)n2:0.0682421,(mm:0.00632206,rn:0.00628502)n3:0.0466107,cf:0.0129358);	(((hs:0.00404814,pt:0.00436493)n1:0.0131707,rh:0.0258418)n2:0.12296,(mm:0.0666204,rn:0.0823686)n3:0.251515,cf:0.166239);	11.19
	chr17 56818592 56818645	(((hs:0.0201213,pt:2.15386e-19)n1:4.99231e-31,rh:0.0200491)n2:0.157443,(mm:0.0199195,rn:4.99231e-31)n3:0.0852572,cf:5.38465e-19);	(((hs:0.0022346,pt:0.00326318)n1:0.0132796,rh:0.0262333)n2:0.119903,(mm:0.0694139,rn:0.0746013)n3:0.247464,cf:0.155563);	11.18
	chr5 77335913 77336108	(((hs:4.31851e-18,pt:5.49718e-18)n1:7.10898e-31,rh:0.00530929)n2:0.0439787,(mm:0.0106317,rn:0.00529719)n3:0.0107807,cf:0.0214575);	(((hs:0.00522373,pt:0.00488523)n1:0.0185543,rh:0.0265243)n2:0.127452,(mm:0.0784259,rn:0.0878743)n3:0.26464,cf:0.168731);	11.18
	chr2 199963072 199963204	(((hs:6.81129e-31,pt:6.81129e-31)n1:1.22015e-17,rh:6.81129e-31)n2:0.0764116,(mm:0.00816863,rn:4.95846e-31)n3:0.0851072,cf:6.81129e-31);	(((hs:0.00338527,pt:0.00417031)n1:0.0147267,rh:0.0290438)n2:0.133735,(mm:0.0736104,rn:0.0836819)n3:0.256833,cf:0.173185);	11.18
	chr17 10764799 10765056	(((hs:0.0119645,pt:0.00396102)n1:0.00801188,rh:0.0161381)n2:0.0648438,(mm:0.0167516,rn:0.0157124)n3:0.0357976,cf:0.0316182);	(((hs:0.0035192,pt:0.00408073)n1:0.0186674,rh:0.0302635)n2:0.13162,(mm:0.0623041,rn:0.0750279)n3:0.248817,cf:0.217437);	11.18
	chr9 122470308 122470447	(((hs:0.00797546,pt:0.0160313)n1:0,rh:0.00796706)n2:0.143894,(mm:0.0347317,rn:0.0413379)n3:0.112661,cf:0.0325801);	(((hs:0.00322392,pt:0.00528046)n1:0.01442,rh:0.0232102)n2:0.136576,(mm:0.0695986,rn:0.0727709)n3:0.208853,cf:0.20841);	11.17
	chr3 159382774 159382839	(((hs:4.11695e-18,pt:2.85899e-18)n1:4.29642e-18,rh:6.73873e-31)n2:0.142377,(mm:6.73873e-31,rn:0.0168733)n3:0.0878899,cf:0.0463767);	(((hs:0.00436205,pt:0.00449543)n1:0.0149394,rh:0.0283296)n2:0.115585,(mm:0.0671423,rn:0.0703371)n3:0.237453,cf:0.176301);	11.17
	chr2 217698133 217698256	(((hs:1.11006e-17,pt:2.89079e-18)n1:0.0174155,rh:0.0291437)n2:0.0787537,(mm:0.00909353,rn:0.0090464)n3:0.0371181,cf:7.49303e-31);	(((hs:0.00422504,pt:0.00479408)n1:0.0156748,rh:0.0293312)n2:0.125236,(mm:0.06897,rn:0.0746655)n3:0.255046,cf:0.19278);	11.17
	chr5 168581542 168581666	(((hs:3.467e-18,pt:5.41719e-18)n1:4.99648e-31,rh:0.0181711)n2:0.0680498,(mm:7.39203e-31,rn:7.39203e-31)n3:0.0172076,cf:0.0484283);	(((hs:0.00407914,pt:0.00334577)n1:0.0167748,rh:0.0273335)n2:0.12421,(mm:0.0740413,rn:0.0774745)n3:0.256495,cf:0.183016);	11.16
	chr2 147868906 147869341	(((hs:0.00783059,pt:0.00262037)n1:0.0131309,rh:0.0184592)n2:0.103351,(mm:0.0298528,rn:0.0551802)n3:0.154977,cf:0.0219683);	(((hs:0.00328187,pt:0.00415501)n1:0.0152737,rh:0.0256927)n2:0.119777,(mm:0.0701221,rn:0.0713854)n3:0.25415,cf:0.174658);	11.16
	chr2 19098547 19098723	(((hs:0.00607168,pt:7.39224e-31)n1:0.00604088,rh:7.39224e-31)n2:0.0846965,(mm:0.0337211,rn:0.0297699)n3:0.0522786,cf:0.0407552);	(((hs:0.00417249,pt:0.0048618)n1:0.0167169,rh:0.0286575)n2:0.137044,(mm:0.0772859,rn:0.0803289)n3:0.276732,cf:0.176066);	11.16
	chr1 112087646 112087716	(((hs:2.57669e-18,pt:5.3681e-18)n1:0.00520815,rh:0.0101792)n2:0.133932,(mm:0.0126225,rn:0.0506233)n3:0.0881396,cf:7.25015e-31);	(((hs:0.00337374,pt:0.00328914)n1:0.016632,rh:0.0240876)n2:0.130757,(mm:0.069436,rn:0.0679355)n3:0.225003,cf:0.212345);	11.16
	chr15 34024987 34025116	(((hs:7.21132e-31,pt:7.21132e-31)n1:0.011724,rh:0.0339294)n2:0.11642,(mm:7.21132e-31,rn:0.00876594)n3:0.091311,cf:0.065098);	(((hs:0.0038118,pt:0.00404829)n1:0.015459,rh:0.0300084)n2:0.126797,(mm:0.0713723,rn:0.0787216)n3:0.26623,cf:0.180005);	11.15
	chr10 3504551 3504681	(((hs:7.30834e-31,pt:1.7763e-18)n1:4.97925e-31,rh:0.00851624)n2:0.0987703,(mm:0.00855144,rn:0.0171427)n3:0.0572982,cf:0.0246439);	(((hs:0.00485477,pt:0.00451911)n1:0.0176484,rh:0.0376119)n2:0.172417,(mm:0.0826889,rn:0.0643493)n3:0.245856,cf:0.250134);	11.15
	chr5 124652914 124653014	(((hs:0.0106483,pt:0.0105619)n1:0.0105619,rh:0.0104424)n2:0.123869,(mm:0.0107775,rn:4.90831e-31)n3:0.0340112,cf:0.163625);	(((hs:0.00443482,pt:0.00484434)n1:0.0135764,rh:0.0296973)n2:0.129537,(mm:0.0757488,rn:0.0833064)n3:0.273022,cf:0.19317);	11.15
	chr18 37281539 37281758	(((hs:2.0453e-17,pt:1.30053e-17)n1:0.00721232,rh:0.0288502)n2:0.101341,(mm:0.0045504,rn:0.0104964)n3:0.107029,cf:0.0632046);	(((hs:0.00336038,pt:0.00431529)n1:0.015144,rh:0.0298099)n2:0.13817,(mm:0.0798016,rn:0.0758779)n3:0.292848,cf:0.149245);	11.15
	chr8 110192806 110192966	(((hs:0.00667286,pt:7.12943e-31)n1:0.00667852,rh:0.013287)n2:0.0956925,(mm:5.91593e-18,rn:6.00983e-18)n3:0.0841221,cf:0.0901152);	(((hs:0.00417554,pt:0.00369286)n1:0.0140072,rh:0.0321024)n2:0.131568,(mm:0.0760299,rn:0.0855323)n3:0.26685,cf:0.173466);	11.13
	chr8 28789529 28789721	(((hs:8.00051e-18,pt:6.99816e-31)n1:2.19401e-31,rh:0.0159476)n2:0.09346,(mm:0.0077894,rn:0.00787345)n3:0.111499,cf:0.00917707);	(((hs:0.00405154,pt:0.00386001)n1:0.015908,rh:0.0275534)n2:0.118381,(mm:0.0663654,rn:0.0786519)n3:0.252603,cf:0.169163);	11.13
	chr13 96753990 96754199	(((hs:5.51337e-18,pt:1.43577e-18)n1:0.00534659,rh:0.0105527)n2:0.0690703,(mm:0.0272959,rn:0.0236361)n3:0.0446429,cf:0.0216943);	(((hs:0.00437993,pt:0.00407399)n1:0.013174,rh:0.0280941)n2:0.130688,(mm:0.074869,rn:0.0778133)n3:0.259689,cf:0.184215);	11.13
	chr22 38969417 38969495	(((hs:5.34179e-18,pt:6.18231e-18)n1:0.0269225,rh:2.03649e-31)n2:0.153062,(mm:0.0304522,rn:0.0238216)n3:0.0870442,cf:0.0986096);	(((hs:0.00397301,pt:0.00364055)n1:0.0148625,rh:0.0284683)n2:0.115357,(mm:0.0646529,rn:0.0671904)n3:0.243441,cf:0.166709);	11.12
	chr7 89372128 89372223	(((hs:0.00751783,pt:0.0284145)n1:1.92158e-31,rh:0.0115797)n2:0.138035,(mm:0.0120785,rn:4.99736e-31)n3:0.0780053,cf:0.139698);	(((hs:0.00355262,pt:0.00444489)n1:0.0176234,rh:0.0314737)n2:0.133254,(mm:0.0839654,rn:0.081156)n3:0.264879,cf:0.18578);	11.12
	chr4 23951748 23951825	(((hs:7.04138e-31,pt:7.04138e-31)n1:0.0153419,rh:7.04138e-31)n2:0.20151,(mm:0.0144195,rn:0.0617294)n3:0.184406,cf:0.0388725);	(((hs:0.00444711,pt:0.00420329)n1:0.016893,rh:0.0289447)n2:0.129599,(mm:0.0632033,rn:0.069437)n3:0.240407,cf:0.180841);	11.12
	chrX 131527853 131528078	(((hs:0.0138425,pt:2.48355e-18)n1:0.00693751,rh:0.00693581)n2:0.101875,(mm:0.00197628,rn:0.0463075)n3:0.081333,cf:0.0558745);	(((hs:0.0027758,pt:0.00260691)n1:0.0153674,rh:0.0234249)n2:0.112421,(mm:0.0649025,rn:0.0680788)n3:0.240195,cf:0.177218);	11.11
	chr3 100597577 100597712	(((hs:7.79037e-05,pt:0.00837504)n1:0.0254853,rh:0.00832479)n2:0.168186,(mm:0.0166192,rn:0.0758778)n3:0.103787,cf:0.0523849);	(((hs:0.00514396,pt:0.0049187)n1:0.017574,rh:0.0300576)n2:0.135147,(mm:0.0683163,rn:0.0764331)n3:0.241968,cf:0.176124);	11.11
	chr2 222159625 222159785	(((hs:6.72645e-31,pt:0.00677375)n1:0.00701163,rh:1.80041e-31)n2:0.0756567,(mm:0.00734562,rn:0.00607597)n3:0.0612119,cf:0.0267737);	(((hs:0.00415778,pt:0.00524196)n1:0.0160036,rh:0.0292922)n2:0.144589,(mm:0.0651611,rn:0.0697267)n3:0.249177,cf:0.193023);	11.11
	chr3 63759574 63759686	(((hs:8.27205e-18,pt:1.36431e-17)n1:7.21708e-31,rh:0.0188395)n2:0.123181,(mm:0.0189646,rn:0.0186516)n3:0.0815445,cf:0.0476203);	(((hs:0.0041663,pt:0.00411043)n1:0.0168367,rh:0.0291102)n2:0.141404,(mm:0.0797453,rn:0.0823594)n3:0.259759,cf:0.183892);	11.11
	chr2 156762721 156762794	(((hs:6.95039e-31,pt:6.95039e-31)n1:0.032434,rh:0.05226)n2:0.186935,(mm:6.95039e-31,rn:6.15064e-18)n3:0.116767,cf:0.117877);	(((hs:0.00280136,pt:0.00359147)n1:0.0150983,rh:0.0315864)n2:0.129289,(mm:0.0760309,rn:0.0804141)n3:0.260126,cf:0.182504);	11.1
	chr4 10632331 10632466	(((hs:0.00806438,pt:0.0163802)n1:2.25977e-31,rh:6.72013e-19)n2:0.132419,(mm:0.00721513,rn:0.034752)n3:0.11622,cf:0.018722);	(((hs:0.00540294,pt:0.00559482)n1:0.0203872,rh:0.0345222)n2:0.153067,(mm:0.0695981,rn:0.0737699)n3:0.283749,cf:0.201575);	11.1
	chr13 66263975 66264163	(((hs:5.35097e-19,pt:7.17469e-18)n1:0.0470584,rh:0.0455941)n2:0.085326,(mm:0.00619432,rn:6.92685e-31)n3:0.0353874,cf:0.0632595);	(((hs:0.00437467,pt:0.00509098)n1:0.0151064,rh:0.0325071)n2:0.13471,(mm:0.0931083,rn:0.0936508)n3:0.304974,cf:0.166077);	11.09
	chr7 18475450 18475619	(((hs:1.38667e-18,pt:7.10059e-31)n1:0.00662987,rh:7.10059e-31)n2:0.0801236,(mm:0.014765,rn:0.0125247)n3:0.0724037,cf:0.0649243);	(((hs:0.00431204,pt:0.00447809)n1:0.0157924,rh:0.0293866)n2:0.129649,(mm:0.0721552,rn:0.0819481)n3:0.27753,cf:0.166997);	11.09
	chr18 34629610 34629760	(((hs:4.79036e-31,pt:0.0147406)n1:0.064843,rh:0.0352506)n2:0.128286,(mm:0.0611927,rn:0.0145133)n3:0.0533065,cf:0);	(((hs:0.00452071,pt:0.00521967)n1:0.0164401,rh:0.0296328)n2:0.147282,(mm:0.0836689,rn:0.0969274)n3:0.304969,cf:0.167359);	11.08
	chr3 181785531 181785678	(((hs:0.0144836,pt:4.96676e-31)n1:0.0144997,rh:0.0409288)n2:0.124489,(mm:0.00618779,rn:0.0461192)n3:0.102429,cf:0.0245237);	(((hs:0.00323243,pt:0.00402598)n1:0.0161263,rh:0.0285934)n2:0.128137,(mm:0.064478,rn:0.0840618)n3:0.271354,cf:0.177665);	11.08
	chr12 18932318 18932451	(((hs:6.84292e-19,pt:4.11714e-18)n1:0.0162739,rh:0.0080466)n2:0.0781013,(mm:0.00807848,rn:0.0244464)n3:0.0331392,cf:0.0428799);	(((hs:0.00569348,pt:0.00569992)n1:0.016776,rh:0.0278083)n2:0.122151,(mm:0.0761336,rn:0.0824096)n3:0.261301,cf:0.173043);	11.07
	chr5 82125090 82125149	(((hs:5.28743e-18,pt:7.71298e-18)n1:3.16848e-17,rh:1.16405e-17)n2:0.149616,(mm:2.66566e-18,rn:5.12908e-18)n3:0.0597325,cf:0.13752);	(((hs:0.00420642,pt:0.00433048)n1:0.0153834,rh:0.0290945)n2:0.127434,(mm:0.0746285,rn:0.0807906)n3:0.2582,cf:0.164149);	11.06
	chr7 108865126 108865499	(((hs:4.90963e-31,pt:0.005618)n1:0.0361164,rh:0.0106167)n2:0.074392,(mm:0.0275829,rn:0.0434314)n3:0.0503071,cf:0.0546807);	(((hs:0.00374046,pt:0.00544529)n1:0.0178764,rh:0.0346885)n2:0.143578,(mm:0.0863534,rn:0.0980897)n3:0.277206,cf:0.181154);	11.06
	chr14 76579535 76579739	(((hs:9.93497e-19,pt:3.44964e-19)n1:1.93287e-18,rh:1.7741e-19)n2:0.0457614,(mm:0.0110096,rn:0.0054353)n3:0.0222575,cf:0.0165462);	(((hs:0.00378279,pt:0.00397727)n1:0.0158971,rh:0.0250798)n2:0.130839,(mm:0.0644619,rn:0.073875)n3:0.244054,cf:0.183114);	11.04
	chrX 17721161 17721236	(((hs:7.20845e-31,pt:7.20845e-31)n1:4.9752e-31,rh:0.0285719)n2:0.114087,(mm:1.88794e-18,rn:4.21941e-18)n3:0.00996595,cf:0.114765);	(((hs:0.00229782,pt:0.00249608)n1:0.0121629,rh:0.0226851)n2:0.109109,(mm:0.0605912,rn:0.06773)n3:0.232009,cf:0.177223);	11.03
	chr3 17915466 17915567	(((hs:7.24195e-19,pt:6.73778e-31)n1:0.0130834,rh:0.0110689)n2:0.104733,(mm:5.28058e-19,rn:5.3644e-19)n3:0.0631709,cf:0.0655894);	(((hs:0.00404527,pt:0.00403115)n1:0.0142955,rh:0.0264801)n2:0.115002,(mm:0.0777363,rn:0.0783101)n3:0.264104,cf:0.17229);	11.03
	chr2 205868119 205868303	(((hs:1.64748e-17,pt:1.58603e-17)n1:0.00705917,rh:0.0122651)n2:0.106279,(mm:0.0210893,rn:0.0414681)n3:0.0870131,cf:0.0394641);	(((hs:0.00382187,pt:0.0049354)n1:0.0157019,rh:0.0284305)n2:0.12359,(mm:0.0636777,rn:0.069497)n3:0.2411,cf:0.17873);	11.03
	chr2 100980998 100981081	(((hs:1.23471e-17,pt:5.41444e-19)n1:7.16232e-31,rh:0.0149711)n2:0.15258,(mm:0.0149007,rn:0.0156084)n3:0.0711766,cf:0.0283906);	(((hs:0.00326167,pt:0.00339438)n1:0.0136125,rh:0.0327872)n2:0.140397,(mm:0.0784828,rn:0.0877094)n3:0.257463,cf:0.188735);	11.03
	chr1 182529586 182529699	(((hs:2.52363e-18,pt:2.69302e-19)n1:0.0102609,rh:0.0674653)n2:0.142407,(mm:0.0192067,rn:0.033686)n3:0.0678755,cf:0.0474662);	(((hs:0.00405845,pt:0.00394208)n1:0.0165501,rh:0.028675)n2:0.118858,(mm:0.0668571,rn:0.0839405)n3:0.245634,cf:0.184397);	11.03
	chr21 14924525 14924732	(((hs:3.33364e-18,pt:2.45972e-18)n1:0.00521067,rh:7.00058e-31)n2:0.0694474,(mm:0.0259392,rn:0.0218773)n3:0.0649224,cf:0.0224628);	(((hs:0.00441317,pt:0.00480243)n1:0.0179355,rh:0.0316333)n2:0.133819,(mm:0.0870224,rn:0.0800764)n3:0.272072,cf:0.175612);	11.03
	chr6 19999916 20000000	(((hs:0.00746876,pt:6.80697e-31)n1:0.00730692,rh:0.00750272)n2:0.0660816,(mm:5.04863e-18,rn:3.2162e-18)n3:0.0192028,cf:0.0492993);	(((hs:0.00489698,pt:0.00556675)n1:0.0135972,rh:0.0296645)n2:0.130868,(mm:0.0756611,rn:0.07766)n3:0.264956,cf:0.175453);	11.03
	chr6 20000000 20000068	(((hs:0.00746876,pt:6.80697e-31)n1:0.00730692,rh:0.00750272)n2:0.0660816,(mm:5.04863e-18,rn:3.2162e-18)n3:0.0192028,cf:0.0492993);	(((hs:0.00489698,pt:0.00556675)n1:0.0135972,rh:0.0296645)n2:0.130868,(mm:0.0756611,rn:0.07766)n3:0.264956,cf:0.175453);	11.03
	chr14 29654575 29654677	(((hs:1.56371e-18,pt:7.59001e-19)n1:4.99949e-31,rh:0.0104493)n2:0.0958256,(mm:6.26816e-19,rn:0.00990343)n3:0.0286649,cf:0.112523);	(((hs:0.00484773,pt:0.00404615)n1:0.0143331,rh:0.0289295)n2:0.119299,(mm:0.0700784,rn:0.0685853)n3:0.255239,cf:0.163087);	11.02
	chr4 147911650 147911709	(((hs:1.20148e-17,pt:4.8801e-18)n1:0.0179493,rh:0.000282539)n2:0.134604,(mm:0.0164621,rn:4.96409e-31)n3:0.0922222,cf:0.0178635);	(((hs:0.00441454,pt:0.00401015)n1:0.0198895,rh:0.026761)n2:0.128048,(mm:0.0763848,rn:0.0740349)n3:0.273015,cf:0.163226);	11.02
	chr20 6882831 6882905	(((hs:7.1101e-31,pt:0.0159914)n1:0.0318754,rh:0.0545434)n2:0.181998,(mm:0.0162854,rn:0.0161584)n3:0.089852,cf:0.0524007);	(((hs:0.00505677,pt:0.0055716)n1:0.015849,rh:0.0303129)n2:0.135209,(mm:0.0698404,rn:0.0756312)n3:0.278655,cf:0.175803);	11.01
	chr12 83649422 83649552	(((hs:0.00788295,pt:6.78111e-31)n1:0.0268713,rh:0.00531223)n2:0.145763,(mm:0.071123,rn:0.0169794)n3:0.131787,cf:0.0269472);	(((hs:0.00371099,pt:0.0047132)n1:0.0197867,rh:0.0370851)n2:0.142501,(mm:0.0808178,rn:0.0930923)n3:0.291208,cf:0.179088);	11
	chr3 193215490 193215703	(((hs:0.00733732,pt:0.00732144)n1:0.00670317,rh:0.0226746)n2:0.107876,(mm:0.0261411,rn:0.0181593)n3:0.0258724,cf:0.135367);	(((hs:0.00476741,pt:0.00585167)n1:0.0186404,rh:0.0342373)n2:0.135071,(mm:0.0807065,rn:0.081887)n3:0.271868,cf:0.171358);	11
	chr18 20560888 20561343	(((hs:1.37588e-18,pt:7.10527e-19)n1:0.00250088,rh:0.00991653)n2:0.0375462,(mm:0.00244807,rn:0.00495837)n3:0.0504115,cf:0.02005);	(((hs:0.00561918,pt:0.0039702)n1:0.0140127,rh:0.0296455)n2:0.122303,(mm:0.0655962,rn:0.0802502)n3:0.255113,cf:0.18494);	10.99
	chr7 128963581 128963671	(((hs:1.3866e-18,pt:1.44437e-18)n1:1.07648e-17,rh:7.4282e-19)n2:0.0936675,(mm:0.0383921,rn:7.30703e-31)n3:0.0795008,cf:7.30703e-31);	(((hs:0.00347388,pt:0.00256409)n1:0.0139967,rh:0.0261063)n2:0.105795,(mm:0.066902,rn:0.0737158)n3:0.217194,cf:0.170876);	10.99
	chr3 90157832 90157942	(((hs:3.67301e-17,pt:3.14555e-17)n1:4.90127e-31,rh:0.00973877)n2:0.137802,(mm:0.0175545,rn:0.025519)n3:0.110139,cf:0.0547486);	(((hs:0.00581765,pt:0.00469935)n1:0.0213853,rh:0.0354709)n2:0.14018,(mm:0.0797496,rn:0.0830232)n3:0.237387,cf:0.18565);	10.99
	chr4 151791421 151791481	(((hs:1.19979e-18,pt:7.02729e-31)n1:2.16135e-31,rh:0.0358056)n2:0.139397,(mm:1.31227e-18,rn:0.0352802)n3:0.0361797,cf:2.16135e-31);	(((hs:0.00411803,pt:0.0057057)n1:0.0138597,rh:0.0300808)n2:0.12799,(mm:0.0698864,rn:0.0728504)n3:0.240631,cf:0.185298);	10.99
	chr11 126150330 126150456	(((hs:7.41985e-18,pt:1.82215e-17)n1:0.0197708,rh:0.0188576)n2:0.113002,(mm:8.89256e-19,rn:1.08404e-18)n3:0.0413082,cf:0.0848073);	(((hs:0.00490485,pt:0.00470772)n1:0.0161913,rh:0.0318413)n2:0.135777,(mm:0.0660925,rn:0.0662876)n3:0.240318,cf:0.19818);	10.99
	chr2 120788705 120788801	(((hs:1.34147e-18,pt:1.22269e-18)n1:0.0111099,rh:0.0110972)n2:0.092833,(mm:2.41658e-31,rn:0.0223318)n3:0.0406605,cf:0.0188679);	(((hs:0.00427346,pt:0.0044807)n1:0.0146005,rh:0.0298646)n2:0.127768,(mm:0.0666236,rn:0.0665884)n3:0.255048,cf:0.193902);	10.99
	chr3 78865467 78865521	(((hs:4.88166e-31,pt:0.0390019)n1:6.64427e-31,rh:0.0389029)n2:0.20428,(mm:4.88166e-31,rn:0.0422132)n3:0.0243298,cf:0.0643042);	(((hs:0.00358441,pt:0.00498634)n1:0.0186492,rh:0.0353732)n2:0.134953,(mm:0.0821086,rn:0.0748323)n3:0.282935,cf:0.183275);	10.98
	chr4 82108618 82108766	(((hs:0.0155952,pt:2.45689e-31)n1:0.00711455,rh:0.0401457)n2:0.115084,(mm:0.0151989,rn:2.45689e-31)n3:0.0893306,cf:0.0668051);	(((hs:0.00416491,pt:0.00401411)n1:0.0153918,rh:0.0317467)n2:0.14109,(mm:0.0759534,rn:0.0901441)n3:0.258347,cf:0.174222);	10.98
	chr3 108841048 108841230	(((hs:0.00630306,pt:7.33535e-31)n1:0.0190598,rh:0.0126474)n2:0.0925381,(mm:0.0125437,rn:0.019358)n3:0.0972476,cf:0.0372398);	(((hs:0.00396881,pt:0.00379708)n1:0.0151749,rh:0.027431)n2:0.117801,(mm:0.0684498,rn:0.0739536)n3:0.249248,cf:0.169977);	10.97
	chr4 122250373 122250760	(((hs:7.32352e-31,pt:1.02367e-17)n1:0.0127935,rh:7.32352e-31)n2:0.100709,(mm:4.74068e-18,rn:0.012954)n3:0.0690801,cf:0.010686);	(((hs:0.00356438,pt:0.0054229)n1:0.0216983,rh:0.0264936)n2:0.1306,(mm:0.0775822,rn:0.0808551)n3:0.268266,cf:0.188929);	10.97
	chr5 157833208 157833303	(((hs:0.0106406,pt:7.32318e-31)n1:0.0101448,rh:0.0219882)n2:0.118564,(mm:0.0215831,rn:0.0103456)n3:0.0401877,cf:0.0969072);	(((hs:0.00433407,pt:0.00430867)n1:0.0163467,rh:0.0286668)n2:0.122463,(mm:0.0712718,rn:0.0793769)n3:0.265945,cf:0.170466);	10.97
	chr4 58340230 58340482	(((hs:4.99102e-31,pt:0.00854149)n1:0.00849667,rh:0.0262023)n2:0.0853372,(mm:0.00317939,rn:0.0185001)n3:0.132777,cf:0.0808384);	(((hs:0.0052242,pt:0.00726556)n1:0.0175758,rh:0.0315049)n2:0.130724,(mm:0.074129,rn:0.0791352)n3:0.268588,cf:0.172955);	10.96
	chr2 81375015 81375114	(((hs:0.0106014,pt:6.80995e-31)n1:0.0104837,rh:1.11864e-18)n2:0.136065,(mm:0.0100102,rn:0.0326192)n3:0.076811,cf:0.111935);	(((hs:0.00498837,pt:0.00642005)n1:0.020375,rh:0.0322032)n2:0.134662,(mm:0.0853005,rn:0.077504)n3:0.289691,cf:0.180576);	10.96
	chr6 89270827 89271021	(((hs:7.1995e-31,pt:8.54402e-19)n1:0.0137428,rh:0.0304781)n2:0.0878761,(mm:0.0179592,rn:0.00618937)n3:0.0833484,cf:0.0305088);	(((hs:0.004017,pt:0.00518652)n1:0.0119065,rh:0.0294352)n2:0.122244,(mm:0.0724566,rn:0.0681864)n3:0.253683,cf:0.168972);	10.96
	chrX 33264967 33265116	(((hs:2.2546e-18,pt:1.34202e-18)n1:2.32087e-31,rh:0.0157621)n2:0.101465,(mm:0.0759295,rn:0.00779196)n3:0.0364944,cf:0.0539909);	(((hs:0.00530444,pt:0.00366112)n1:0.0120734,rh:0.0275318)n2:0.131558,(mm:0.0708355,rn:0.0841884)n3:0.275664,cf:0.187954);	10.95
	chrX 124167536 124167606	(((hs:7.41297e-31,pt:7.41297e-31)n1:0.0175037,rh:0.0001061)n2:0.137485,(mm:8.45976e-18,rn:8.53633e-18)n3:0.0600575,cf:0.0528377);	(((hs:0.00378352,pt:0.00328382)n1:0.0161403,rh:0.0236868)n2:0.113738,(mm:0.0741902,rn:0.0781872)n3:0.265679,cf:0.153519);	10.95
	chr2 215279905 215280053	(((hs:4.82301e-19,pt:7.11454e-19)n1:0.00837799,rh:0.006198)n2:0.0709085,(mm:1.74567e-17,rn:1.74295e-17)n3:0.0149633,cf:0.0773488);	(((hs:0.00491312,pt:0.00510474)n1:0.0168475,rh:0.0302059)n2:0.131607,(mm:0.0669652,rn:0.0737387)n3:0.242071,cf:0.175133);	10.94
	chr14 33073343 33073424	(((hs:1.97841e-18,pt:4.12169e-18)n1:0.0108807,rh:0.0574259)n2:0.161896,(mm:7.37517e-31,rn:7.32746e-19)n3:0.135053,cf:0.00859455);	(((hs:0.00484798,pt:0.00502066)n1:0.0156723,rh:0.0270034)n2:0.131511,(mm:0.0714041,rn:0.0738622)n3:0.257758,cf:0.175269);	10.94
	chr14 69424775 69424835	(((hs:2.3255e-31,pt:0.018003)n1:7.20085e-31,rh:2.3255e-31)n2:0.0986777,(mm:1.73564e-17,rn:1.36258e-17)n3:0.0358093,cf:7.20085e-31);	(((hs:0.00318035,pt:0.00331237)n1:0.0157132,rh:0.0276682)n2:0.116017,(mm:0.0639066,rn:0.071934)n3:0.239026,cf:0.171866);	10.94
	chr13 92382104 92382242	(((hs:0.00740723,pt:0.0228186)n1:6.97025e-31,rh:0.0305477)n2:0.168153,(mm:0.015102,rn:0.0220284)n3:0.134912,cf:0.124598);	(((hs:0.00531034,pt:0.00492174)n1:0.0152566,rh:0.0329313)n2:0.146798,(mm:0.0847798,rn:0.0807654)n3:0.281614,cf:0.194586);	10.93
	chr3 170368907 170368975	(((hs:4.13901e-18,pt:0.0175817)n1:0.0179308,rh:0.0521161)n2:0.219539,(mm:0.0337758,rn:0.0162939)n3:0.172266,cf:6.73848e-31);	(((hs:0.00454703,pt:0.00467188)n1:0.0173662,rh:0.0240562)n2:0.134258,(mm:0.0768088,rn:0.0847115)n3:0.276884,cf:0.170257);	10.93
	chr10 114896748 114896983	(((hs:1.00996e-18,pt:1.21389e-18)n1:1.37892e-19,rh:8.32381e-20)n2:0.0636798,(mm:0.0238827,rn:0.0200069)n3:0.0492283,cf:0.0387604);	(((hs:0.00425316,pt:0.00402175)n1:0.0162708,rh:0.0271098)n2:0.130995,(mm:0.0739061,rn:0.0807821)n3:0.259707,cf:0.163052);	10.93
	chr3 177723696 177723809	(((hs:4.09314e-19,pt:3.06452e-19)n1:0.00901098,rh:7.35914e-31)n2:0.0673429,(mm:0.00884315,rn:0.0178716)n3:0.0244466,cf:0.021234);	(((hs:0.00446646,pt:0.00464193)n1:0.0157162,rh:0.0473412)n2:0.127885,(mm:0.0869297,rn:0.0953595)n3:0.266129,cf:0.183987);	10.93
	chr7 37434771 37434888	(((hs:7.05546e-31,pt:6.23185e-19)n1:4.12822e-18,rh:0.0100123)n2:0.0984694,(mm:0.0211163,rn:0.0213203)n3:0.052997,cf:0.0111118);	(((hs:0.00386115,pt:0.00459717)n1:0.0169659,rh:0.0315585)n2:0.122611,(mm:0.0743792,rn:0.0835528)n3:0.252968,cf:0.198921);	10.91
	chr3 141738844 141738950	(((hs:0.0210497,pt:2.09114e-31)n1:0.0351529,rh:0.00797026)n2:0.116025,(mm:0.0421421,rn:0.00965458)n3:0.0430739,cf:0.0102019);	(((hs:0.00471765,pt:0.00516893)n1:0.0157667,rh:0.0295348)n2:0.133467,(mm:0.0679191,rn:0.0691522)n3:0.264612,cf:0.182383);	10.91
	chr7 11482041 11482140	(((hs:0.0163899,pt:1.51023e-17)n1:6.99604e-31,rh:0.0336174)n2:0.182157,(mm:0.0375356,rn:0.016372)n3:0.113874,cf:0.100001);	(((hs:0.00747036,pt:0.00492408)n1:0.0158828,rh:0.0291887)n2:0.137399,(mm:0.0721195,rn:0.0818583)n3:0.261634,cf:0.185871);	10.91
	chr1 88539589 88540010	(((hs:0.00253337,pt:0.00253222)n1:2.37888e-31,rh:0.0127538)n2:0.0525431,(mm:0.0149754,rn:0.0289006)n3:0.053419,cf:0.0244926);	(((hs:0.00454303,pt:0.00345553)n1:0.0153128,rh:0.0275619)n2:0.121239,(mm:0.0747326,rn:0.0761387)n3:0.259642,cf:0.173229);	10.91
	chr1 167037561 167037744	(((hs:4.96143e-31,pt:0.00602669)n1:0.01124,rh:0.0194202)n2:0.110927,(mm:0.0388528,rn:0.0456705)n3:0.101705,cf:0.0252429);	(((hs:0.0045944,pt:0.00451319)n1:0.0151824,rh:0.0275684)n2:0.126983,(mm:0.0712008,rn:0.0761441)n3:0.255419,cf:0.184371);	10.9
	chr6 82451889 82451948	(((hs:1.80725e-17,pt:1.36292e-17)n1:4.99927e-31,rh:0.0395741)n2:0.18793,(mm:0.0361806,rn:0.0381854)n3:0.0624391,cf:0.0147874);	(((hs:0.00417419,pt:0.00359228)n1:0.0171938,rh:0.0284138)n2:0.148721,(mm:0.067563,rn:0.0822099)n3:0.273161,cf:0.177635);	10.9
	chr17 43994539 43994668	(((hs:8.95488e-18,pt:1.07631e-17)n1:0.0161753,rh:7.31708e-31)n2:0.0776518,(mm:0.00831141,rn:0.0161474)n3:0.0270188,cf:0.0596058);	(((hs:0.00328074,pt:0.00442538)n1:0.0125266,rh:0.0256558)n2:0.0977459,(mm:0.0682217,rn:0.0712651)n3:0.220141,cf:0.154886);	10.9
	chr4 111776088 111776168	(((hs:6.74002e-31,pt:6.74002e-31)n1:6.74002e-31,rh:6.74002e-31)n2:0.0860007,(mm:1.84036e-31,rn:0.0119797)n3:0.0377546,cf:1.84036e-31);	(((hs:0.00462393,pt:0.00437747)n1:0.0140428,rh:0.0294542)n2:0.130532,(mm:0.0825556,rn:0.077565)n3:0.254393,cf:0.179252);	10.9
	chr12 50429589 50429813	(((hs:7.39868e-31,pt:0.00476206)n1:0.00964275,rh:2.40322e-31)n2:0.0726699,(mm:0.0182653,rn:0.0306466)n3:0.0818737,cf:0.0132078);	(((hs:0.00222995,pt:0.00196038)n1:0.0119746,rh:0.0247568)n2:0.121674,(mm:0.0734888,rn:0.0753776)n3:0.252804,cf:0.177494);	10.89
	chr3 108172354 108172433	(((hs:0.0131311,pt:2.06911e-31)n1:7.01514e-31,rh:0.0542829)n2:0.167264,(mm:0.0121974,rn:0.0414298)n3:0.118614,cf:0.0132733);	(((hs:0.00397138,pt:0.00520648)n1:0.0144663,rh:0.0308239)n2:0.1297,(mm:0.074754,rn:0.0773849)n3:0.263454,cf:0.163742);	10.88
	chrX 99406640 99406730	(((hs:7.35962e-31,pt:7.35962e-31)n1:0.0120113,rh:0.0138446)n2:0.107415,(mm:0.0120024,rn:0.0120061)n3:0.0360978,cf:0.0399223);	(((hs:0.00260236,pt:0.00266208)n1:0.0125277,rh:0.0229259)n2:0.105345,(mm:0.0646738,rn:0.0692459)n3:0.235001,cf:0.167276);	10.88
	chrX 43117825 43117940	(((hs:6.87438e-31,pt:6.87438e-31)n1:0.00934142,rh:0.00925803)n2:0.0963542,(mm:0.0188243,rn:0.0504207)n3:0.0321402,cf:0.0376678);	(((hs:0.00317914,pt:0.00396656)n1:0.0150622,rh:0.0239754)n2:0.112115,(mm:0.0899577,rn:0.092758)n3:0.247679,cf:0.174467);	10.88
	chr1 57610987 57611059	(((hs:7.10859e-31,pt:7.10859e-31)n1:3.82555e-18,rh:7.10859e-31)n2:0.129357,(mm:3.43773e-19,rn:0.0149802)n3:0.0664419,cf:0.0462887);	(((hs:0.00511101,pt:0.00454442)n1:0.0152825,rh:0.0278783)n2:0.135279,(mm:0.0698398,rn:0.0701813)n3:0.270964,cf:0.187223);	10.88
	chr7 103444387 103444468	(((hs:1.5712e-18,pt:1.53689e-17)n1:4.99963e-31,rh:0.0136777)n2:0.087539,(mm:0.0125192,rn:4.99963e-31)n3:0.0240785,cf:0.0435284);	(((hs:0.00387807,pt:0.00436112)n1:0.0167295,rh:0.028163)n2:0.123483,(mm:0.0770648,rn:0.0826675)n3:0.262778,cf:0.170157);	10.87
	chr5 36685416 36685473	(((hs:2.33792e-17,pt:1.51553e-17)n1:7.10511e-31,rh:0.0201687)n2:0.199659,(mm:1.80873e-17,rn:6.31131e-18)n3:0.137853,cf:0.0415614);	(((hs:0.00397486,pt:0.00385002)n1:0.0135971,rh:0.0277419)n2:0.119988,(mm:0.0702661,rn:0.0795308)n3:0.248151,cf:0.172293);	10.87
	chr20 13473210 13473604	(((hs:0.00542995,pt:0.00558893)n1:0.0177657,rh:0.018967)n2:0.0813975,(mm:0.0216785,rn:0.0122934)n3:0.115133,cf:0.052888);	(((hs:0.0037255,pt:0.00325734)n1:0.0146514,rh:0.0294379)n2:0.116921,(mm:0.067976,rn:0.0746115)n3:0.242038,cf:0.176279);	10.87
	chr2 29315153 29315242	(((hs:4.56885e-31,pt:0.0125032)n1:0.0127958,rh:0.0265552)n2:0.103214,(mm:0.0365966,rn:6.8006e-31)n3:0.0250809,cf:0.0358738);	(((hs:0.00463636,pt:0.00483557)n1:0.0170581,rh:0.0283845)n2:0.124954,(mm:0.0686275,rn:0.0725529)n3:0.248771,cf:0.175746);	10.86
	chr14 45009329 45009537	(((hs:0.0106712,pt:0.00527141)n1:0.00511141,rh:0.020971)n2:0.0806088,(mm:0.0110948,rn:0.009185)n3:0.0425515,cf:0.0512689);	(((hs:0.00244924,pt:0.00311189)n1:0.0136523,rh:0.0286617)n2:0.127265,(mm:0.0644798,rn:0.0680203)n3:0.257037,cf:0.181805);	10.86
	chr18 70774857 70775085	(((hs:6.92544e-18,pt:2.1642e-18)n1:0.0184706,rh:0.0211713)n2:0.088685,(mm:0.0287266,rn:7.26107e-31)n3:0.0468343,cf:0.0710138);	(((hs:0.00418298,pt:0.00413169)n1:0.0146771,rh:0.0306044)n2:0.157611,(mm:0.0884636,rn:0.0889414)n3:0.254312,cf:0.211138);	10.86
	chr1 64753685 64753773	(((hs:2.21962e-31,pt:0.0241555)n1:0,rh:2.21962e-31)n2:0.132553,(mm:0.0100819,rn:0.0016384)n3:0.142973,cf:0.0149713);	(((hs:0.00386317,pt:0.00392272)n1:0.0153865,rh:0.0259761)n2:0.123942,(mm:0.0659483,rn:0.0756762)n3:0.257586,cf:0.18558);	10.86
	chr7 40551129 40551314	(((hs:7.25988e-31,pt:7.25988e-31)n1:0.0179218,rh:7.25988e-31)n2:0.0630492,(mm:7.25988e-31,rn:0.0360921)n3:0.00729833,cf:0.0345851);	(((hs:0.00362254,pt:0.0031788)n1:0.0142752,rh:0.0284221)n2:0.139912,(mm:0.0734346,rn:0.0830261)n3:0.262563,cf:0.171752);	10.86
	chr3 74199485 74199582	(((hs:7.64448e-18,pt:1.45988e-17)n1:0.011064,rh:7.19209e-31)n2:0.133167,(mm:2.60174e-31,rn:0.0108114)n3:0.112979,cf:0.0826317);	(((hs:0.00459653,pt:0.00480316)n1:0.0164726,rh:0.0272875)n2:0.134083,(mm:0.073903,rn:0.0787501)n3:0.273769,cf:0.192681);	10.86
	chr17 58795536 58795604	(((hs:0.0171286,pt:1.2238e-18)n1:1.05214e-17,rh:1.88814e-18)n2:0.164925,(mm:0.0171286,rn:4.92962e-31)n3:0.0496446,cf:0.144572);	(((hs:0.00352398,pt:0.00255998)n1:0.0136343,rh:0.0271562)n2:0.115658,(mm:0.0715771,rn:0.0736472)n3:0.230328,cf:0.181858);	10.86
	chr12 98515468 98515552	(((hs:0.0130123,pt:6.95986e-31)n1:0,rh:0.0404426)n2:0.138499,(mm:6.06425e-18,rn:6.16051e-18)n3:0.0268301,cf:0.13333);	(((hs:0.003741,pt:0.00399907)n1:0.0172155,rh:0.0301772)n2:0.124128,(mm:0.0737932,rn:0.0819884)n3:0.249992,cf:0.176906);	10.85
	chr2 206048168 206048581	(((hs:0.00561291,pt:0.00279116)n1:7.35804e-31,rh:0.00842673)n2:0.0348858,(mm:2.15985e-18,rn:2.19413e-18)n3:0.0468406,cf:0.0109272);	(((hs:0.00362394,pt:0.00482881)n1:0.0151817,rh:0.0273071)n2:0.115607,(mm:0.0616574,rn:0.0682029)n3:0.235644,cf:0.175719);	10.85
	chr21 15374611 15374688	(((hs:6.85755e-31,pt:6.85755e-31)n1:4.99156e-31,rh:0.0289368)n2:0.107878,(mm:0.0139193,rn:0)n3:0.0278267,cf:0.0894688);	(((hs:0.00398579,pt:0.00421197)n1:0.0184141,rh:0.0336123)n2:0.130658,(mm:0.0783918,rn:0.0776059)n3:0.262045,cf:0.174419);	10.85
	chr14 35993000 35993063	(((hs:1.72618e-19,pt:5.03469e-18)n1:0.0175577,rh:7.40005e-31)n2:0.11359,(mm:2.24648e-18,rn:3.7388e-19)n3:0.0186111,cf:0.0758827);	(((hs:0.00499696,pt:0.00358829)n1:0.0136305,rh:0.0281757)n2:0.117664,(mm:0.0683028,rn:0.0799303)n3:0.251919,cf:0.168772);	10.84
	chr12 82980772 82980862	(((hs:0,pt:0.0114205)n1:0.0114555,rh:6.29192e-19)n2:0.0992089,(mm:0.0111777,rn:0.046089)n3:0.0241351,cf:0.0214446);	(((hs:0.00441679,pt:0.00507713)n1:0.018603,rh:0.0328833)n2:0.1599,(mm:0.100944,rn:0.107913)n3:0.279488,cf:0.198461);	10.84
	chr6 141166382 141166600	(((hs:0.0100942,pt:7.07278e-31)n1:0.0101737,rh:0.0202042)n2:0.0924103,(mm:0.0201323,rn:0.00552102)n3:0.0750987,cf:0.065555);	(((hs:0.0038835,pt:0.00489519)n1:0.0151874,rh:0.0358757)n2:0.146904,(mm:0.0904996,rn:0.0889948)n3:0.275353,cf:0.196696);	10.84
	chr17 12556589 12556671	(((hs:2.69118e-18,pt:2.4529e-18)n1:1.50275e-17,rh:5.55729e-18)n2:0.109365,(mm:6.62283e-18,rn:7.78424e-18)n3:0.0204261,cf:0.041153);	(((hs:0.00376649,pt:0.0041779)n1:0.0171395,rh:0.0305484)n2:0.147758,(mm:0.0670363,rn:0.0776246)n3:0.253562,cf:0.191374);	10.83
	chr4 54668717 54668813	(((hs:7.27377e-31,pt:0.0114047)n1:8.25885e-19,rh:7.27377e-31)n2:0.101612,(mm:0.0103309,rn:0.0246565)n3:0.0803,cf:0.00917396);	(((hs:0.00350933,pt:0.00360261)n1:0.0152415,rh:0.0313847)n2:0.130082,(mm:0.0709343,rn:0.0752477)n3:0.257323,cf:0.192843);	10.83
	chr8 130316057 130316298	(((hs:0.00458342,pt:0.00455433)n1:0.0197447,rh:0.0133058)n2:0.112663,(mm:0.0298732,rn:0.0562987)n3:0.066941,cf:0.0971689);	(((hs:0.00527608,pt:0.00535164)n1:0.0183608,rh:0.0291013)n2:0.131155,(mm:0.0703532,rn:0.0804521)n3:0.269011,cf:0.185976);	10.83
	chr14 85191367 85191450	(((hs:9.22295e-19,pt:9.60724e-19)n1:1.46226e-17,rh:1.31756e-18)n2:0.0797414,(mm:1.17803e-17,rn:1.63255e-17)n3:0.0681552,cf:0.0123661);	(((hs:0.00411975,pt:0.00567203)n1:0.0158855,rh:0.0312907)n2:0.135366,(mm:0.0847067,rn:0.0908856)n3:0.284073,cf:0.191775);	10.83
	chr10 116799511 116799568	(((hs:6.64389e-31,pt:5.26311e-19)n1:0.100935,rh:4.82351e-31)n2:0.159993,(mm:0.0179521,rn:0.0186508)n3:0.0356408,cf:0.0210989);	(((hs:0.00353022,pt:0.00593007)n1:0.0168936,rh:0.0282521)n2:0.121873,(mm:0.0701242,rn:0.0810273)n3:0.258682,cf:0.162228);	10.82
	chr9 96711250 96711357	(((hs:7.27023e-31,pt:7.27023e-31)n1:0.0315367,rh:0.00861612)n2:0.0901484,(mm:0.0202435,rn:7.27023e-31)n3:0.020052,cf:0.0202466);	(((hs:0.00352394,pt:0.00373547)n1:0.0181227,rh:0.0370633)n2:0.140091,(mm:0.0670704,rn:0.0666752)n3:0.288494,cf:0.159993);	10.82
	chr2 79014379 79014477	(((hs:0.0115004,pt:7.54422e-18)n1:0.0120575,rh:0.0355089)n2:0.132699,(mm:0.0114655,rn:0.0129531)n3:0.104282,cf:0.00731926);	(((hs:0.00444026,pt:0.00505932)n1:0.0171069,rh:0.031196)n2:0.147458,(mm:0.0823553,rn:0.0820338)n3:0.272698,cf:0.188181);	10.82
	chr5 38843550 38843644	(((hs:3.79044e-18,pt:0.0114683)n1:2.483e-31,rh:1.66139e-18)n2:0.0919459,(mm:2.78418e-18,rn:4.24256e-18)n3:0.0409996,cf:0.0532696);	(((hs:0.00441259,pt:0.00486817)n1:0.016696,rh:0.0287095)n2:0.135228,(mm:0.0694957,rn:0.0773826)n3:0.251788,cf:0.180639);	10.82
	chr8 138270100 138270215	(((hs:4.14623e-18,pt:1.07975e-18)n1:0.00970584,rh:0.00966608)n2:0.0824912,(mm:0,rn:0.00963717)n3:0.0498855,cf:0);	(((hs:0.0045127,pt:0.00569897)n1:0.018709,rh:0.036833)n2:0.169637,(mm:0.0894452,rn:0.0804132)n3:0.291345,cf:0.207882);	10.81
	chr1 96818094 96818400	(((hs:0.00510183,pt:5.59499e-19)n1:0,rh:0.0209911)n2:0.0860076,(mm:0.0216881,rn:0.0313009)n3:0.105076,cf:0.0429951);	(((hs:0.0039022,pt:0.00312091)n1:0.0151714,rh:0.0291573)n2:0.118199,(mm:0.0733535,rn:0.0758942)n3:0.269366,cf:0.160063);	10.8
	chr3 118641200 118641257	(((hs:9.16903e-19,pt:7.05473e-31)n1:0.0183818,rh:0.0185013)n2:0.17538,(mm:1.19986e-17,rn:1.82835e-17)n3:0.101914,cf:0.0518663);	(((hs:0.00402141,pt:0.0050874)n1:0.0155744,rh:0.0333472)n2:0.136324,(mm:0.0777453,rn:0.0877514)n3:0.272993,cf:0.180274);	10.8
	chr8 63798445 63798697	(((hs:0.00411563,pt:1.19872e-18)n1:0,rh:0.0294862)n2:0.0793685,(mm:0.00803318,rn:0.0130504)n3:0.088952,cf:0.0323075);	(((hs:0.00506608,pt:0.00482931)n1:0.0162907,rh:0.0328366)n2:0.145975,(mm:0.0837321,rn:0.0872745)n3:0.26854,cf:0.183059);	10.8
	chr5 92547882 92548086	(((hs:0.00526813,pt:0.00529916)n1:0.00528019,rh:0.0106717)n2:0.0744646,(mm:0.00619906,rn:0.0207241)n3:0.0804717,cf:0.046281);	(((hs:0.00327281,pt:0.00372815)n1:0.0158431,rh:0.0276779)n2:0.111625,(mm:0.0870956,rn:0.0872905)n3:0.265604,cf:0.153503);	10.8
	chr8 77047528 77047652	(((hs:7.02013e-31,pt:0.0089543)n1:0.0187401,rh:0.0301642)n2:0.123698,(mm:0.027161,rn:0.00889791)n3:0.0721779,cf:0.0629035);	(((hs:0.00382418,pt:0.00383059)n1:0.0166233,rh:0.0286597)n2:0.146306,(mm:0.0947515,rn:0.0931532)n3:0.261848,cf:0.17784);	10.79
	chr6 156963190 156963307	(((hs:6.34263e-18,pt:1.02651e-17)n1:0.00455714,rh:0.0142399)n2:0.0950465,(mm:9.97113e-18,rn:1.24905e-17)n3:0.0828155,cf:0.0422087);	(((hs:0.00465647,pt:0.0039154)n1:0.0139814,rh:0.0298677)n2:0.12937,(mm:0.0710467,rn:0.0771315)n3:0.269839,cf:0.170282);	10.79
	chr11 11261811 11261980	(((hs:0.00641178,pt:7.06857e-31)n1:2.40864e-19,rh:7.06857e-31)n2:0.0621388,(mm:7.06857e-31,rn:0.019056)n3:0.0321883,cf:0.0330172);	(((hs:0.0043774,pt:0.00404441)n1:0.0151309,rh:0.0288796)n2:0.135174,(mm:0.0655028,rn:0.074352)n3:0.262221,cf:0.176179);	10.79
	chr4 22990193 22990384	(((hs:0.00825924,pt:7.01152e-31)n1:0.0210397,rh:0.0213484)n2:0.0949445,(mm:1.88365e-18,rn:2.80017e-18)n3:0.0581466,cf:0.030169);	(((hs:0.00445901,pt:0.00493347)n1:0.015977,rh:0.0348562)n2:0.136271,(mm:0.0805931,rn:0.0800739)n3:0.274712,cf:0.173632);	10.78
	chrX 31897086 31897295	(((hs:0.0205765,pt:6.9637e-31)n1:0.00504844,rh:6.9637e-31)n2:0.0812773,(mm:0.0078981,rn:0.023029)n3:0.0768517,cf:0.0831503);	(((hs:0.0044455,pt:0.00521989)n1:0.0149989,rh:0.0273268)n2:0.12428,(mm:0.0770203,rn:0.0801255)n3:0.280107,cf:0.172714);	10.78
	chr4 112848197 112848278	(((hs:1.60535e-19,pt:3.34448e-19)n1:0.0130623,rh:0.0127746)n2:0.0844944,(mm:7.27047e-31,rn:0.0129613)n3:0.012725,cf:0.0263773);	(((hs:0.00357427,pt:0.00397758)n1:0.0162165,rh:0.0288647)n2:0.12686,(mm:0.0688736,rn:0.0804672)n3:0.267229,cf:0.176126);	10.77
	chr11 27367205 27367346	(((hs:2.17439e-31,pt:0.00748779)n1:0.0153079,rh:2.17439e-31)n2:0.106679,(mm:0.00739763,rn:0.0151624)n3:0.115338,cf:0.0727076);	(((hs:0.00385549,pt:0.00396136)n1:0.0191448,rh:0.0268058)n2:0.129612,(mm:0.0691411,rn:0.0793994)n3:0.239204,cf:0.208338);	10.77
	chr8 104540558 104540631	(((hs:8.17877e-18,pt:6.46389e-18)n1:4.66229e-31,rh:0.0169868)n2:0.159027,(mm:0.0563636,rn:0.0704082)n3:0.0593069,cf:0.0176193);	(((hs:0.00274975,pt:0.00302267)n1:0.017516,rh:0.0251828)n2:0.107379,(mm:0.0709681,rn:0.0760417)n3:0.250541,cf:0.171479);	10.77
	chr11 78086724 78086810	(((hs:1.07351e-18,pt:1.67736e-18)n1:0.0369983,rh:6.9318e-31)n2:0.145012,(mm:0.0128042,rn:0.0122931)n3:0.101003,cf:0.0215936);	(((hs:0.00374577,pt:0.0040936)n1:0.0151548,rh:0.0271632)n2:0.119686,(mm:0.0676355,rn:0.0732899)n3:0.244317,cf:0.182003);	10.77
	chr17 32546141 32546460	(((hs:7.14738e-31,pt:0.00323581)n1:0.00653411,rh:2.17197e-31)n2:0.0378722,(mm:0.00332432,rn:0.00643026)n3:0.0233063,cf:0.0347214);	(((hs:0.00400535,pt:0.00363708)n1:0.0132254,rh:0.0293137)n2:0.107901,(mm:0.062192,rn:0.0650198)n3:0.229231,cf:0.152992);	10.76
	chr3 145247106 145247245	(((hs:3.10248e-18,pt:1.60599e-19)n1:0.0267435,rh:0.0172665)n2:0.0947265,(mm:3.68841e-18,rn:0.0264754)n3:0.00827088,cf:0.0952012);	(((hs:0.00572286,pt:0.00506721)n1:0.0146004,rh:0.0279292)n2:0.138594,(mm:0.0754507,rn:0.0746052)n3:0.265474,cf:0.174411);	10.76
	chr1 235243156 235243327	(((hs:0.00606745,pt:7.06503e-19)n1:2.44363e-31,rh:0.00606745)n2:0.0660735,(mm:0.0123491,rn:0.0126794)n3:0.0450918,cf:0.0257607);	(((hs:0.00548578,pt:0.00417037)n1:0.0182503,rh:0.0286047)n2:0.135427,(mm:0.0672848,rn:0.0756738)n3:0.258394,cf:0.197232);	10.75
	chr16 68067921 68068184	(((hs:7.36427e-31,pt:0.00441667)n1:0.00860889,rh:0.0229414)n2:0.0914898,(mm:0.00733998,rn:0.0376975)n3:0.0962453,cf:0.0692865);	(((hs:0.00421628,pt:0.00250016)n1:0.0170328,rh:0.0267855)n2:0.126113,(mm:0.0762189,rn:0.0681348)n3:0.215769,cf:0.189139);	10.75
	chr1 107507713 107507856	(((hs:1.97559e-31,pt:0.00759112)n1:6.95529e-31,rh:0.00739307)n2:0.090705,(mm:0.0372426,rn:0.0148817)n3:0.0405527,cf:0.0454889);	(((hs:0.00405276,pt:0.00570459)n1:0.0158874,rh:0.029482)n2:0.130963,(mm:0.0712878,rn:0.0744958)n3:0.260677,cf:0.175006);	10.74
	chr9 23070289 23070399	(((hs:0.0102623,pt:2.06292e-31)n1:4.67667e-31,rh:0.0102859)n2:0.119066,(mm:0.0221552,rn:0.0113848)n3:0.0991069,cf:0.0235347);	(((hs:0.0062999,pt:0.00699998)n1:0.0178077,rh:0.0260229)n2:0.122206,(mm:0.0789389,rn:0.0728302)n3:0.258931,cf:0.176914);	10.72
	chr2 226052860 226052936	(((hs:6.96587e-31,pt:6.96587e-31)n1:7.51154e-18,rh:6.96587e-31)n2:0.113089,(mm:6.96587e-31,rn:0.0148274)n3:0.0316196,cf:0.0960075);	(((hs:0.00392545,pt:0.00479058)n1:0.0180218,rh:0.0312236)n2:0.139415,(mm:0.0758235,rn:0.0879997)n3:0.286322,cf:0.18918);	10.72
	chr17 29997760 29997897	(((hs:7.27684e-31,pt:7.27684e-31)n1:1.77132e-17,rh:5.39171e-18)n2:0.0672509,(mm:0.00800143,rn:5e-31)n3:0.0510172,cf:0.0161491);	(((hs:0.00359638,pt:0.0048359)n1:0.0168629,rh:0.0301379)n2:0.137854,(mm:0.0641246,rn:0.060996)n3:0.258072,cf:0.176141);	10.72
	chr5 138309745 138309806	(((hs:7.03117e-31,pt:2.29925e-18)n1:1.7256e-18,rh:7.03117e-31)n2:0.11049,(mm:7.03117e-31,rn:7.03117e-31)n3:0.0172899,cf:0.0658457);	(((hs:0.0035841,pt:0.00300386)n1:0.0150697,rh:0.0259286)n2:0.106526,(mm:0.0624004,rn:0.0722736)n3:0.215279,cf:0.191244);	10.72
	chr1 24521455 24521623	(((hs:0.00716852,pt:2.41152e-31)n1:0.0071603,rh:2.41152e-31)n2:0.0440111,(mm:3.09344e-18,rn:3.82142e-18)n3:0.0143719,cf:0.00712479);	(((hs:0.00354363,pt:0.00415531)n1:0.0167803,rh:0.029552)n2:0.130004,(mm:0.0706256,rn:0.0719875)n3:0.254634,cf:0.172465);	10.71
	chr18 47841027 47841077	(((hs:7.40333e-31,pt:7.40333e-31)n1:2.63548e-17,rh:1.7909e-19)n2:0.134145,(mm:4.99444e-31,rn:0.0408749)n3:0.0627237,cf:7.40333e-31);	(((hs:0.00390828,pt:0.00437265)n1:0.0172968,rh:0.0306333)n2:0.141389,(mm:0.0757125,rn:0.0826659)n3:0.257304,cf:0.202904);	10.71
	chr13 105104971 105105076	(((hs:2.37083e-18,pt:1.23481e-18)n1:4.8665e-31,rh:0.00980421)n2:0.160145,(mm:2.59309e-18,rn:0.020274)n3:0.194859,cf:0.0945283);	(((hs:0.00608455,pt:0.00650591)n1:0.0154693,rh:0.0347466)n2:0.160131,(mm:0.0731492,rn:0.0797572)n3:0.286388,cf:0.209232);	10.7
	chr9 1826817 1827040	(((hs:0.00475254,pt:0.00479968)n1:0.0155766,rh:0.0238176)n2:0.0703955,(mm:2.178e-31,rn:0.00952078)n3:0.0355561,cf:0.044421);	(((hs:0.00585873,pt:0.00691514)n1:0.0147393,rh:0.0291778)n2:0.131022,(mm:0.0695772,rn:0.0707254)n3:0.246588,cf:0.197479);	10.7
	chr2 172968609 172968686	(((hs:1.51484e-18,pt:1.83719e-18)n1:4.98998e-31,rh:0.0151393)n2:0.078681,(mm:0.0150728,rn:0.0151636)n3:0.0150507,cf:7.47803e-31);	(((hs:0.00385641,pt:0.00463685)n1:0.0123466,rh:0.0313767)n2:0.114463,(mm:0.0695552,rn:0.0721866)n3:0.243886,cf:0.188065);	10.69
	chr8 33667494 33667556	(((hs:0,pt:0.0160579)n1:0.0161943,rh:2.38293e-31)n2:0.104202,(mm:0.0166566,rn:4.89464e-31)n3:0.0353945,cf:0.0172236);	(((hs:0.00346644,pt:0.00418838)n1:0.0143637,rh:0.0284847)n2:0.132425,(mm:0.0694831,rn:0.0743843)n3:0.245511,cf:0.187556);	10.68
	chr3 183727634 183727911	(((hs:7.30148e-31,pt:0.00378065)n1:0.00378399,rh:0.011546)n2:0.055273,(mm:0.0168583,rn:0.0137738)n3:0.040004,cf:0.0334654);	(((hs:0.00352724,pt:0.0053214)n1:0.0146802,rh:0.028034)n2:0.129317,(mm:0.0682982,rn:0.0797626)n3:0.27704,cf:0.160845);	10.68
	chr20 6943894 6944087	(((hs:0.0113165,pt:1.2209e-18)n1:7.24835e-31,rh:0.016947)n2:0.0793356,(mm:0.0138729,rn:0.0270853)n3:0.0407014,cf:0.0345647);	(((hs:0.00517077,pt:0.0058178)n1:0.015654,rh:0.0305222)n2:0.137114,(mm:0.0757301,rn:0.0787352)n3:0.28247,cf:0.172437);	10.68
	chr11 83641454 83641520	(((hs:6.87446e-31,pt:6.87446e-31)n1:0,rh:0.0690731)n2:0.141771,(mm:0.0158838,rn:0.0314625)n3:0.0185429,cf:0.0287569);	(((hs:0.0049314,pt:0.00492123)n1:0.018119,rh:0.0322688)n2:0.131841,(mm:0.0793048,rn:0.0821355)n3:0.266499,cf:0.177759);	10.68
	chr2 76667298 76667372	(((hs:0.0144407,pt:6.88368e-31)n1:0.0616203,rh:0.0256932)n2:0.173868,(mm:1.88465e-31,rn:0.0431965)n3:0.0940293,cf:0.0110946);	(((hs:0.00567514,pt:0.00543668)n1:0.0192512,rh:0.0321861)n2:0.146854,(mm:0.0826132,rn:0.0846016)n3:0.290646,cf:0.187025);	10.67
	chr12 52507650 52507717	(((hs:0.0162396,pt:8.70191e-19)n1:0,rh:0.0327547)n2:0.103755,(mm:1.35968e-17,rn:1.53503e-17)n3:0.0322499,cf:0.016881);	(((hs:0.0037737,pt:0.00298656)n1:0.0151229,rh:0.0255477)n2:0.11318,(mm:0.0582573,rn:0.0625369)n3:0.234805,cf:0.172997);	10.67
	chr9 29231520 29231637	(((hs:1.78184e-17,pt:1.28498e-17)n1:0.0165257,rh:0.00953659)n2:0.111808,(mm:0.0214631,rn:0.0226515)n3:0.0668467,cf:0.075936);	(((hs:0.00369906,pt:0.004289)n1:0.0185618,rh:0.0304496)n2:0.140111,(mm:0.0947352,rn:0.0962794)n3:0.303833,cf:0.181998);	10.66
	chr2 59989766 59989836	(((hs:5.41082e-18,pt:1.18945e-17)n1:0.033799,rh:7.02485e-31)n2:0.200226,(mm:0.0148509,rn:4.87364e-31)n3:0.179594,cf:0.125811);	(((hs:0.00402321,pt:0.00437662)n1:0.01574,rh:0.026108)n2:0.120766,(mm:0.0690309,rn:0.0823197)n3:0.256295,cf:0.165962);	10.65
	chr11 15339420 15339504	(((hs:1.74356e-18,pt:7.08261e-31)n1:0.0130947,rh:0.0131847)n2:0.179817,(mm:0.0371395,rn:0.0461067)n3:0.0956765,cf:0.171201);	(((hs:0.00433846,pt:0.00449416)n1:0.0157644,rh:0.0270443)n2:0.129824,(mm:0.0650267,rn:0.0726095)n3:0.258326,cf:0.190585);	10.65
	chr16 59496997 59497132	(((hs:7.11386e-31,pt:0.0078895)n1:0.016587,rh:0.0243346)n2:0.0893203,(mm:0.0159717,rn:0.0241501)n3:0.0526252,cf:0.013433);	(((hs:0.0042806,pt:0.00606613)n1:0.0173292,rh:0.0363413)n2:0.138172,(mm:0.0728377,rn:0.091926)n3:0.270569,cf:0.185839);	10.65
	chr6 72146034 72146193	(((hs:6.59679e-31,pt:8.22504e-18)n1:0.00991943,rh:0.0495942)n2:0.18111,(mm:0.00991127,rn:0.0582086)n3:0.121813,cf:0.120251);	(((hs:0.00436388,pt:0.00504455)n1:0.0161547,rh:0.028532)n2:0.11961,(mm:0.0775944,rn:0.0817642)n3:0.266428,cf:0.16277);	10.64
	chr2 58419502 58419575	(((hs:2.77087e-18,pt:6.97525e-31)n1:0.0158421,rh:0.012655)n2:0.132216,(mm:0.0128421,rn:0.01513)n3:0.0987963,cf:0.0135641);	(((hs:0.00411975,pt:0.00506768)n1:0.0152851,rh:0.0307038)n2:0.128332,(mm:0.0744398,rn:0.0791633)n3:0.253421,cf:0.173688);	10.64
	chr11 133040622 133040678	(((hs:0.020572,pt:6.64076e-31)n1:4.54432e-31,rh:0.0199932)n2:0.149898,(mm:6.64076e-31,rn:0.0193627)n3:0.0191749,cf:0.0834806);	(((hs:0.00475493,pt:0.00436394)n1:0.0154749,rh:0.0289652)n2:0.148677,(mm:0.0708758,rn:0.068115)n3:0.248915,cf:0.193443);	10.63
	chrX 107475093 107475408	(((hs:0.00340525,pt:3.25537e-19)n1:0.00335633,rh:0.0138258)n2:0.0392548,(mm:2.99116e-18,rn:1.51932e-18)n3:0.0440396,cf:0.0228662);	(((hs:0.00262602,pt:0.00307327)n1:0.0126564,rh:0.0253848)n2:0.106921,(mm:0.0736509,rn:0.0787322)n3:0.241206,cf:0.152818);	10.63
	chr16 75559711 75559978	(((hs:2.65936e-18,pt:6.92542e-18)n1:2.03603e-31,rh:0.0167577)n2:0.0514884,(mm:0.012263,rn:0.00392283)n3:0.0518595,cf:0.0084536);	(((hs:0.00600722,pt:0.00593654)n1:0.0160657,rh:0.036943)n2:0.142887,(mm:0.0642063,rn:0.0807355)n3:0.25974,cf:0.189602);	10.63
	chr12 98152878 98152939	(((hs:1.80938e-17,pt:3.05639e-17)n1:0.0164074,rh:0.0185928)n2:0.188824,(mm:0.00747611,rn:0.029992)n3:0.0434874,cf:0.14566);	(((hs:0.00397581,pt:0.00344937)n1:0.0165909,rh:0.0272899)n2:0.123107,(mm:0.0708182,rn:0.0822094)n3:0.242122,cf:0.18222);	10.61
	chr1 83125461 83125574	(((hs:4.11676e-18,pt:6.98168e-31)n1:0.00990255,rh:0.0860764)n2:0.113613,(mm:6.98168e-31,rn:0.0583288)n3:0.0570545,cf:0.0442257);	(((hs:0.00440505,pt:0.00588941)n1:0.0174686,rh:0.0312416)n2:0.127722,(mm:0.0839518,rn:0.0904925)n3:0.291479,cf:0.162949);	10.61
	chr1 101748029 101748126	(((hs:6.93331e-18,pt:7.05372e-31)n1:5.82143e-18,rh:7.05372e-31)n2:0.0981339,(mm:7.05372e-31,rn:0.0107194)n3:0.0441296,cf:0.108004);	(((hs:0.00467123,pt:0.00462928)n1:0.0177629,rh:0.0335781)n2:0.127749,(mm:0.0763801,rn:0.0748969)n3:0.256242,cf:0.182936);	10.61
	chr14 88199608 88199745	(((hs:6.7006e-31,pt:0.00826299)n1:0.0167116,rh:0.0164305)n2:0.156771,(mm:0.00163844,rn:0.0522098)n3:0.161212,cf:0.145296);	(((hs:0.00277194,pt:0.00358905)n1:0.0165406,rh:0.0319206)n2:0.118371,(mm:0.0731413,rn:0.0725272)n3:0.237827,cf:0.172021);	10.61
	chr9 125444271 125444386	(((hs:8.13307e-18,pt:1.41199e-18)n1:0.0218544,rh:0.0105075)n2:0.149993,(mm:0.0217713,rn:0.023841)n3:0.0736109,cf:0.10565);	(((hs:0.00269824,pt:0.00369418)n1:0.0142857,rh:0.025538)n2:0.119089,(mm:0.0546405,rn:0.0612088)n3:0.234248,cf:0.175281);	10.61
	chr3 54225608 54225778	(((hs:0,pt:0.0137466)n1:4.93484e-31,rh:0.0419942)n2:0.103856,(mm:2.18188e-31,rn:0.0137592)n3:0.0137626,cf:0.04473);	(((hs:0.00429844,pt:0.00408586)n1:0.0143735,rh:0.0291533)n2:0.125686,(mm:0.0704234,rn:0.0767295)n3:0.259648,cf:0.181269);	10.6
	chr12 72425944 72426179	(((hs:6.38656e-18,pt:6.49613e-18)n1:0.00658238,rh:0.0306136)n2:0.0908817,(mm:0.018663,rn:0.0318068)n3:0.0296537,cf:0.0764623);	(((hs:0.00517872,pt:0.00601205)n1:0.0113874,rh:0.0368405)n2:0.137139,(mm:0.0788615,rn:0.0921311)n3:0.297561,cf:0.212216);	10.6
	chr16 70709999 70710148	(((hs:7.1616e-31,pt:3.90182e-18)n1:0.00683838,rh:0.0137529)n2:0.0667621,(mm:0.0135712,rn:0.0214069)n3:0.030108,cf:0.0199297);	(((hs:0.00384102,pt:0.0042256)n1:0.0153842,rh:0.0274713)n2:0.116183,(mm:0.0710476,rn:0.0795079)n3:0.254692,cf:0.168131);	10.6
	chr8 118238610 118238812	(((hs:9.4502e-18,pt:6.39231e-19)n1:0.0158164,rh:7.07494e-31)n2:0.0817004,(mm:7.07494e-31,rn:0.010499)n3:0.0820038,cf:0.0515746);	(((hs:0.0051908,pt:0.00459672)n1:0.0166891,rh:0.0294447)n2:0.126927,(mm:0.0747147,rn:0.075997)n3:0.268813,cf:0.175733);	10.6
	chr6 21213362 21213457	(((hs:2.18185e-17,pt:2.2046e-17)n1:0.0155744,rh:6.86551e-31)n2:0.158981,(mm:0.0457841,rn:4.50788e-31)n3:0.113733,cf:0.141596);	(((hs:0.00514477,pt:0.00337574)n1:0.0151534,rh:0.031392)n2:0.132779,(mm:0.0664029,rn:0.0763477)n3:0.247957,cf:0.191828);	10.6
	chr6 165235195 165235285	(((hs:0.011971,pt:7.09685e-31)n1:3.56203e-18,rh:5.32074e-19)n2:0.106164,(mm:0.0354318,rn:7.09685e-31)n3:0.0641338,cf:0.010204);	(((hs:0.00335874,pt:0.00662883)n1:0.0164695,rh:0.0358343)n2:0.15445,(mm:0.0717578,rn:0.0668802)n3:0.27434,cf:0.206114);	10.59
	chr13 96142838 96143009	(((hs:0.0125899,pt:6.82845e-31)n1:0.00483581,rh:0.0209696)n2:0.0796805,(mm:0.0129482,rn:0.0126738)n3:0.0340539,cf:0.0458566);	(((hs:0.00369967,pt:0.00573442)n1:0.0151056,rh:0.0295515)n2:0.127567,(mm:0.0764216,rn:0.0795395)n3:0.265212,cf:0.179839);	10.58
	chr1 107923043 107923113	(((hs:6.53437e-31,pt:6.53437e-31)n1:2.91166e-18,rh:1.88541e-17)n2:0.246026,(mm:0.0815924,rn:0.041624)n3:0.0791311,cf:0.143036);	(((hs:0.00405243,pt:0.00540783)n1:0.0154569,rh:0.0309643)n2:0.130871,(mm:0.0764766,rn:0.0722808)n3:0.257694,cf:0.178994);	10.57
	chr15 94232680 94232812	(((hs:4.88365e-31,pt:0.00883489)n1:0.0185082,rh:0.0184239)n2:0.161917,(mm:0.0255849,rn:6.98785e-31)n3:0.0458108,cf:0.196522);	(((hs:0.00611909,pt:0.00488179)n1:0.0153946,rh:0.0308849)n2:0.136747,(mm:0.07807,rn:0.0761456)n3:0.27119,cf:0.195224);	10.57
	chrX 43262060 43262203	(((hs:2.60101e-17,pt:2.21789e-17)n1:0,rh:0.0081446)n2:0.117396,(mm:0.00815862,rn:0.0506739)n3:0.0983313,cf:0.108265);	(((hs:0.0032819,pt:0.00301605)n1:0.0168502,rh:0.0239051)n2:0.112847,(mm:0.0815665,rn:0.0878297)n3:0.245872,cf:0.177529);	10.57
	chr1 110990157 110990307	(((hs:7.28037e-31,pt:7.28037e-31)n1:1.37313e-17,rh:7.28037e-31)n2:0.10002,(mm:0.031909,rn:0.0462046)n3:0.0652006,cf:0.0467771);	(((hs:0.00419221,pt:0.00414625)n1:0.0150292,rh:0.0293092)n2:0.128303,(mm:0.0645709,rn:0.0677376)n3:0.236943,cf:0.180776);	10.56
	chr20 10766623 10766838	(((hs:7.18909e-31,pt:7.18909e-31)n1:7.18909e-31,rh:0.00488456)n2:0.0680282,(mm:0.0136181,rn:0.0159953)n3:0.091341,cf:0.0175649);	(((hs:0.00414944,pt:0.00490547)n1:0.0159144,rh:0.0294845)n2:0.129804,(mm:0.0677369,rn:0.0715208)n3:0.249666,cf:0.177362);	10.56
	chr9 21575858 21575936	(((hs:4.865e-31,pt:0.0141599)n1:0.0277299,rh:0.015103)n2:0.171678,(mm:0.0138468,rn:4.865e-31)n3:0.066984,cf:0.0910702);	(((hs:0.00523302,pt:0.00437874)n1:0.0162347,rh:0.0280582)n2:0.123225,(mm:0.0726912,rn:0.073995)n3:0.2634,cf:0.180446);	10.56
	chr2 176737190 176737327	(((hs:0.00818862,pt:4.9906e-31)n1:0.0080337,rh:0.017141)n2:0.0701083,(mm:0.00827282,rn:0.016374)n3:0.00923446,cf:0.00816712);	(((hs:0.00359499,pt:0.00319278)n1:0.0163558,rh:0.0267131)n2:0.11836,(mm:0.0655997,rn:0.0698145)n3:0.229036,cf:0.169634);	10.56
	chrX 132016573 132016642	(((hs:4.99375e-31,pt:0.0151837)n1:0.030959,rh:7.1318e-31)n2:0.121736,(mm:7.1318e-31,rn:0.0152888)n3:0.0512807,cf:0.0153629);	(((hs:0.00256257,pt:0.00240067)n1:0.0137675,rh:0.0233844)n2:0.108422,(mm:0.0665855,rn:0.0680557)n3:0.241261,cf:0.178018);	10.56
	chr1 160192793 160192867	(((hs:7.25063e-31,pt:7.25063e-31)n1:0.0356058,rh:0.0183602)n2:0.169784,(mm:3.03187e-18,rn:3.25352e-18)n3:7.25063e-31,cf:0.214291);	(((hs:0.00347868,pt:0.00404891)n1:0.0126982,rh:0.0298663)n2:0.118098,(mm:0.0677422,rn:0.0778366)n3:0.235324,cf:0.207415);	10.55
	chr11 117379258 117379340	(((hs:2.12515e-17,pt:2.35742e-17)n1:7.29403e-31,rh:0.0151636)n2:0.148983,(mm:4.14654e-17,rn:4.51899e-17)n3:0.109233,cf:0.0896684);	(((hs:0.00403793,pt:0.00439574)n1:0.0155936,rh:0.0280967)n2:0.133658,(mm:0.0686943,rn:0.0694634)n3:0.258325,cf:0.193445);	10.55
	chr3 86378699 86378898	(((hs:7.298e-31,pt:0.00534639)n1:0.00541583,rh:0.00547745)n2:0.0914977,(mm:0.0210115,rn:0.0113106)n3:0.106688,cf:0.0338653);	(((hs:0.00455075,pt:0.00575313)n1:0.0207327,rh:0.0371019)n2:0.143972,(mm:0.0750166,rn:0.0921342)n3:0.284081,cf:0.201878);	10.55
	chr10 74908130 74908189	(((hs:4.36741e-18,pt:1.37845e-17)n1:6.90382e-31,rh:1.76645e-18)n2:0.143233,(mm:0.0173394,rn:0.0181316)n3:0.0976039,cf:0.0522143);	(((hs:0.00204021,pt:0.00192268)n1:0.0128245,rh:0.0255053)n2:0.103209,(mm:0.0666323,rn:0.0826894)n3:0.234635,cf:0.166544);	10.55
	chr17 24412376 24412525	(((hs:1.49715e-18,pt:2.92413e-18)n1:2.69703e-31,rh:0.00764201)n2:0.0986128,(mm:7.27442e-31,rn:0.0388318)n3:0.0563477,cf:0.0782409);	(((hs:0.0027552,pt:0.00223998)n1:0.014706,rh:0.0290155)n2:0.111259,(mm:0.0578623,rn:0.0717473)n3:0.22988,cf:0.181717);	10.55
	chr9 78102739 78103005	(((hs:5.07977e-19,pt:7.05523e-19)n1:0.00395796,rh:0.0130358)n2:0.0640592,(mm:0.0481706,rn:0.0126605)n3:0.0407024,cf:0.0212992);	(((hs:0.00436561,pt:0.00393594)n1:0.0150394,rh:0.0271939)n2:0.128014,(mm:0.074205,rn:0.0743494)n3:0.251166,cf:0.191535);	10.54
	chr2 58123126 58123236	(((hs:6.84464e-31,pt:6.84464e-31)n1:0.010569,rh:0.0095686)n2:0.0980232,(mm:0.0100767,rn:0.019883)n3:0.0741859,cf:0.0102735);	(((hs:0.00379124,pt:0.004713)n1:0.0159515,rh:0.0286265)n2:0.131511,(mm:0.0752101,rn:0.0817102)n3:0.261526,cf:0.173072);	10.54
	chr5 60610326 60610392	(((hs:8.51202e-19,pt:1.22299e-19)n1:0.0152464,rh:7.23765e-31)n2:0.108873,(mm:5.67115e-18,rn:3.29005e-18)n3:0.0101535,cf:0.0715609);	(((hs:0.00397377,pt:0.0032037)n1:0.0153741,rh:0.0273647)n2:0.127444,(mm:0.0765865,rn:0.0780705)n3:0.236378,cf:0.183294);	10.54
	chr4 38655644 38655743	(((hs:7.10469e-31,pt:7.10469e-31)n1:0.0128072,rh:7.10469e-31)n2:0.158956,(mm:0.0117726,rn:0.0385892)n3:0.157134,cf:0.0577007);	(((hs:0.00346483,pt:0.00479932)n1:0.0155751,rh:0.0308031)n2:0.121424,(mm:0.0721282,rn:0.076046)n3:0.2499,cf:0.179962);	10.54
	chr11 41605871 41605989	(((hs:6.87576e-31,pt:0.00915653)n1:0.0462185,rh:0.0230766)n2:0.127254,(mm:2.86084e-18,rn:0.0183036)n3:0.0118672,cf:0.064037);	(((hs:0.00507396,pt:0.00508438)n1:0.0198997,rh:0.0317669)n2:0.161665,(mm:0.0864205,rn:0.0885913)n3:0.288417,cf:0.210574);	10.54
	chr11 130707247 130707569	(((hs:3.73648e-19,pt:0.00339119)n1:0.0102513,rh:7.13475e-31)n2:0.0427681,(mm:0.0135938,rn:0.0104295)n3:0.0284815,cf:0.00997002);	(((hs:0.00529901,pt:0.00533305)n1:0.0179448,rh:0.0288938)n2:0.143329,(mm:0.0639543,rn:0.0681511)n3:0.244679,cf:0.202607);	10.53
	chr11 91190847 91190976	(((hs:7.32462e-31,pt:7.32462e-31)n1:0,rh:0.00804995)n2:0.142746,(mm:0.0345063,rn:0.0230247)n3:0.189741,cf:0.0668362);	(((hs:0.00560666,pt:0.00371815)n1:0.0154054,rh:0.0323707)n2:0.136346,(mm:0.0843461,rn:0.0883142)n3:0.301145,cf:0.158353);	10.53
	chr11 36904553 36904683	(((hs:0.00794296,pt:0.0081359)n1:0.00737255,rh:0.00913286)n2:0.103622,(mm:0.0127098,rn:0.0112075)n3:0.0796492,cf:0.0417763);	(((hs:0.00462088,pt:0.00428662)n1:0.0180298,rh:0.029218)n2:0.130416,(mm:0.0728777,rn:0.0705726)n3:0.272358,cf:0.186684);	10.53
	chr8 127985171 127985302	(((hs:7.0121e-31,pt:0.00819438)n1:7.0121e-31,rh:0.00817613)n2:0.0846191,(mm:0.00804568,rn:0.0251667)n3:0.0237747,cf:0.0644578);	(((hs:0.00454142,pt:0.00468926)n1:0.0180639,rh:0.028702)n2:0.143031,(mm:0.0732155,rn:0.0833205)n3:0.274596,cf:0.185684);	10.53
	chr3 77754521 77754740	(((hs:2.18399e-31,pt:0.00488736)n1:0.00505865,rh:0.0149892)n2:0.0801933,(mm:0.0452902,rn:7.18394e-31)n3:0.10026,cf:0.0308792);	(((hs:0.00450152,pt:0.00428378)n1:0.0192574,rh:0.0384312)n2:0.139085,(mm:0.0782103,rn:0.0926774)n3:0.291615,cf:0.181786);	10.53
	chr2 29440165 29440259	(((hs:0.0248396,pt:1.63445e-18)n1:7.21207e-31,rh:0.0246174)n2:0.15774,(mm:6.8647e-19,rn:0.0365291)n3:0.075429,cf:0.0842197);	(((hs:0.00483239,pt:0.00484462)n1:0.0183585,rh:0.0282594)n2:0.123278,(mm:0.0689326,rn:0.073249)n3:0.243689,cf:0.17538);	10.53
	chr15 42483402 42483469	(((hs:2.66846e-18,pt:1.38983e-18)n1:5.43556e-18,rh:5.83088e-19)n2:0.0965237,(mm:0.0365057,rn:1.96074e-31)n3:0.0370278,cf:0.017946);	(((hs:0.00255391,pt:0.00356087)n1:0.0146007,rh:0.0273819)n2:0.094632,(mm:0.0602878,rn:0.0662989)n3:0.228569,cf:0.170196);	10.51
	chr9 24049432 24049694	(((hs:0.00413378,pt:0.00826451)n1:2.22233e-31,rh:0.0208569)n2:0.0718331,(mm:0.0227522,rn:0.0325072)n3:0.0300159,cf:0.0521778);	(((hs:0.00528974,pt:0.00635063)n1:0.0166297,rh:0.0254711)n2:0.13481,(mm:0.0806125,rn:0.0768355)n3:0.273358,cf:0.16003);	10.51
	chr4 22138915 22138993	(((hs:4.20399e-18,pt:1.74296e-17)n1:6.83816e-31,rh:5.63034e-19)n2:0.15375,(mm:0.0277128,rn:6.83816e-31)n3:0.180862,cf:0.0943449);	(((hs:0.00455956,pt:0.00404934)n1:0.018149,rh:0.0332009)n2:0.143921,(mm:0.0810218,rn:0.0725873)n3:0.272457,cf:0.176045);	10.51
	chr1 172715930 172716023	(((hs:6.76005e-31,pt:6.76005e-31)n1:0.0110806,rh:1.78964e-31)n2:0.109322,(mm:0.0220739,rn:0.0490754)n3:0.0605038,cf:0.0106968);	(((hs:0.00264648,pt:0.00261327)n1:0.0164442,rh:0.0296726)n2:0.129069,(mm:0.0725508,rn:0.0813026)n3:0.237958,cf:0.188071);	10.51
	chr5 56925279 56925357	(((hs:7.35943e-31,pt:7.35943e-31)n1:0.0299191,rh:0.0363761)n2:0.106537,(mm:0.0148503,rn:1.09501e-18)n3:0.0302246,cf:0.0149045);	(((hs:0.00364782,pt:0.00540998)n1:0.0147641,rh:0.0346091)n2:0.137062,(mm:0.0754467,rn:0.073559)n3:0.254629,cf:0.183622);	10.5
	chr7 86286346 86286472	(((hs:5.67678e-19,pt:2.93623e-18)n1:0.00895243,rh:7.25243e-31)n2:0.111566,(mm:0.0309019,rn:0.0553866)n3:0.0314928,cf:0.0611838);	(((hs:0.00327641,pt:0.00404755)n1:0.0168157,rh:0.0280871)n2:0.135549,(mm:0.0722361,rn:0.0820952)n3:0.258916,cf:0.183288);	10.5
	chr18 30281420 30281611	(((hs:6.96897e-31,pt:0.00547675)n1:0.00591628,rh:0.0105436)n2:0.0906518,(mm:0.0143187,rn:0.0183943)n3:0.093078,cf:0.0479642);	(((hs:0.00503866,pt:0.00369152)n1:0.0130793,rh:0.0329811)n2:0.134438,(mm:0.0764206,rn:0.0819383)n3:0.28352,cf:0.175461);	10.5
	chrX 25870296 25870432	(((hs:2.11139e-17,pt:1.348e-17)n1:4.90779e-31,rh:0.030973)n2:0.0818802,(mm:0.0306319,rn:0.0152964)n3:0.0474587,cf:0.0225697);	(((hs:0.0062203,pt:0.00437051)n1:0.0138872,rh:0.0280933)n2:0.115425,(mm:0.070013,rn:0.0710084)n3:0.254329,cf:0.195785);	10.49
	chr12 95793813 95794245	(((hs:0.00246898,pt:0.00501631)n1:0.00950038,rh:0.0156826)n2:0.0466099,(mm:2.28656e-31,rn:0.00744166)n3:0.0559756,cf:0.0172351);	(((hs:0.00436362,pt:0.00454717)n1:0.0135467,rh:0.0306605)n2:0.13491,(mm:0.0755789,rn:0.0763563)n3:0.25602,cf:0.170359);	10.48
	chr11 16032062 16032370	(((hs:2.34686e-18,pt:3.57833e-18)n1:0.0137199,rh:0.014008)n2:0.0884222,(mm:0.0132135,rn:0.0069828)n3:0.0763375,cf:0.107878);	(((hs:0.00381323,pt:0.00397129)n1:0.0149345,rh:0.026572)n2:0.134003,(mm:0.063651,rn:0.0661507)n3:0.266689,cf:0.176566);	10.48
	chr3 107327519 107327692	(((hs:7.32782e-31,pt:0.00616666)n1:2.32884e-31,rh:0.0249396)n2:0.0664693,(mm:0.0186447,rn:7.32782e-31)n3:0.0392548,cf:0.0248078);	(((hs:0.00515035,pt:0.00588222)n1:0.0151251,rh:0.0325219)n2:0.136761,(mm:0.0780532,rn:0.0817811)n3:0.287223,cf:0.174058);	10.48
	chr5 133032528 133032714	(((hs:2.17913e-31,pt:0.0179355)n1:7.01481e-31,rh:0.0058748)n2:0.0862615,(mm:0.0179065,rn:0.005876)n3:0.0621173,cf:0.0509371);	(((hs:0.00487104,pt:0.00504416)n1:0.0149474,rh:0.0302648)n2:0.130648,(mm:0.0689779,rn:0.0683119)n3:0.250474,cf:0.212438);	10.48
	chr5 167144284 167144690	(((hs:0.00531646,pt:7.09078e-31)n1:0.00553778,rh:0.0106435)n2:0.0561798,(mm:2.09339e-31,rn:0.0215024)n3:0.0701341,cf:0.0497653);	(((hs:0.00493362,pt:0.00471654)n1:0.0169904,rh:0.0263507)n2:0.122354,(mm:0.0645025,rn:0.0718146)n3:0.251245,cf:0.181095);	10.48
	chr11 40580454 40580549	(((hs:7.15298e-31,pt:0.0108334)n1:4.86408e-31,rh:0.0112459)n2:0.10892,(mm:7.15298e-31,rn:0.0211086)n3:0.104083,cf:0.0110445);	(((hs:0.00431768,pt:0.00481169)n1:0.016996,rh:0.0317154)n2:0.152361,(mm:0.0815237,rn:0.0940688)n3:0.283688,cf:0.214232);	10.47
	chr7 18821889 18822000	(((hs:3.58479e-19,pt:1.12025e-18)n1:9.59521e-18,rh:7.2823e-31)n2:0.0603948,(mm:0.00950659,rn:2.58312e-31)n3:0.0505304,cf:0.00900562);	(((hs:0.00568192,pt:0.00518836)n1:0.0166986,rh:0.029617)n2:0.122086,(mm:0.0666945,rn:0.089854)n3:0.277276,cf:0.166598);	10.47
	chr9 23018818 23019046	(((hs:0.00482966,pt:0.00950727)n1:0.0047449,rh:2.44178e-31)n2:0.0970288,(mm:0.051879,rn:0.0601014)n3:0.0859563,cf:0.0192833);	(((hs:0.00684815,pt:0.00705388)n1:0.0182571,rh:0.0264943)n2:0.118216,(mm:0.0816072,rn:0.0758151)n3:0.265103,cf:0.175647);	10.47
	chr14 24738176 24738233	(((hs:4.06873e-18,pt:2.10228e-17)n1:6.5427e-31,rh:5.9107e-18)n2:0.157214,(mm:1.57374e-31,rn:0.0529951)n3:0.0980807,cf:0.0186218);	(((hs:0.00454825,pt:0.00460773)n1:0.0157014,rh:0.0293164)n2:0.122125,(mm:0.0730753,rn:0.0781998)n3:0.264792,cf:0.170211);	10.46
	chr14 32751098 32751353	(((hs:2.27597e-31,pt:0.0127804)n1:0.0140043,rh:0.0159991)n2:0.0884045,(mm:0.0241053,rn:0.020264)n3:0.0469809,cf:0.104363);	(((hs:0.00467437,pt:0.0043418)n1:0.0148453,rh:0.027998)n2:0.134669,(mm:0.0752314,rn:0.0764239)n3:0.260345,cf:0.178309);	10.46
	chr17 65314014 65314158	(((hs:4.02904e-18,pt:3.26427e-18)n1:0.0143505,rh:0.0148639)n2:0.0789639,(mm:0.00714702,rn:0.0144106)n3:0.061748,cf:0.0312263);	(((hs:0.00451869,pt:0.00519439)n1:0.0168318,rh:0.0286068)n2:0.13551,(mm:0.0780746,rn:0.0856795)n3:0.269413,cf:0.199683);	10.46
	chr2 171874315 171874410	(((hs:9.4124e-18,pt:5.46439e-18)n1:0,rh:0.0535852)n2:0.170474,(mm:0.0151891,rn:0.0129002)n3:0.138254,cf:0.0862829);	(((hs:0.00334932,pt:0.00359076)n1:0.0136462,rh:0.0248117)n2:0.104316,(mm:0.0578451,rn:0.0728614)n3:0.235481,cf:0.158154);	10.46
	chr2 202974920 202975052	(((hs:1.03291e-17,pt:1.9444e-17)n1:0,rh:0.0170363)n2:0.089278,(mm:0.0620859,rn:0.00713518)n3:0.0442568,cf:2.34296e-31);	(((hs:0.00418896,pt:0.00299218)n1:0.0108071,rh:0.0278649)n2:0.116423,(mm:0.068289,rn:0.0662605)n3:0.23413,cf:0.155187);	10.45
	chrX 111744841 111744897	(((hs:6.35275e-18,pt:1.02118e-20)n1:0.0181312,rh:7.20929e-31)n2:0.0965613,(mm:1.56667e-18,rn:2.23451e-18)n3:7.20929e-31,cf:0.0767808);	(((hs:0.00297117,pt:0.00275875)n1:0.0115895,rh:0.0281289)n2:0.11118,(mm:0.0672842,rn:0.0776653)n3:0.263858,cf:0.154421);	10.45
	chr4 27200894 27200949	(((hs:4.87121e-31,pt:0.0191406)n1:4.87121e-31,rh:0.0190988)n2:0.175954,(mm:6.65505e-19,rn:0.0185864)n3:0.11966,cf:0.0188175);	(((hs:0.00546169,pt:0.00549926)n1:0.015992,rh:0.0334821)n2:0.133645,(mm:0.0626956,rn:0.0754104)n3:0.263057,cf:0.178624);	10.45
	chr18 41062120 41062221	(((hs:6.50958e-18,pt:3.49811e-18)n1:0.0365954,rh:0.0315012)n2:0.112356,(mm:5.24716e-19,rn:0.0212387)n3:0.0569612,cf:0.05783);	(((hs:0.00394346,pt:0.00459784)n1:0.0169883,rh:0.0300617)n2:0.136523,(mm:0.0727246,rn:0.0781677)n3:0.26331,cf:0.181142);	10.44
	chr3 50682102 50682402	(((hs:0.00350685,pt:7.19497e-31)n1:0.020489,rh:0.0115856)n2:0.0512765,(mm:0.0143383,rn:0.0105716)n3:0.0281553,cf:0.0204726);	(((hs:0.00332409,pt:0.00403918)n1:0.0142282,rh:0.0253361)n2:0.119547,(mm:0.0622649,rn:0.0690077)n3:0.22668,cf:0.170175);	10.44
	chr9 80988377 80988542	(((hs:4.99907e-31,pt:0.00690012)n1:0.0261185,rh:0.0088883)n2:0.0754197,(mm:0.0356467,rn:0.00638694)n3:0.0307865,cf:0.0128664);	(((hs:0.0036459,pt:0.00505206)n1:0.0183699,rh:0.0292318)n2:0.127835,(mm:0.0698334,rn:0.0751469)n3:0.259292,cf:0.174879);	10.44
	chr6 148095638 148095762	(((hs:1.2783e-17,pt:1.78321e-17)n1:0.00849591,rh:2.03221e-31)n2:0.0842259,(mm:0.0215379,rn:0.0133688)n3:0.054232,cf:0.00861362);	(((hs:0.00392034,pt:0.00540582)n1:0.017734,rh:0.0282713)n2:0.138767,(mm:0.0754746,rn:0.0803778)n3:0.258475,cf:0.183445);	10.43
	chr5 145279383 145279435	(((hs:4.74072e-18,pt:4.41091e-18)n1:7.21339e-31,rh:2.26005e-19)n2:0.0822026,(mm:7.21339e-31,rn:8.78909e-20)n3:0.0400405,cf:9.09671e-19);	(((hs:0.00464237,pt:0.00512709)n1:0.0139103,rh:0.0284508)n2:0.122882,(mm:0.0643919,rn:0.0734914)n3:0.247298,cf:0.200208);	10.43
	chr2 207035309 207035396	(((hs:1.16572e-17,pt:4.47893e-18)n1:4.41799e-31,rh:0.0116452)n2:0.104224,(mm:0.0116954,rn:2.21853e-31)n3:0.0489528,cf:0.059522);	(((hs:0.00404791,pt:0.0048859)n1:0.0153803,rh:0.0315263)n2:0.126969,(mm:0.0655772,rn:0.0764552)n3:0.249625,cf:0.169584);	10.43
	chr9 101694256 101694527	(((hs:7.55802e-18,pt:7.25339e-31)n1:0,rh:0.0282679)n2:0.0782511,(mm:0.0317214,rn:0.00783098)n3:0.0925498,cf:0.0896558);	(((hs:0.00250594,pt:0.00306463)n1:0.0161826,rh:0.026851)n2:0.110748,(mm:0.0669508,rn:0.0762775)n3:0.244218,cf:0.161996);	10.42
	chr4 53586124 53586255	(((hs:0.0255725,pt:4.9948e-31)n1:0.00699839,rh:0.0621099)n2:0.0993459,(mm:0.00811369,rn:0.00785629)n3:0.0878571,cf:0.0307064);	(((hs:0.00322845,pt:0.00356358)n1:0.0150779,rh:0.0281513)n2:0.134266,(mm:0.0670197,rn:0.0791362)n3:0.255592,cf:0.188002);	10.42
	chr1 118879786 118879955	(((hs:2.77294e-18,pt:3.60414e-18)n1:0.00662784,rh:0.0133309)n2:0.0648925,(mm:0.0066729,rn:0.00664078)n3:0.0330637,cf:0.0356229);	(((hs:0.0044672,pt:0.00501904)n1:0.0170042,rh:0.0319986)n2:0.130496,(mm:0.0752485,rn:0.0806375)n3:0.262699,cf:0.174176);	10.42
	chr4 63204414 63204730	(((hs:7.35614e-31,pt:0.0033208)n1:1.43337e-18,rh:7.35614e-31)n2:0.0459276,(mm:0.00695584,rn:0.0206434)n3:0.0296413,cf:0.0347798);	(((hs:0.00545389,pt:0.00712426)n1:0.0202871,rh:0.0336611)n2:0.151574,(mm:0.0877314,rn:0.0932647)n3:0.287633,cf:0.184106);	10.42
	chr2 147915159 147915232	(((hs:4.18529e-18,pt:2.98432e-19)n1:1.78688e-18,rh:7.70405e-19)n2:0.103686,(mm:0.0160819,rn:0.0161117)n3:0.0344255,cf:0.0507548);	(((hs:0.00313625,pt:0.00428493)n1:0.0150764,rh:0.0266218)n2:0.120148,(mm:0.0708855,rn:0.0722648)n3:0.255451,cf:0.174277);	10.41
	chr16 70868448 70868513	(((hs:6.87361e-31,pt:2.78189e-18)n1:8.5636e-18,rh:0.0337746)n2:0.11234,(mm:2.19341e-17,rn:1.81023e-17)n3:0.0564924,cf:0.0597162);	(((hs:0.00393229,pt:0.00422001)n1:0.0150354,rh:0.0270212)n2:0.113893,(mm:0.0721991,rn:0.0786868)n3:0.252932,cf:0.167366);	10.4
	chr5 109376169 109376356	(((hs:0.00557047,pt:2.99369e-18)n1:0,rh:0.00554813)n2:0.0611676,(mm:0.00573544,rn:0.0167461)n3:0.0215168,cf:0.078586);	(((hs:0.00517914,pt:0.00423175)n1:0.0170561,rh:0.0263318)n2:0.144398,(mm:0.0774549,rn:0.0941936)n3:0.258874,cf:0.207108);	10.4
	chr2 205122229 205122309	(((hs:1.68086e-17,pt:7.11898e-18)n1:7.34796e-31,rh:2.95209e-18)n2:0.140116,(mm:0.0128265,rn:2.38449e-31)n3:0.0877786,cf:0.10364);	(((hs:0.00421039,pt:0.00356018)n1:0.0164525,rh:0.0289481)n2:0.130513,(mm:0.065921,rn:0.0750177)n3:0.25245,cf:0.188323);	10.4
	chr5 142139296 142139356	(((hs:7.37003e-31,pt:1.11419e-18)n1:0.0177584,rh:2.37152e-31)n2:0.159483,(mm:0.0178459,rn:0.0358115)n3:0.0372603,cf:0.121362);	(((hs:0.00381926,pt:0.00372414)n1:0.013165,rh:0.027922)n2:0.136999,(mm:0.0696737,rn:0.0763379)n3:0.253032,cf:0.187218);	10.39
	chr3 159113405 159113525	(((hs:9.99168e-18,pt:1.88786e-17)n1:4.98685e-31,rh:0.0198528)n2:0.0896538,(mm:1.89413e-17,rn:2.08581e-17)n3:0.018054,cf:0.0959995);	(((hs:0.00449018,pt:0.00483109)n1:0.0146495,rh:0.0292179)n2:0.121631,(mm:0.0644498,rn:0.0693748)n3:0.234799,cf:0.191029);	10.39
	chr15 34051490 34051688	(((hs:9.68338e-19,pt:0.00539297)n1:0.00413248,rh:0.0119758)n2:0.0814323,(mm:0.0210115,rn:0.0182233)n3:0.0752163,cf:0.04505);	(((hs:0.00391493,pt:0.00423324)n1:0.0158161,rh:0.0305751)n2:0.129106,(mm:0.0708465,rn:0.0805468)n3:0.265777,cf:0.180765);	10.39
	chr12 67842191 67842269	(((hs:1.10945e-17,pt:8.52681e-18)n1:3.1125e-17,rh:1.69102e-17)n2:0.157543,(mm:4.98137e-31,rn:0.0735569)n3:0.0763159,cf:0.0767864);	(((hs:0.0050448,pt:0.00404315)n1:0.0163307,rh:0.0233711)n2:0.115387,(mm:0.0708225,rn:0.0695748)n3:0.228828,cf:0.181282);	10.38
	chr12 93432880 93432975	(((hs:4.81225e-19,pt:3.34184e-19)n1:7.07912e-31,rh:0.0118499)n2:0.124522,(mm:0.0255886,rn:0.0228697)n3:0.0697485,cf:0.0464652);	(((hs:0.0039941,pt:0.00402793)n1:0.0152962,rh:0.0265167)n2:0.128228,(mm:0.0680242,rn:0.0774493)n3:0.235276,cf:0.176688);	10.38
	chr5 158409250 158409329	(((hs:7.28531e-31,pt:7.28531e-31)n1:1.75237e-17,rh:6.6125e-18)n2:0.134671,(mm:0.0173397,rn:0.0175162)n3:0.0595325,cf:0.120158);	(((hs:0.0035478,pt:0.00429404)n1:0.0158375,rh:0.0284894)n2:0.123744,(mm:0.0707884,rn:0.0761785)n3:0.257911,cf:0.163296);	10.38
	chr10 109555965 109556051	(((hs:4.47487e-19,pt:7.09673e-31)n1:4.94708e-31,rh:0.0127722)n2:0.0968149,(mm:7.09673e-31,rn:0.0247375)n3:0.05308,cf:0.0262559);	(((hs:0.00525663,pt:0.00814248)n1:0.01777,rh:0.033045)n2:0.149198,(mm:0.0907581,rn:0.0783154)n3:0.295479,cf:0.196715);	10.38
	chr10 112673289 112673344	(((hs:7.0293e-31,pt:7.0293e-31)n1:4.94062e-31,rh:0.0197729)n2:0.146776,(mm:8.87702e-18,rn:7.72965e-18)n3:0.094518,cf:0.0366001);	(((hs:0.00365999,pt:0.00473417)n1:0.0138172,rh:0.0315024)n2:0.137052,(mm:0.0706606,rn:0.0889001)n3:0.255797,cf:0.176743);	10.37
	chr8 106476668 106476782	(((hs:1.22409e-18,pt:8.92564e-19)n1:0,rh:0.03339)n2:0.119255,(mm:0.008986,rn:0.030074)n3:0.0340609,cf:0.0859219);	(((hs:0.00447938,pt:0.00405615)n1:0.0156532,rh:0.0279321)n2:0.125236,(mm:0.0790091,rn:0.0751446)n3:0.28025,cf:0.172209);	10.37
	chr2 60131875 60131976	(((hs:7.97041e-18,pt:5.69704e-18)n1:0.00445797,rh:0.00616481)n2:0.0912348,(mm:4.95605e-31,rn:0.0430362)n3:0.0120903,cf:0.0779534);	(((hs:0.00410763,pt:0.00448994)n1:0.0155406,rh:0.0257765)n2:0.12274,(mm:0.0702986,rn:0.0865395)n3:0.261163,cf:0.165867);	10.36
	chr14 79641505 79641585	(((hs:0.0151879,pt:7.17031e-31)n1:0,rh:0.0154435)n2:0.145563,(mm:0.0311046,rn:4.74174e-31)n3:0.104965,cf:0.0300085);	(((hs:0.00490235,pt:0.00453454)n1:0.0158105,rh:0.0320147)n2:0.122115,(mm:0.0723325,rn:0.0796579)n3:0.252879,cf:0.176568);	10.36
	chr13 53297707 53298025	(((hs:0.0105087,pt:7.27224e-31)n1:0.00525103,rh:0.0123719)n2:0.0512318,(mm:0.017581,rn:0.003477)n3:0.049721,cf:0.012087);	(((hs:0.00533224,pt:0.00440945)n1:0.0167293,rh:0.0288546)n2:0.132136,(mm:0.0814502,rn:0.0820147)n3:0.266775,cf:0.185537);	10.36
	chr2 10359477 10359558	(((hs:5.1623e-18,pt:1.48223e-17)n1:7.42166e-31,rh:7.42166e-31)n2:0.0937932,(mm:2.31845e-20,rn:3.294e-18)n3:0.0483299,cf:0.0280955);	(((hs:0.00386329,pt:0.00345669)n1:0.0171218,rh:0.0289929)n2:0.156248,(mm:0.0659919,rn:0.0723609)n3:0.254479,cf:0.221972);	10.36
	chr3 2938225 2938287	(((hs:9.12463e-18,pt:5.06924e-18)n1:0.0170383,rh:2.10884e-31)n2:0.145753,(mm:6.49217e-31,rn:0.0180055)n3:0.0391891,cf:0.107627);	(((hs:0.00607216,pt:0.00679549)n1:0.0184578,rh:0.0285796)n2:0.131459,(mm:0.0767653,rn:0.0805613)n3:0.271767,cf:0.186425);	10.35
	chr1 58583647 58583750	(((hs:3.99569e-18,pt:7.39782e-31)n1:0.010776,rh:0.0104602)n2:0.175451,(mm:0.0648832,rn:0.0675374)n3:0.164048,cf:0.00724281);	(((hs:0.00416577,pt:0.00442735)n1:0.0141652,rh:0.0308777)n2:0.135032,(mm:0.0705907,rn:0.0734398)n3:0.267144,cf:0.181968);	10.35
	chr16 71065545 71065658	(((hs:1.5727e-17,pt:1.09215e-17)n1:0.0400037,rh:0.00861726)n2:0.135557,(mm:0.0208841,rn:0.0280205)n3:0.137142,cf:0.07467);	(((hs:0.00359868,pt:0.00387645)n1:0.0149837,rh:0.0272125)n2:0.110942,(mm:0.073348,rn:0.0789794)n3:0.246899,cf:0.163965);	10.35
	chr3 112043649 112043912	(((hs:0.0122289,pt:4.97814e-31)n1:0.0204807,rh:0.0128845)n2:0.0762807,(mm:0.0385778,rn:0.00314555)n3:0.0807213,cf:0.0237525);	(((hs:0.00444242,pt:0.00489176)n1:0.0152257,rh:0.0318113)n2:0.130014,(mm:0.0772479,rn:0.0806627)n3:0.268988,cf:0.176947);	10.34
	chr20 18602618 18602688	(((hs:9.50363e-18,pt:1.4063e-18)n1:6.8441e-31,rh:0.0142314)n2:0.110646,(mm:8.23477e-18,rn:8.41026e-18)n3:0.0382783,cf:0.0910169);	(((hs:0.00391071,pt:0.00557985)n1:0.0167193,rh:0.0306184)n2:0.125811,(mm:0.0663493,rn:0.0701974)n3:0.246008,cf:0.186179);	10.34
	chr9 23282010 23282143	(((hs:4.9701e-31,pt:0.00831987)n1:0.016232,rh:0.0167772)n2:0.118473,(mm:0.0244742,rn:0.0426675)n3:0.0727455,cf:0.0681351);	(((hs:0.00549621,pt:0.00628645)n1:0.0158021,rh:0.0261435)n2:0.120135,(mm:0.0761898,rn:0.0744242)n3:0.263849,cf:0.184929);	10.34
	chr4 171430070 171430282	(((hs:9.01729e-18,pt:6.50285e-18)n1:0.0144884,rh:0.0048765)n2:0.0604035,(mm:0.0143626,rn:0.0049425)n3:0.0549343,cf:0.0252949);	(((hs:0.0045536,pt:0.00452598)n1:0.0172419,rh:0.0306168)n2:0.139262,(mm:0.0794262,rn:0.0755062)n3:0.245339,cf:0.177402);	10.34
	chr6 39108043 39108172	(((hs:9.74617e-19,pt:0.00832194)n1:7.29447e-31,rh:0.0166985)n2:0.0591326,(mm:1.96462e-18,rn:3.16247e-18)n3:0.0184682,cf:0.0253728);	(((hs:0.00462668,pt:0.00411855)n1:0.0145903,rh:0.0255588)n2:0.128876,(mm:0.0658031,rn:0.0772757)n3:0.241709,cf:0.184961);	10.34
	chr4 11965321 11965406	(((hs:2.619e-18,pt:8.18437e-18)n1:0.0271137,rh:0.0119589)n2:0.169212,(mm:0.0490714,rn:0.0428256)n3:0.100187,cf:0.052921);	(((hs:0.00552898,pt:0.00694459)n1:0.0160516,rh:0.0331177)n2:0.158798,(mm:0.0833736,rn:0.0876462)n3:0.279849,cf:0.202358);	10.34
	chr2 137943456 137943582	(((hs:6.75297e-31,pt:6.75297e-31)n1:0.00829498,rh:0.00864523)n2:0.131963,(mm:0.0383166,rn:0.0603424)n3:0.0849216,cf:0.0208602);	(((hs:0.0050007,pt:0.0052337)n1:0.0165435,rh:0.0312335)n2:0.14648,(mm:0.0748849,rn:0.0811657)n3:0.268594,cf:0.18757);	10.34
	chrX 111756444 111756655	(((hs:2.49387e-19,pt:1.81844e-18)n1:0.0098088,rh:0.0162175)n2:0.0596053,(mm:0.00692789,rn:0.0140042)n3:0.0387531,cf:0.0219769);	(((hs:0.00297064,pt:0.00276871)n1:0.0117071,rh:0.0276731)n2:0.111686,(mm:0.0675587,rn:0.0779645)n3:0.26424,cf:0.155232);	10.34
	chr20 34524658 34524825	(((hs:7.26792e-31,pt:7.26792e-31)n1:7.26792e-31,rh:0.00675893)n2:0.0347111,(mm:7.58087e-19,rn:1.58406e-18)n3:0.0138375,cf:0.00670006);	(((hs:0.00288296,pt:0.00322169)n1:0.014288,rh:0.0236093)n2:0.113818,(mm:0.0693598,rn:0.0720437)n3:0.233833,cf:0.166561);	10.33
	chr2 102466167 102466223	(((hs:7.06156e-31,pt:7.06156e-31)n1:5.32474e-18,rh:7.06156e-31)n2:0.0849097,(mm:7.06156e-31,rn:0.0203639)n3:7.72592e-18,cf:0.0202523);	(((hs:0.00350752,pt:0.00545465)n1:0.015937,rh:0.0329945)n2:0.141092,(mm:0.0767938,rn:0.0769471)n3:0.288602,cf:0.203106);	10.32
	chr14 41125397 41125477	(((hs:6.91539e-18,pt:7.17801e-18)n1:1.42678e-17,rh:9.81738e-18)n2:0.140329,(mm:0.0511924,rn:0.0312268)n3:0,cf:0.0682576);	(((hs:0.00477792,pt:0.00491498)n1:0.019524,rh:0.0347488)n2:0.157236,(mm:0.09511,rn:0.0950518)n3:0.299808,cf:0.173541);	10.32
	chr2 157879177 157879239	(((hs:0.0172344,pt:3.57533e-19)n1:0.0175562,rh:0.017554)n2:0.115304,(mm:7.07673e-31,rn:1.41969e-18)n3:0.0539804,cf:7.07673e-31);	(((hs:0.00345273,pt:0.00327048)n1:0.0164483,rh:0.0335244)n2:0.134933,(mm:0.0731769,rn:0.0791674)n3:0.255525,cf:0.181194);	10.32
	chr1 58127616 58127720	(((hs:4.42093e-18,pt:7.25224e-31)n1:0.0305357,rh:0.0233063)n2:0.134254,(mm:4.97449e-31,rn:0.0102769)n3:0.0619464,cf:0.0864729);	(((hs:0.00440266,pt:0.00425339)n1:0.0154328,rh:0.0285504)n2:0.129676,(mm:0.0686049,rn:0.0728767)n3:0.271604,cf:0.18368);	10.32
	chr1 80087781 80088012	(((hs:5.43223e-19,pt:1.13172e-18)n1:0.0044039,rh:0.0230347)n2:0.0670923,(mm:0.00903237,rn:0.00439448)n3:0.0726934,cf:0.0404223);	(((hs:0.00571602,pt:0.00607539)n1:0.0158529,rh:0.0323208)n2:0.154147,(mm:0.0898358,rn:0.0957989)n3:0.318409,cf:0.192036);	10.3
	chr13 102852877 102853000	(((hs:0.0100178,pt:0.0100156)n1:0.0211783,rh:0.0204945)n2:0.128439,(mm:0.0209662,rn:0.0104019)n3:0.0710501,cf:0.0524973);	(((hs:0.00529343,pt:0.004618)n1:0.0151904,rh:0.0343771)n2:0.146446,(mm:0.0795826,rn:0.0780895)n3:0.275832,cf:0.195423);	10.3
	chr11 76856903 76856989	(((hs:0.0138716,pt:7.13277e-31)n1:2.19282e-31,rh:0.0138136)n2:0.122146,(mm:0.0138136,rn:0.0282778)n3:4.93995e-31,cf:0.0877758);	(((hs:0.0029138,pt:0.00346221)n1:0.0137377,rh:0.0263511)n2:0.125529,(mm:0.0672815,rn:0.0747155)n3:0.224681,cf:0.176121);	10.3
	chr1 91988462 91988756	(((hs:5.5215e-18,pt:1.75616e-18)n1:0.00803102,rh:3.61266e-18)n2:0.064981,(mm:0.0266341,rn:0.0143091)n3:0.0655527,cf:0.0544203);	(((hs:0.00228682,pt:0.00393991)n1:0.0129069,rh:0.0260946)n2:0.118994,(mm:0.0625828,rn:0.0782992)n3:0.254428,cf:0.169961);	10.29
	chr8 117971731 117971855	(((hs:5.47272e-18,pt:7.16316e-31)n1:0.0265442,rh:0.0105372)n2:0.130043,(mm:0.0459994,rn:0.00751054)n3:0.132491,cf:0.0172098);	(((hs:0.00490743,pt:0.00415538)n1:0.0178953,rh:0.0281798)n2:0.132237,(mm:0.074137,rn:0.0739565)n3:0.268683,cf:0.171926);	10.29
	chr14 36609418 36609479	(((hs:3.06061e-17,pt:2.36889e-31)n1:0.0199955,rh:2.36889e-31)n2:0.171366,(mm:5.34887e-18,rn:9.29222e-18)n3:6.51467e-31,cf:0.191984);	(((hs:0.00403588,pt:0.00390136)n1:0.0129791,rh:0.0274588)n2:0.118671,(mm:0.0771162,rn:0.0888279)n3:0.263144,cf:0.164631);	10.29
	chr6 133999621 133999809	(((hs:0.00580468,pt:7.24499e-31)n1:0,rh:0.00577906)n2:0.0421359,(mm:0.0115484,rn:0.00575407)n3:0.0117749,cf:0.0113935);	(((hs:0.0046543,pt:0.00524205)n1:0.0177327,rh:0.0299043)n2:0.133873,(mm:0.0818397,rn:0.0796095)n3:0.28144,cf:0.173737);	10.28
	chr2 205644483 205644563	(((hs:1.08588e-18,pt:5.65563e-18)n1:1.95615e-31,rh:0.0126945)n2:0.146468,(mm:7.1261e-18,rn:6.03267e-18)n3:0.125186,cf:0.0931078);	(((hs:0.00333977,pt:0.00504873)n1:0.0154853,rh:0.0297075)n2:0.134239,(mm:0.0653789,rn:0.0731245)n3:0.24506,cf:0.18406);	10.28
	chr2 59327513 59328090	(((hs:0.00367784,pt:0.00546912)n1:0.00715322,rh:0.0188507)n2:0.0464074,(mm:0.021319,rn:0.0110939)n3:0.0510489,cf:0.0164927);	(((hs:0.00428062,pt:0.00417606)n1:0.0177928,rh:0.0306973)n2:0.131486,(mm:0.0831414,rn:0.075499)n3:0.268807,cf:0.17281);	10.28
	chr16 76517251 76517315	(((hs:7.19833e-31,pt:7.19833e-31)n1:4.92774e-31,rh:0.0165016)n2:0.149612,(mm:0.0685371,rn:7.19833e-31)n3:0.0899916,cf:0.0170895);	(((hs:0.00608185,pt:0.00595708)n1:0.0160575,rh:0.0378159)n2:0.139846,(mm:0.0734764,rn:0.077085)n3:0.265197,cf:0.191279);	10.28
	chrX 104602000 104602164	(((hs:8.2449e-18,pt:4.29422e-18)n1:2.41455e-31,rh:0.0492797)n2:0.0993537,(mm:2.41455e-31,rn:0.0204485)n3:0.0711642,cf:0.0707448);	(((hs:0.00228492,pt:0.00345983)n1:0.0124702,rh:0.0268592)n2:0.114763,(mm:0.0679936,rn:0.0750438)n3:0.25392,cf:0.159615);	10.27
	chr19 35586022 35586092	(((hs:1.87728e-18,pt:1.32284e-18)n1:0.0339867,rh:0)n2:0.112063,(mm:3.18056e-18,rn:0.0169531)n3:7.12052e-31,cf:0.0340316);	(((hs:0.00455147,pt:0.00427403)n1:0.014515,rh:0.0320707)n2:0.152734,(mm:0.0594888,rn:0.0786188)n3:0.232413,cf:0.252654);	10.27
	chr2 206327470 206327660	(((hs:6.51058e-18,pt:8.13823e-18)n1:0.00620652,rh:7.29887e-31)n2:0.068097,(mm:7.29887e-31,rn:0.0251023)n3:0.0669376,cf:0.0315043);	(((hs:0.00439296,pt:0.00444586)n1:0.0156218,rh:0.0258761)n2:0.113339,(mm:0.0661953,rn:0.0662567)n3:0.234436,cf:0.178336);	10.27
	chr2 18952856 18952995	(((hs:0.0153312,pt:7.34728e-31)n1:0.00736248,rh:0.0235057)n2:0.0563176,(mm:1.81065e-19,rn:5.51817e-19)n3:0.00754085,cf:0.0152553);	(((hs:0.00426731,pt:0.00487787)n1:0.0176908,rh:0.0274657)n2:0.134642,(mm:0.0801056,rn:0.0807153)n3:0.276023,cf:0.178707);	10.27
	chr11 31038549 31038631	(((hs:0.0124997,pt:1.58019e-18)n1:1.82183e-31,rh:1.08356e-18)n2:0.136137,(mm:0.0297415,rn:0.0633179)n3:0.103741,cf:0.00545817);	(((hs:0.00366596,pt:0.00445752)n1:0.0167586,rh:0.0281893)n2:0.106445,(mm:0.0732691,rn:0.0819884)n3:0.253463,cf:0.163932);	10.26
	chr2 29819316 29819481	(((hs:6.57117e-19,pt:1.36899e-18)n1:0.00753785,rh:0.0128196)n2:0.0904318,(mm:0.00660726,rn:0.0136003)n3:0.0580945,cf:0.0964127);	(((hs:0.00438956,pt:0.00521391)n1:0.0174007,rh:0.0277999)n2:0.122486,(mm:0.0727987,rn:0.0745307)n3:0.242496,cf:0.171395);	10.26
	chr18 48414847 48414970	(((hs:0.0187931,pt:6.85014e-31)n1:0.0190096,rh:6.85014e-31)n2:0.173814,(mm:0.0205305,rn:0.0482305)n3:0.119903,cf:0.103928);	(((hs:0.00407742,pt:0.00506177)n1:0.0183486,rh:0.0315395)n2:0.143539,(mm:0.0854764,rn:0.0941746)n3:0.279237,cf:0.201133);	10.26
	chr12 46254085 46254272	(((hs:0.0069164,pt:7.17273e-31)n1:0.0194161,rh:0.0085538)n2:0.0957956,(mm:0.0142371,rn:0.00693518)n3:0.0795366,cf:0.0883845);	(((hs:0.00364758,pt:0.00388385)n1:0.0152255,rh:0.0258181)n2:0.129612,(mm:0.0704664,rn:0.0794968)n3:0.24008,cf:0.195682);	10.26
	chr9 23792079 23792134	(((hs:7.60833e-18,pt:1.53559e-17)n1:0.0313427,rh:0.0475152)n2:0.126014,(mm:0.0199063,rn:3.3644e-19)n3:0.0190989,cf:2.18188e-31);	(((hs:0.00523154,pt:0.00619571)n1:0.0152051,rh:0.0259947)n2:0.119946,(mm:0.0756559,rn:0.0734642)n3:0.265396,cf:0.1786);	10.25
	chr5 93114404 93114487	(((hs:0.015064,pt:3.9079e-18)n1:2.12024e-31,rh:2.36444e-19)n2:0.151051,(mm:0.0450446,rn:0.0990037)n3:0.0503757,cf:0.0156394);	(((hs:0.00289461,pt:0.00354573)n1:0.0169865,rh:0.0299073)n2:0.10994,(mm:0.0899041,rn:0.0780578)n3:0.273499,cf:0.175542);	10.25
	chr12 63500751 63500851	(((hs:0.0113048,pt:7.25505e-31)n1:0.0113295,rh:2.27777e-31)n2:0.107294,(mm:0.0114388,rn:4.97728e-31)n3:0.0464881,cf:0.0807511);	(((hs:0.00342966,pt:0.00442174)n1:0.0138756,rh:0.0267334)n2:0.12641,(mm:0.0776504,rn:0.0848074)n3:0.244462,cf:0.192169);	10.25
	chr3 87235246 87235543	(((hs:0.00353035,pt:6.16094e-19)n1:0.00799338,rh:0.00984024)n2:0.0688439,(mm:0.0190166,rn:0.0200804)n3:0.0724701,cf:0.0461425);	(((hs:0.00522748,pt:0.00500884)n1:0.0197445,rh:0.034816)n2:0.136842,(mm:0.0734377,rn:0.0823465)n3:0.256574,cf:0.181249);	10.25
	chr10 56622303 56622356	(((hs:7.26023e-31,pt:7.26023e-31)n1:4.69518e-18,rh:1.60307e-17)n2:0.268241,(mm:0.039864,rn:0.0194479)n3:0.107923,cf:0.202095);	(((hs:0.00471852,pt:0.0057056)n1:0.01505,rh:0.0334979)n2:0.185783,(mm:0.076524,rn:0.0981662)n3:0.300198,cf:0.217553);	10.25
	chr2 33901657 33901862	(((hs:8.32654e-18,pt:1.01191e-17)n1:0.00597228,rh:2.31665e-31)n2:0.0991387,(mm:0.0150964,rn:0.0462673)n3:0.0980902,cf:0.0968945);	(((hs:0.0062485,pt:0.00654195)n1:0.0169216,rh:0.028906)n2:0.12105,(mm:0.0832405,rn:0.0779251)n3:0.270992,cf:0.17487);	10.25
	chrX 99040179 99040396	(((hs:0.0145588,pt:0.0151989)n1:0.00278965,rh:0.0320819)n2:0.0892589,(mm:0.00493887,rn:0.0098925)n3:0.0438852,cf:0.112281);	(((hs:0.00312726,pt:0.00344466)n1:0.0129064,rh:0.0259508)n2:0.120184,(mm:0.0696569,rn:0.0789792)n3:0.243482,cf:0.170202);	10.25
	chr11 126490741 126490935	(((hs:0.0056349,pt:7.10234e-31)n1:0.0112785,rh:0.00562495)n2:0.0640637,(mm:0.00567771,rn:0.00560238)n3:0.0389906,cf:0.0403099);	(((hs:0.00502435,pt:0.00555064)n1:0.0168033,rh:0.0322369)n2:0.139671,(mm:0.0720505,rn:0.0721324)n3:0.251982,cf:0.194598);	10.25
	chr10 72263206 72263306	(((hs:0.0114721,pt:6.80869e-31)n1:0.0113921,rh:9.98333e-19)n2:0.108134,(mm:2.23805e-31,rn:0.0106898)n3:0.0952143,cf:0);	(((hs:0.00336288,pt:0.00301651)n1:0.0162637,rh:0.0282493)n2:0.146819,(mm:0.0669974,rn:0.0755079)n3:0.250517,cf:0.188546);	10.25
	chr3 153812419 153812511	(((hs:5.01089e-19,pt:7.23729e-31)n1:4.83014e-31,rh:0.0122888)n2:0.118033,(mm:7.23729e-31,rn:0.0118901)n3:0.100595,cf:0.0632019);	(((hs:0.00420959,pt:0.00390981)n1:0.0183945,rh:0.0288162)n2:0.138454,(mm:0.0865308,rn:0.085609)n3:0.282233,cf:0.191557);	10.24
	chr9 38069712 38069944	(((hs:8.35806e-19,pt:0.00464452)n1:0.00464333,rh:7.33201e-31)n2:0.038689,(mm:2.50658e-19,rn:0.00465198)n3:0.0190644,cf:0.0242153);	(((hs:0.00394338,pt:0.00369149)n1:0.0142769,rh:0.0268395)n2:0.123557,(mm:0.0655872,rn:0.076931)n3:0.241261,cf:0.172536);	10.24
	chr1 78685564 78685685	(((hs:0.00906271,pt:6.6726e-18)n1:4.46411e-31,rh:0.00908077)n2:0.119523,(mm:0.00894899,rn:0.0269548)n3:0.0570114,cf:0.145879);	(((hs:0.00285112,pt:0.00405827)n1:0.0166423,rh:0.03575)n2:0.124431,(mm:0.0784418,rn:0.0746283)n3:0.253726,cf:0.169905);	10.24
	chr4 111756816 111756884	(((hs:5.21508e-19,pt:6.89165e-31)n1:0.0371897,rh:6.89165e-31)n2:0.11692,(mm:4.48127e-19,rn:0.0377083)n3:0.019097,cf:0.0386283);	(((hs:0.00456749,pt:0.00438248)n1:0.0139008,rh:0.0296873)n2:0.130445,(mm:0.0830677,rn:0.0776222)n3:0.253602,cf:0.179136);	10.24
	chr10 119555608 119555676	(((hs:1.24676e-17,pt:1.83984e-17)n1:0.0159866,rh:0.0323499)n2:0.133953,(mm:3.60338e-19,rn:2.67488e-18)n3:0.0295347,cf:0.0540849);	(((hs:0.00406127,pt:0.00386762)n1:0.0132577,rh:0.0298468)n2:0.129543,(mm:0.0670736,rn:0.0754765)n3:0.265891,cf:0.176207);	10.24
	chr7 28580109 28580176	(((hs:2.62775e-18,pt:9.62623e-18)n1:0.0172928,rh:0.0149797)n2:0.104961,(mm:0.0313687,rn:7.20644e-31)n3:0.0315558,cf:7.20644e-31);	(((hs:0.00358167,pt:0.00391331)n1:0.0131488,rh:0.0288362)n2:0.127421,(mm:0.0714149,rn:0.0792569)n3:0.263459,cf:0.171372);	10.23
	chr6 10163853 10163949	(((hs:1.12711e-17,pt:4.29217e-18)n1:6.98855e-31,rh:6.98855e-31)n2:0.104103,(mm:0.010995,rn:2.04001e-31)n3:0.0724027,cf:0.0366695);	(((hs:0.00581372,pt:0.00434132)n1:0.0164393,rh:0.0310811)n2:0.133788,(mm:0.0719933,rn:0.0825646)n3:0.267388,cf:0.181972);	10.23
	chr15 84784223 84784439	(((hs:2.03114e-18,pt:7.29577e-19)n1:0.00991598,rh:0.0101286)n2:0.0719438,(mm:0.0368785,rn:0.0295281)n3:0.0330722,cf:0.0487949);	(((hs:0.00488489,pt:0.00495774)n1:0.016603,rh:0.0292213)n2:0.133374,(mm:0.073093,rn:0.0818384)n3:0.256401,cf:0.188529);	10.22
	chr10 10560295 10560359	(((hs:9.33224e-19,pt:6.43423e-31)n1:0.0185199,rh:1.68115e-31)n2:0.279027,(mm:0.0397606,rn:0.0195441)n3:0.221197,cf:0);	(((hs:0.00466677,pt:0.00524381)n1:0.0204882,rh:0.0315673)n2:0.152069,(mm:0.074996,rn:0.0801671)n3:0.26559,cf:0.19346);	10.22
	chr11 126807226 126807449	(((hs:0.00962343,pt:7.3414e-31)n1:2.34263e-31,rh:0.0191523)n2:0.0777754,(mm:2.34263e-31,rn:0.0287204)n3:0.0701609,cf:0.0552962);	(((hs:0.00472336,pt:0.00586102)n1:0.0177704,rh:0.0303827)n2:0.145012,(mm:0.0721644,rn:0.0777158)n3:0.265854,cf:0.200355);	10.22
	chr8 117389577 117389864	(((hs:0.00366021,pt:7.12325e-31)n1:0.00361051,rh:0.0150229)n2:0.0564624,(mm:0.0105318,rn:0.0152793)n3:0.068185,cf:0.0138618);	(((hs:0.00403443,pt:0.0042082)n1:0.0171812,rh:0.0268631)n2:0.128037,(mm:0.0762546,rn:0.0769728)n3:0.268914,cf:0.167742);	10.22
	chr4 37218855 37218939	(((hs:1.65004e-17,pt:2.34232e-17)n1:4.99268e-31,rh:0.0170361)n2:0.116233,(mm:3.43759e-17,rn:3.8001e-17)n3:0.0745951,cf:0.0130021);	(((hs:0.00407952,pt:0.00404938)n1:0.0142203,rh:0.0314713)n2:0.139789,(mm:0.0700613,rn:0.078337)n3:0.246728,cf:0.192889);	10.21
	chr13 93414562 93414648	(((hs:0.0132584,pt:5.0052e-18)n1:0,rh:0.0131166)n2:0.106524,(mm:0.0382008,rn:0.0154174)n3:0.0254492,cf:0.0375934);	(((hs:0.00411232,pt:0.00471068)n1:0.019409,rh:0.0315614)n2:0.137419,(mm:0.0820206,rn:0.0924575)n3:0.270486,cf:0.190534);	10.21
	chr3 85546453 85546624	(((hs:0.00613095,pt:7.17175e-31)n1:0.0128748,rh:0.00597996)n2:0.0657277,(mm:0.01196,rn:0.0191608)n3:0.0325584,cf:0.031324);	(((hs:0.00447261,pt:0.00482365)n1:0.0175171,rh:0.0378252)n2:0.147368,(mm:0.0826324,rn:0.0935895)n3:0.307406,cf:0.184257);	10.2
	chr16 50431498 50431569	(((hs:1.5092e-17,pt:2.02254e-17)n1:4.6591e-31,rh:0.0350815)n2:0.130511,(mm:0.016957,rn:0.0342354)n3:0.0170888,cf:0.0344826);	(((hs:0.00401931,pt:0.00481977)n1:0.0185563,rh:0.0298844)n2:0.140203,(mm:0.0738494,rn:0.0847332)n3:0.267453,cf:0.185871);	10.2
	chr7 20832357 20832424	(((hs:7.04815e-31,pt:7.04815e-31)n1:0.0169247,rh:0)n2:0.140238,(mm:7.04815e-31,rn:0.016993)n3:0.109643,cf:4.99753e-31);	(((hs:0.0053303,pt:0.00781992)n1:0.0116484,rh:0.0284704)n2:0.124856,(mm:0.0667397,rn:0.0769334)n3:0.250994,cf:0.166454);	10.2
	chr3 106191685 106191815	(((hs:2.41731e-31,pt:0.0093942)n1:7.34487e-31,rh:0.0285861)n2:0.177145,(mm:0.00487587,rn:0.104294)n3:0.203908,cf:0.136809);	(((hs:0.00531501,pt:0.00441671)n1:0.0149115,rh:0.0334214)n2:0.141851,(mm:0.0843201,rn:0.0742788)n3:0.275289,cf:0.174524);	10.19
	chr8 17691314 17691380	(((hs:7.10964e-31,pt:7.10964e-31)n1:4.95823e-31,rh:0.0330989)n2:0.131362,(mm:0.0245178,rn:0.0162255)n3:0.0475942,cf:0.0295643);	(((hs:0.00567191,pt:0.0067321)n1:0.0176233,rh:0.0339512)n2:0.126498,(mm:0.0744312,rn:0.0761795)n3:0.251708,cf:0.193457);	10.19
	chr16 62786671 62786954	(((hs:1.10383e-18,pt:1.43728e-18)n1:2.42438e-17,rh:3.55591e-18)n2:0.0864861,(mm:0.0464095,rn:0.0475768)n3:0.0943994,cf:0.0068872);	(((hs:0.00384911,pt:0.00476089)n1:0.016328,rh:0.0311136)n2:0.148091,(mm:0.0844299,rn:0.081538)n3:0.288701,cf:0.196022);	10.19
	chr7 110636120 110636258	(((hs:1.00484e-17,pt:8.14587e-18)n1:0.00797777,rh:0.0403719)n2:0.0758724,(mm:0.0114969,rn:0.00388745)n3:0.0406158,cf:0.0233112);	(((hs:0.00373139,pt:0.00442386)n1:0.0157822,rh:0.0275215)n2:0.130244,(mm:0.0684309,rn:0.0773209)n3:0.262765,cf:0.175668);	10.19
	chr1 162670835 162670916	(((hs:1.99303e-17,pt:1.03804e-17)n1:7.10856e-31,rh:0.0160583)n2:0.107035,(mm:5.94626e-19,rn:0.0162769)n3:0.016531,cf:0.0497699);	(((hs:0.00458911,pt:0.00336212)n1:0.0135954,rh:0.0305961)n2:0.140626,(mm:0.0693167,rn:0.0798174)n3:0.255755,cf:0.196064);	10.18
	chr5 144525960 144526072	(((hs:6.15312e-18,pt:6.83776e-19)n1:4.95099e-31,rh:0.0100122)n2:0.148038,(mm:0.00872314,rn:0.0640097)n3:0.133644,cf:2.36502e-31);	(((hs:0.00485783,pt:0.00468003)n1:0.0198103,rh:0.0313403)n2:0.14266,(mm:0.0826281,rn:0.082614)n3:0.272286,cf:0.207588);	10.18
	chr15 33181101 33181155	(((hs:5.7349e-19,pt:7.32279e-19)n1:0.018579,rh:6.34275e-19)n2:0.101596,(mm:7.09553e-31,rn:0.0186809)n3:7.09553e-31,cf:0.0579625);	(((hs:0.00438061,pt:0.00427804)n1:0.0149832,rh:0.0287562)n2:0.116127,(mm:0.0614479,rn:0.077885)n3:0.26534,cf:0.165285);	10.17
	chr9 4141638 4141750	(((hs:4.0992e-18,pt:1.42333e-18)n1:0.0107312,rh:0.0108918)n2:0.126468,(mm:0.0486806,rn:0.0215838)n3:0.0569854,cf:0.0310169);	(((hs:0.00622017,pt:0.00691068)n1:0.0159701,rh:0.0275564)n2:0.139178,(mm:0.0767482,rn:0.0848117)n3:0.257982,cf:0.190767);	10.17
	chr21 31301983 31302187	(((hs:4.69244e-31,pt:0.00617133)n1:0.0250694,rh:7.07351e-31)n2:0.0889435,(mm:0.0146425,rn:0.0272741)n3:0.0988867,cf:0.0358781);	(((hs:0.0053923,pt:0.00552916)n1:0.0133566,rh:0.033408)n2:0.122114,(mm:0.0828128,rn:0.0760714)n3:0.269462,cf:0.201849);	10.17
	chr15 69767771 69767961	(((hs:4.99998e-31,pt:0.00605969)n1:0.0176759,rh:0.0260202)n2:0.0895063,(mm:0.0130317,rn:0.00479037)n3:0.109915,cf:0.0552527);	(((hs:0.00417525,pt:0.00459221)n1:0.0136638,rh:0.0275996)n2:0.115256,(mm:0.0675476,rn:0.0701027)n3:0.248113,cf:0.18311);	10.16
	chr10 117975593 117975715	(((hs:1.3509e-18,pt:2.11078e-18)n1:0.0106522,rh:0.0254054)n2:0.0803226,(mm:7.34311e-31,rn:0.00896241)n3:0.0154146,cf:0.0594231);	(((hs:0.00379288,pt:0.00475426)n1:0.0166101,rh:0.0277367)n2:0.13296,(mm:0.0721618,rn:0.0916024)n3:0.270859,cf:0.173576);	10.16
	chrX 110216472 110216543	(((hs:1.39428e-18,pt:3.77359e-18)n1:4.96748e-31,rh:0.0167039)n2:0.0910626,(mm:1.81547e-18,rn:1.91498e-18)n3:0.016226,cf:0.05105);	(((hs:0.00282253,pt:0.00306688)n1:0.012655,rh:0.0246946)n2:0.108635,(mm:0.064806,rn:0.0740891)n3:0.249076,cf:0.174551);	10.15
	chr18 41320076 41320152	(((hs:8.27073e-18,pt:8.61534e-18)n1:0,rh:0.0167366)n2:0.130323,(mm:7.26671e-31,rn:0.0334779)n3:0.0727807,cf:0.0365814);	(((hs:0.003571,pt:0.00531413)n1:0.016574,rh:0.031808)n2:0.135982,(mm:0.0682577,rn:0.0806913)n3:0.25307,cf:0.185493);	10.15
	chr7 116138569 116138627	(((hs:1.90512e-18,pt:2.68734e-19)n1:3.14944e-18,rh:0.0197204)n2:0.0812722,(mm:1.34574e-18,rn:2.46845e-18)n3:2.28797e-31,cf:0.0194647);	(((hs:0.0037046,pt:0.0031655)n1:0.0152912,rh:0.0271616)n2:0.127268,(mm:0.0727099,rn:0.0825732)n3:0.247655,cf:0.173453);	10.14
	chr7 109879276 109879457	(((hs:0.00581102,pt:0.00587875)n1:0.0248745,rh:0.0308201)n2:0.117191,(mm:0,rn:0.0233756)n3:0.100367,cf:0.115395);	(((hs:0.00580249,pt:0.00563678)n1:0.0162469,rh:0.0288373)n2:0.135364,(mm:0.0707288,rn:0.075708)n3:0.249401,cf:0.202182);	10.14
	chr14 98885610 98885673	(((hs:3.80076e-18,pt:1.61181e-18)n1:1.17838e-17,rh:1.38155e-18)n2:0.102568,(mm:6.24184e-18,rn:6.14021e-19)n3:0.0840136,cf:2.07232e-18);	(((hs:0.00437124,pt:0.00459719)n1:0.012673,rh:0.0292595)n2:0.148031,(mm:0.0754779,rn:0.0820489)n3:0.261427,cf:0.201027);	10.14
	chr2 157656371 157656459	(((hs:6.95775e-31,pt:2.8857e-18)n1:6.95775e-31,rh:0.0240857)n2:0.12347,(mm:0.0127303,rn:0.0381666)n3:0.0780609,cf:0.0375289);	(((hs:0.00322128,pt:0.00358633)n1:0.0178347,rh:0.0338227)n2:0.14047,(mm:0.0744838,rn:0.0818702)n3:0.263279,cf:0.183358);	10.14
	chr20 32688345 32688482	(((hs:3.10712e-19,pt:7.23678e-31)n1:0.0158667,rh:0.0156555)n2:0.100955,(mm:0.0157184,rn:0.00782496)n3:0.0977421,cf:0.0901423);	(((hs:0.00284308,pt:0.00276739)n1:0.0132931,rh:0.0276059)n2:0.101795,(mm:0.0586628,rn:0.0740358)n3:0.216848,cf:0.153015);	10.14
	chr1 49576189 49576312	(((hs:2.74418e-18,pt:1.53362e-17)n1:7.2188e-31,rh:5.14534e-18)n2:0.0770612,(mm:1.31671e-18,rn:0.00866155)n3:0.0363626,cf:0.0865552);	(((hs:0.00350232,pt:0.00318235)n1:0.0170257,rh:0.0272422)n2:0.117972,(mm:0.074765,rn:0.0770203)n3:0.262894,cf:0.168763);	10.13
	chr7 33645713 33645792	(((hs:8.30923e-18,pt:7.25641e-18)n1:3.22068e-18,rh:7.72031e-18)n2:0.0845266,(mm:0.0165356,rn:0.0325698)n3:0.015912,cf:2.49069e-31);	(((hs:0.00512662,pt:0.0044826)n1:0.0148762,rh:0.0297344)n2:0.122316,(mm:0.076878,rn:0.0873531)n3:0.258822,cf:0.16633);	10.13
	chr8 129499445 129499533	(((hs:1.52391e-17,pt:1.57923e-17)n1:0.0253165,rh:0.0114484)n2:0.145991,(mm:0.0114989,rn:4.99132e-31)n3:0.110136,cf:0.0584688);	(((hs:0.00485016,pt:0.00565098)n1:0.0176007,rh:0.0319592)n2:0.149781,(mm:0.0733439,rn:0.0762624)n3:0.278095,cf:0.189331);	10.13
	chr17 47924348 47924419	(((hs:0.0140674,pt:6.62182e-19)n1:4.72448e-31,rh:0)n2:0.131039,(mm:2.58164e-17,rn:2.91402e-17)n3:0.0947526,cf:0.0357553);	(((hs:0.00460629,pt:0.00482919)n1:0.0166012,rh:0.0300783)n2:0.142608,(mm:0.0763544,rn:0.0819452)n3:0.265174,cf:0.185672);	10.13
	chr3 54319329 54319524	(((hs:0.0119214,pt:0.0058797)n1:0.00607391,rh:0.00593317)n2:0.0852886,(mm:0.00879988,rn:0.0196646)n3:0.0904825,cf:0.0559946);	(((hs:0.00428079,pt:0.00416533)n1:0.0146108,rh:0.0287233)n2:0.126938,(mm:0.0728872,rn:0.0761317)n3:0.263516,cf:0.18344);	10.13
	chr10 74871984 74872231	(((hs:7.2864e-31,pt:6.94349e-19)n1:0.0076062,rh:0.0289997)n2:0.0666043,(mm:0.00448154,rn:0)n3:0.0425689,cf:0.100437);	(((hs:0.00218061,pt:0.00204973)n1:0.0123792,rh:0.026152)n2:0.1046,(mm:0.063067,rn:0.083529)n3:0.236814,cf:0.163751);	10.12
	chr2 157578066 157578117	(((hs:1.52638e-18,pt:1.7786e-18)n1:7.08552e-31,rh:0.0197)n2:0.148823,(mm:0.0195789,rn:0)n3:0.042865,cf:0.040923);	(((hs:0.00294319,pt:0.00365629)n1:0.0182197,rh:0.0323153)n2:0.140832,(mm:0.07464,rn:0.0831411)n3:0.264057,cf:0.184125);	10.12
	chr3 71345144 71345196	(((hs:8.88986e-18,pt:9.00803e-19)n1:4.992e-31,rh:0.020739)n2:0.178044,(mm:0.0204279,rn:0.0405443)n3:0.103207,cf:0.0160251);	(((hs:0.00445435,pt:0.00374533)n1:0.0137905,rh:0.0291027)n2:0.136845,(mm:0.0689068,rn:0.0717115)n3:0.276213,cf:0.191915);	10.12
	chr7 139161727 139161862	(((hs:7.20944e-31,pt:3.5192e-19)n1:2.68571e-18,rh:0.015497)n2:0.0739617,(mm:1.44959e-17,rn:1.51013e-17)n3:0.0525847,cf:0.0366649);	(((hs:0.00289859,pt:0.00429065)n1:0.013978,rh:0.0280436)n2:0.131568,(mm:0.0578926,rn:0.0711983)n3:0.225763,cf:0.188862);	10.12
	chr8 94648918 94649039	(((hs:5.79628e-18,pt:4.79203e-18)n1:0.00913575,rh:0.0180301)n2:0.0928772,(mm:0.0467257,rn:0.00924973)n3:0.0462071,cf:0.0115257);	(((hs:0.00330345,pt:0.00403395)n1:0.0178802,rh:0.0253651)n2:0.121547,(mm:0.072072,rn:0.0796991)n3:0.243024,cf:0.193907);	10.12
	chr1 7028761 7028886	(((hs:7.05702e-18,pt:2.67111e-18)n1:7.07148e-31,rh:7.07148e-31)n2:0.065617,(mm:3.02397e-18,rn:1.53599e-18)n3:0.0143833,cf:0.056242);	(((hs:0.00414469,pt:0.00334661)n1:0.0152641,rh:0.0298789)n2:0.149026,(mm:0.065119,rn:0.0773531)n3:0.271328,cf:0.179491);	10.12
	chr14 32855534 32855637	(((hs:2.20756e-31,pt:0.0204446)n1:0.0268138,rh:0.0041637)n2:0.137239,(mm:2.20756e-31,rn:0.0306432)n3:0.0576054,cf:0.0915881);	(((hs:0.00480495,pt:0.00453492)n1:0.0150922,rh:0.0269384)n2:0.132762,(mm:0.0726023,rn:0.0768769)n3:0.260564,cf:0.178125);	10.11
	chr13 74394223 74394546	(((hs:0.00467403,pt:0.00959159)n1:0.0134158,rh:0.0402211)n2:0.0924596,(mm:0.0291488,rn:0.0182406)n3:0.0522009,cf:0.0486398);	(((hs:0.005061,pt:0.00507326)n1:0.0168992,rh:0.0292158)n2:0.129342,(mm:0.0870549,rn:0.0807224)n3:0.265896,cf:0.186504);	10.11
	chr7 91033109 91033193	(((hs:1.07184e-18,pt:9.82522e-19)n1:5.21579e-18,rh:1.60776e-18)n2:0.0683506,(mm:0.0165868,rn:3.75e-31)n3:0,cf:0.0165445);	(((hs:0.00332848,pt:0.00406209)n1:0.0157775,rh:0.025169)n2:0.11625,(mm:0.0769085,rn:0.0814807)n3:0.240104,cf:0.171745);	10.11
	chr14 61844928 61845051	(((hs:7.33358e-31,pt:7.33358e-31)n1:7.33358e-31,rh:0.0438681)n2:0.115872,(mm:0.0170638,rn:7.33358e-31)n3:0.0920352,cf:0.0451973);	(((hs:0.00510485,pt:0.00549672)n1:0.0154345,rh:0.0299357)n2:0.144612,(mm:0.0739407,rn:0.0730465)n3:0.274446,cf:0.175222);	10.1
	chr9 77409946 77410056	(((hs:0.00968015,pt:0.00956901)n1:0.00988052,rh:0.0292129)n2:0.12862,(mm:0.00967927,rn:6.61474e-31)n3:0.0768597,cf:0.155158);	(((hs:0.00485901,pt:0.00446119)n1:0.0158006,rh:0.0300115)n2:0.12752,(mm:0.0767652,rn:0.081469)n3:0.258113,cf:0.184402);	10.09
	chr10 83779547 83779612	(((hs:3.01975e-18,pt:2.03192e-18)n1:7.09044e-31,rh:0.0203313)n2:0.147214,(mm:0.0211333,rn:4.928e-31)n3:0.0177569,cf:0.0927531);	(((hs:0.00481482,pt:0.00572357)n1:0.0170871,rh:0.03092)n2:0.147426,(mm:0.0824208,rn:0.094263)n3:0.291129,cf:0.193415);	10.09
	chr14 48651441 48651539	(((hs:1.34607e-17,pt:1.27206e-17)n1:4.99972e-31,rh:0.0118021)n2:0.118028,(mm:0.0337189,rn:4.99972e-31)n3:0.0240579,cf:0.115196);	(((hs:0.00509762,pt:0.00567121)n1:0.0178937,rh:0.0297379)n2:0.121921,(mm:0.0735148,rn:0.0774611)n3:0.267314,cf:0.186761);	10.09
	chr6 107781708 107782190	(((hs:5.54929e-18,pt:7.15363e-31)n1:0.00469416,rh:0.00651864)n2:0.0612722,(mm:0.0265085,rn:0.0278866)n3:0.0977958,cf:0.018584);	(((hs:0.00280078,pt:0.00319192)n1:0.0140447,rh:0.0271907)n2:0.123312,(mm:0.070406,rn:0.0866761)n3:0.257277,cf:0.167382);	10.09
	chr9 14470524 14470771	(((hs:7.35009e-31,pt:7.35009e-31)n1:0.00446239,rh:0.0134695)n2:0.0464702,(mm:1.79691e-18,rn:0.00444979)n3:0.0138107,cf:0.0411801);	(((hs:0.00471796,pt:0.00550673)n1:0.0154699,rh:0.0267673)n2:0.124153,(mm:0.0684782,rn:0.0746109)n3:0.253317,cf:0.165397);	10.09
	chr13 74357661 74357940	(((hs:0.00403568,pt:0.0163514)n1:0.00402271,rh:0.0246622)n2:0.0619389,(mm:0.0124821,rn:0.0120524)n3:0.0444316,cf:0.0292095);	(((hs:0.00528517,pt:0.00518997)n1:0.0171285,rh:0.0292753)n2:0.131003,(mm:0.0897691,rn:0.0801657)n3:0.265622,cf:0.185875);	10.09
	chr11 47962325 47962395	(((hs:1.12065e-19,pt:6.84219e-19)n1:7.37036e-31,rh:0.0163124)n2:0.0692599,(mm:7.37036e-31,rn:0.0164379)n3:7.00405e-20,cf:3.50202e-20);	(((hs:0.00314345,pt:0.00303852)n1:0.0147097,rh:0.0343852)n2:0.118388,(mm:0.0676337,rn:0.0848438)n3:0.236017,cf:0.183434);	10.08
	chr1 175146096 175146257	(((hs:7.21352e-31,pt:6.47319e-19)n1:0.0193893,rh:0.0122494)n2:0.127562,(mm:0.0541268,rn:0.0369068)n3:0.0909845,cf:0.10083);	(((hs:0.00450714,pt:0.00366828)n1:0.0155303,rh:0.0277512)n2:0.129575,(mm:0.0713,rn:0.0723863)n3:0.250069,cf:0.178165);	10.07
	chr3 511039 511221	(((hs:0.0119432,pt:0.0119666)n1:0.0119463,rh:0.0310632)n2:0.0818935,(mm:0.0119271,rn:0.0126671)n3:0.0449749,cf:0.0304421);	(((hs:0.00626655,pt:0.00546045)n1:0.0167007,rh:0.0338322)n2:0.142278,(mm:0.0833527,rn:0.0879362)n3:0.292834,cf:0.186496);	10.07
	chr15 66137135 66137265	(((hs:0.00957546,pt:6.82283e-31)n1:0.00957546,rh:4.9939e-31)n2:0.119101,(mm:0.0189928,rn:1.82892e-31)n3:0.0845614,cf:0.0826866);	(((hs:0.00316953,pt:0.0034203)n1:0.0155113,rh:0.0297138)n2:0.116953,(mm:0.0648894,rn:0.0620808)n3:0.250015,cf:0.176222);	10.07
	chr14 29734830 29734952	(((hs:7.1656e-31,pt:7.1656e-31)n1:1.98021e-17,rh:7.1656e-31)n2:0.0892934,(mm:7.1656e-31,rn:0.0169394)n3:0.117804,cf:0.0349171);	(((hs:0.00467542,pt:0.00407255)n1:0.0141119,rh:0.0292089)n2:0.114826,(mm:0.0697218,rn:0.0683629)n3:0.253884,cf:0.158799);	10.06
	chr7 19274884 19275162	(((hs:0.00774726,pt:0.00385095)n1:0.00823445,rh:0.00727822)n2:0.0752211,(mm:0.0298226,rn:0.0175532)n3:0.110726,cf:0.00376866);	(((hs:0.00712319,pt:0.00754705)n1:0.0159971,rh:0.0314077)n2:0.121309,(mm:0.0761055,rn:0.0845369)n3:0.270925,cf:0.172232);	10.06
	chr2 167560414 167560476	(((hs:3.77006e-18,pt:4.90893e-18)n1:1.69788e-31,rh:6.69427e-31)n2:0.202525,(mm:0.0175911,rn:0.0163225)n3:0.191643,cf:0);	(((hs:0.00443562,pt:0.00558515)n1:0.0151602,rh:0.0299081)n2:0.135723,(mm:0.0786213,rn:0.0795302)n3:0.282576,cf:0.1768);	10.06
	chr3 81596275 81596338	(((hs:1.74227e-17,pt:1.56857e-17)n1:0.0334258,rh:0.0195729)n2:0.159228,(mm:0.0336524,rn:0)n3:0.064992,cf:0.0972737);	(((hs:0.00307628,pt:0.00463648)n1:0.0170664,rh:0.0370955)n2:0.134779,(mm:0.0788484,rn:0.0850794)n3:0.260368,cf:0.185159);	10.05
	chr8 118779307 118779364	(((hs:2.04305e-18,pt:7.09392e-19)n1:7.4465e-31,rh:0.0190828)n2:0.125289,(mm:0.0189942,rn:0.0190303)n3:0.0190818,cf:0.0594813);	(((hs:0.00369612,pt:0.00501712)n1:0.015924,rh:0.0290277)n2:0.118742,(mm:0.0683317,rn:0.0757349)n3:0.253676,cf:0.180517);	10.05
	chrX 108474211 108474359	(((hs:1.96692e-18,pt:0.00695301)n1:7.38785e-31,rh:0.0210133)n2:0.0747278,(mm:0.00796914,rn:0.0275779)n3:0.0291594,cf:0.0378838);	(((hs:0.00280336,pt:0.00262402)n1:0.0165447,rh:0.0218854)n2:0.109335,(mm:0.0651604,rn:0.0726826)n3:0.236622,cf:0.162778);	10.05
	chrX 135669586 135669778	(((hs:1.28782e-18,pt:6.70738e-19)n1:0.00549282,rh:0.0109543)n2:0.0693007,(mm:0.0101863,rn:0.0118047)n3:0.0699575,cf:0.069123);	(((hs:0.00163857,pt:0.00291292)n1:0.0156796,rh:0.0232633)n2:0.106736,(mm:0.0587871,rn:0.0689758)n3:0.243083,cf:0.175851);	10.05
	chr15 94467253 94467354	(((hs:5.78081e-18,pt:7.14222e-31)n1:0.0120621,rh:0.0375828)n2:0.16628,(mm:0.0246053,rn:0.102432)n3:0.0927404,cf:0.00673724);	(((hs:0.00471464,pt:0.00527311)n1:0.0149502,rh:0.030562)n2:0.127857,(mm:0.0724902,rn:0.0728811)n3:0.261006,cf:0.188359);	10.05
	chr4 22972734 22972939	(((hs:0.0159148,pt:3.4011e-19)n1:0.0176979,rh:0.0258615)n2:0.0732885,(mm:0.0109454,rn:0.0107344)n3:0.0393812,cf:0.0301411);	(((hs:0.00445526,pt:0.00488158)n1:0.0155926,rh:0.0353995)n2:0.137792,(mm:0.0825511,rn:0.0801587)n3:0.272453,cf:0.172215);	10.05
	chrX 95626044 95626100	(((hs:7.0472e-31,pt:7.0472e-31)n1:7.0472e-31,rh:0.0183471)n2:0.151228,(mm:3.02227e-18,rn:7.0472e-31)n3:0.018526,cf:0.119193);	(((hs:0.00137811,pt:0.00278052)n1:0.0144707,rh:0.0211847)n2:0.0977396,(mm:0.0631991,rn:0.0748429)n3:0.248686,cf:0.179645);	10.05
	chr10 21678539 21678664	(((hs:1.04182e-18,pt:0.00851273)n1:6.6134e-31,rh:0.0166663)n2:0.131117,(mm:0.0330296,rn:4.73663e-31)n3:0.108967,cf:0.127472);	(((hs:0.00646734,pt:0.00496835)n1:0.0160256,rh:0.0300998)n2:0.125814,(mm:0.0649714,rn:0.0737696)n3:0.247258,cf:0.184752);	10.05
	chr6 70863710 70863808	(((hs:5.77765e-18,pt:9.57179e-19)n1:0.0120334,rh:0.0119796)n2:0.118452,(mm:0.0764917,rn:0.0121361)n3:0.0250521,cf:0.0115981);	(((hs:0.00386136,pt:0.00488381)n1:0.0174254,rh:0.0293093)n2:0.133144,(mm:0.0819071,rn:0.0806461)n3:0.257284,cf:0.16915);	10.04
	chr11 115891262 115891634	(((hs:0.00295375,pt:0.00295226)n1:0.00126672,rh:0.00464822)n2:0.0210256,(mm:0.00298476,rn:0.00296993)n3:0.00596373,cf:0.00294546);	(((hs:0.00438844,pt:0.00388819)n1:0.0176282,rh:0.0260947)n2:0.123942,(mm:0.0614388,rn:0.0746341)n3:0.242221,cf:0.181309);	10.04
	chr13 78153047 78153109	(((hs:7.04583e-31,pt:0.0165624)n1:5.0317e-18,rh:7.04583e-31)n2:0.165973,(mm:0.0200172,rn:0.0547025)n3:0.106374,cf:0.0121984);	(((hs:0.00373782,pt:0.00403482)n1:0.0151712,rh:0.0305359)n2:0.125945,(mm:0.0787582,rn:0.0940166)n3:0.255704,cf:0.174562);	10.04
	chr3 37194616 37194719	(((hs:0.0099608,pt:0)n1:7.33779e-31,rh:0.00995503)n2:0.103372,(mm:0.0165192,rn:0.0139623)n3:0.0302459,cf:0.0955596);	(((hs:0.00366818,pt:0.00421577)n1:0.0140005,rh:0.0298399)n2:0.133885,(mm:0.0713613,rn:0.0759093)n3:0.260343,cf:0.172522);	10.04
	chr12 23153349 23153403	(((hs:7.27913e-31,pt:7.27913e-31)n1:2.36469e-17,rh:8.61954e-18)n2:0.124369,(mm:1.35346e-17,rn:1.28352e-17)n3:0.105962,cf:0.0242385);	(((hs:0.0038078,pt:0.00382008)n1:0.0143419,rh:0.0283815)n2:0.120722,(mm:0.0753133,rn:0.0849664)n3:0.30458,cf:0.163898);	10.04
	chr9 112530431 112530514	(((hs:1.52184e-18,pt:1.23297e-18)n1:0.0123204,rh:2.5364e-18)n2:0.106616,(mm:0.0246074,rn:0.0120288)n3:0.0618566,cf:0.0423193);	(((hs:0.00440906,pt:0.00467217)n1:0.016543,rh:0.0289336)n2:0.13296,(mm:0.0691351,rn:0.080733)n3:0.250045,cf:0.182487);	10.04
	chr16 71961329 71961462	(((hs:0.00845273,pt:2.09753e-18)n1:0.0360793,rh:0.0160859)n2:0.11655,(mm:0.00828736,rn:4.96292e-31)n3:0.0766528,cf:0.092546);	(((hs:0.00401159,pt:0.00409166)n1:0.0161935,rh:0.0278526)n2:0.130209,(mm:0.0711,rn:0.0762709)n3:0.259343,cf:0.171589);	10.04
	chr11 11054661 11054753	(((hs:0.0112142,pt:1.43075e-18)n1:0.00943807,rh:0.0370296)n2:0.113734,(mm:0.0476977,rn:0.0103036)n3:0.0475001,cf:7.1201e-31);	(((hs:0.00428209,pt:0.00388105)n1:0.0155751,rh:0.0286436)n2:0.132343,(mm:0.0611175,rn:0.0722673)n3:0.248406,cf:0.177481);	10.04
	chr6 145463152 145463317	(((hs:0.0130011,pt:0.0127858)n1:0.0200342,rh:0.0129097)n2:0.0715745,(mm:7.13599e-31,rn:0.0326927)n3:0.00433959,cf:0.0288055);	(((hs:0.00485463,pt:0.00392118)n1:0.0151923,rh:0.0349574)n2:0.135946,(mm:0.077914,rn:0.0822099)n3:0.265321,cf:0.174283);	10.03
	chr4 110041031 110041272	(((hs:0.00468936,pt:7.11324e-31)n1:0.0146894,rh:0.00428495)n2:0.0564344,(mm:0.00448651,rn:0.00460416)n3:0.0585368,cf:0.0236451);	(((hs:0.00374469,pt:0.00314086)n1:0.014503,rh:0.026185)n2:0.123434,(mm:0.0713261,rn:0.0827713)n3:0.255488,cf:0.158926);	10.02
	chr1 214420414 214420501	(((hs:3.51252e-17,pt:1.25434e-17)n1:0.0395379,rh:0.0259604)n2:0.139579,(mm:0.0247208,rn:4.99331e-31)n3:0.112146,cf:0.0507021);	(((hs:0.00548404,pt:0.00517012)n1:0.0174947,rh:0.0344537)n2:0.140104,(mm:0.0797157,rn:0.0947375)n3:0.308521,cf:0.187513);	10.02
	chr1 82423385 82423462	(((hs:2.18027e-17,pt:1.95708e-17)n1:0.013294,rh:0.0137906)n2:0.0866422,(mm:0.0408405,rn:0.0134771)n3:4.99516e-31,cf:0.0552821);	(((hs:0.00418923,pt:0.0055412)n1:0.0181653,rh:0.0314563)n2:0.123702,(mm:0.0792886,rn:0.0846628)n3:0.283005,cf:0.16032);	10.02
	chr2 220717519 220717622	(((hs:9.6362e-18,pt:7.21933e-31)n1:0.0100352,rh:0.0111488)n2:0.102746,(mm:0.0208174,rn:0.0317413)n3:0.0445665,cf:0.0410291);	(((hs:0.00446682,pt:0.0050534)n1:0.0164711,rh:0.0290234)n2:0.124251,(mm:0.0654994,rn:0.0702322)n3:0.249469,cf:0.17929);	10.02
	chr5 81807965 81808060	(((hs:0.0127437,pt:0.0127029)n1:0.0126864,rh:0.0258268)n2:0.145384,(mm:9.02012e-18,rn:0.0130754)n3:0.101188,cf:0.038494);	(((hs:0.00391369,pt:0.00418938)n1:0.014008,rh:0.0276236)n2:0.128791,(mm:0.0764081,rn:0.0844204)n3:0.251722,cf:0.169531);	10.02
	chr8 37618995 37619138	(((hs:0.0156727,pt:2.28756e-31)n1:0.0156914,rh:2.28756e-31)n2:0.0757836,(mm:0.00777962,rn:0.00783696)n3:0.0477978,cf:0.0101801);	(((hs:0.0044487,pt:0.00382791)n1:0.0148533,rh:0.0281767)n2:0.134756,(mm:0.0735732,rn:0.0799004)n3:0.240706,cf:0.18255);	10.02
	chr6 85741868 85742221	(((hs:0.00935142,pt:0.00308686)n1:7.12841e-31,rh:0.00305939)n2:0.0717642,(mm:0.0340955,rn:0.0134318)n3:0.1078,cf:0.026103);	(((hs:0.00392818,pt:0.00374426)n1:0.0169629,rh:0.0299705)n2:0.125931,(mm:0.0654889,rn:0.0778046)n3:0.263522,cf:0.173155);	10.01
	chr3 168676620 168676767	(((hs:0.0158636,pt:4.99418e-31)n1:0.00738123,rh:0.0162995)n2:0.115029,(mm:0.0304871,rn:0.0561178)n3:0.0900387,cf:0.0350039);	(((hs:0.00443302,pt:0.00452075)n1:0.0159086,rh:0.0349994)n2:0.138028,(mm:0.0813094,rn:0.0897469)n3:0.279103,cf:0.179565);	10.01
	chr15 90678118 90678273	(((hs:4.89398e-18,pt:3.45092e-18)n1:0.0207364,rh:0.0294356)n2:0.109681,(mm:0.0178641,rn:0.0464387)n3:0.0968511,cf:0.0166411);	(((hs:0.00582679,pt:0.00582647)n1:0.0153155,rh:0.0278548)n2:0.133431,(mm:0.0664644,rn:0.0692374)n3:0.255549,cf:0.191195);	10.01
	chr2 213295842 213295916	(((hs:2.62603e-18,pt:1.43815e-18)n1:0.0250938,rh:0.0586134)n2:0.201199,(mm:0.0167733,rn:0.0318696)n3:0.107781,cf:0.0193441);	(((hs:0.00358997,pt:0.00416054)n1:0.0160543,rh:0.0282422)n2:0.130994,(mm:0.0740213,rn:0.0790329)n3:0.266965,cf:0.167319);	10.01
	chr10 83888917 83889077	(((hs:1.6611e-17,pt:1.15354e-17)n1:0.0134309,rh:0.00660591)n2:0.089027,(mm:0.00660591,rn:0.00652526)n3:0.0883187,cf:0.0690262);	(((hs:0.00419872,pt:0.00568443)n1:0.017283,rh:0.0309446)n2:0.142378,(mm:0.0807768,rn:0.0968612)n3:0.301297,cf:0.19269);	10.01
	chr3 118774009 118774103	(((hs:0.0283373,pt:7.07521e-31)n1:7.07521e-31,rh:0.0284702)n2:0.159889,(mm:6.29984e-19,rn:0.0143989)n3:0.0410498,cf:0.116952);	(((hs:0.00458413,pt:0.00498318)n1:0.015239,rh:0.0320526)n2:0.13674,(mm:0.0773052,rn:0.0904856)n3:0.275906,cf:0.178127);	10.01
	chr1 37302284 37302417	(((hs:7.20852e-31,pt:7.20852e-31)n1:8.38143e-18,rh:7.20852e-31)n2:0.0408367,(mm:2.46888e-18,rn:1.79147e-18)n3:0.00790205,cf:0.0157684);	(((hs:0.00374575,pt:0.00452043)n1:0.0140337,rh:0.0260739)n2:0.145125,(mm:0.0626511,rn:0.0661986)n3:0.237923,cf:0.207521);	10.01
	chr2 204855399 204855781	(((hs:0.0116015,pt:0.00289581)n1:0.0086862,rh:0.00582605)n2:0.0629071,(mm:0.0272369,rn:0.0209653)n3:0.0520386,cf:0.0236523);	(((hs:0.00421222,pt:0.00393895)n1:0.0165905,rh:0.0282458)n2:0.121598,(mm:0.0658714,rn:0.0712217)n3:0.24529,cf:0.178423);	10
	chr7 52048625 52048760	(((hs:2.80469e-19,pt:1.3007e-18)n1:0.00404198,rh:0.00359468)n2:0.0739237,(mm:0.0246928,rn:0.0242863)n3:0.0334947,cf:0.0320133);	(((hs:0.00526206,pt:0.00535204)n1:0.0187141,rh:0.0320572)n2:0.153359,(mm:0.0889432,rn:0.091185)n3:0.271652,cf:0.206516);	10
	chr7 25631387 25631463	(((hs:6.86289e-31,pt:3.78612e-19)n1:6.86289e-31,rh:0.0139255)n2:0.124154,(mm:0.0281766,rn:0.0302709)n3:0.098981,cf:0.0139749);	(((hs:0.0050536,pt:0.00540803)n1:0.0174332,rh:0.0261265)n2:0.128001,(mm:0.0758371,rn:0.0755137)n3:0.262027,cf:0.177003);	10
	chr14 100197389 100197461	(((hs:0.0333527,pt:0)n1:7.26515e-31,rh:0)n2:0.124986,(mm:0.049278,rn:7.26515e-31)n3:0.0154655,cf:0.0349638);	(((hs:0.0036924,pt:0.00361404)n1:0.016107,rh:0.0279998)n2:0.139212,(mm:0.0645624,rn:0.0717479)n3:0.242451,cf:0.168789);	9.99
	chr12 70031317 70031468	(((hs:0.0145117,pt:7.2571e-31)n1:0.00723396,rh:1.7046e-18)n2:0.121996,(mm:0.0194092,rn:0.0161127)n3:0.151748,cf:0.058524);	(((hs:0.00415046,pt:0.00326748)n1:0.0142171,rh:0.0272421)n2:0.143167,(mm:0.0786164,rn:0.0795783)n3:0.248602,cf:0.196798);	9.99
	chr7 93714470 93714611	(((hs:3.40206e-18,pt:0.0151709)n1:0.022421,rh:0.03947)n2:0.0949936,(mm:0.0151732,rn:0.00748577)n3:0.0397717,cf:0.0318775);	(((hs:0.00413532,pt:0.00347358)n1:0.0146824,rh:0.0306802)n2:0.126094,(mm:0.0779528,rn:0.082252)n3:0.263362,cf:0.158484);	9.99
	chr15 89904299 89904370	(((hs:6.91276e-31,pt:6.91276e-31)n1:8.66726e-18,rh:6.91276e-31)n2:0.116165,(mm:6.91276e-31,rn:6.91276e-31)n3:0.0448863,cf:0.060471);	(((hs:0.00511528,pt:0.00560734)n1:0.0160145,rh:0.0294944)n2:0.129446,(mm:0.0768807,rn:0.0786043)n3:0.252747,cf:0.185693);	9.99
